# Supplementary material for: The PRP6-like splicing factor STA1 is involved in RNA-directed DNA methylation by facilitating the production of Pol V-dependent scaffold RNAs
Source: Nucleic Acids Res. 2013 Jul 22;41(18):8489–502. doi: 10.1093/nar/gkt639 (PMC3794598; doi:10.1093/nar/gkt639)
Supplement: Supplementary Data [file supp_gkt639_nar-00843-a-2013-File010.zip]

Archive with 10 entries (10 files):
- Table S9.xls
- Supplemental Figures 2013-6-28.ppt
- Table S1.xls
- Table S2.xlsx
- Table S3.xls
- Table S4.xlsx
- Table S5.xlsx
- Table S6.xlsx
- Table S7.xls
- Table S8.xls
