# Supplementary material for: The PRP6-like splicing factor STA1 is involved in RNA-directed DNA methylation by facilitating the production of Pol V-dependent scaffold RNAs
Source: Nucleic Acids Res. 2013 Jul 22;41(18):8489–502. doi: 10.1093/nar/gkt639 (PMC3794598; doi:10.1093/nar/gkt639)
Supplement: Supplementary Data [file supp_gkt639_nar-00843-a-2013-File010.zip › Table S9.xls]

## Sheet: Sheet1
Table S9. List of purified splicing-related proteins by affinity purification of STA1-3xFlag.
Accession	Annotation	Protein description	Mascot	MW (Kda)	Matched	Matched
number			score		queries	peptides
IPI00530735	AT4G03430	STA1, PRP6-like splicing factor	13394	115504	378	106
IPI00536616	AT1G20960	EMB1507, similar to U5 snRNP helicase	1071	246950	24	23
IPI00534595	AT1G09760	U2 small nuclear ribonucleoprotein A	465	28024	12	8
IPI00525357	AT5G44500	Small nuclear ribonucleoprotein associated protein B	327	26982	7	5
IPI00538761	AT1G14650	Probable splicing factor 3 subunit 1, PRP21-like protein	131	87539	5	5
IPI00529157	AT2G33340	Pre-mRNA-processing factor 19 homolog 2	160	61686	4	4
IPI00547640	AT5G64270	Putative splicing factor	102	141361	4	4
IPI00547292	AT1G60170	EMB1220，Pre-mRNA processing ribonucleoprotein	171	55513	4	4
IPI00532165	AT5G06160	ATO, similar to pre-mRNA splicing factor SF3a60	163	58936	3	3
IPI00517026	AT3G55220	SAP130B, Spliceosome-associated protein 130B	141	134881	3	3
IPI00522986	AT3G19760	DEAD-box ATP-dependent RNA helicase 2	93	45815	3	3
IPI00545392	At2g41500	EMB2776, PRP4-like U4/U6 small nuclear ribonucleoprotein	91	61803	2	2
IPI00524733	AT1G49590	Zinc finger and OCRE domain-containing protein	86	27036	2	2
IPI00516742	AT1G28060	Pre-mRNA-splicing factor 3	61	88584	1	1
IPI00535592	AT1G03140	Splicing factor Prp18 family protein	32	47851	1	1
