# Supplementary material for: The PRP6-like splicing factor STA1 is involved in RNA-directed DNA methylation by facilitating the production of Pol V-dependent scaffold RNAs
Source: Nucleic Acids Res. 2013 Jul 22;41(18):8489–502. doi: 10.1093/nar/gkt639 (PMC3794598; doi:10.1093/nar/gkt639)
Supplement: Supplementary Data [file supp_gkt639_nar-00843-a-2013-File010.zip › Table S1.xls]

## Sheet: Sheet1
Table S1. List of DNA oligonucleotides used in this study.
Primers for Bisulfite sequencing
RD29A-Bi--F	GTAAAATGATTATATGATGGGTTAATAGATATGGATT
RD29A-trans-Bi-R	TATCTCTTCATAACCTTATACAATTACTCTCCA
RD29A-endo-Bi-R	TTTCTAAAATTAAAATCTACCTAAATACTACTAA
AtSN1-Bi-F	GTTGTATAAGTTTAGTTTTAATTTTAYGGATYAGTATTAATTT
AtSN1-Bi-R	CAATATACRATCCAAAAAACARTTATTAAAATAATATCTTAA
solo LTR-Bi-F	ttttgattgttataaaagattaaattaagaaataag
solo LTR-Bi-R	tatcttcaaaaaaaataaaactatatatctcaattat
MEA-ISR-Bi-F	AAAGTGGTTGTAGTTTATGAAAGGTTTTAT
MEA-ISR-Bi-R	CTTAAAAAATTTTCAACTCATTTTTTTTAAAAAA
AT5G35540-Bi-F	ATGTTGTAGAATTTGATTTTTATTGGA
AT5G35540-Bi-F2	AAATTAATGGTTAATAGTAATTGTAATG
AT5G35540-Bi-R	CTATCAAAATTTATAATTTAAACAATTTCAT
AT1G54750-Bi-F	TGTATGAAATGTTTTGATAATGGAA
AT1G54750-Bi-R	CAACAACATACCATCAAATTACCAA
AT1G54750-Bi-R2	CATCATCCAACAAAAAAAAACATC
AT2G14247-Bi-F	TATATATAATATTTTGAGGGTATTAAAATAATAA
AT2G14247-Bi-F2	GTATAGTGGTTGTTTTTTGTTTTTTTG
AT2G14247-Bi-R	TTAATATAAAACACTCTCACATTCCTC
Primers for PCR based methylation , RT-PCR, Probe amplification
AtSN1-HaeIII-F, HaeIII PCR	ACTTAATTAGCACTCAAATTAAACAAAATAAGT
AtSN1-HaeIII-R, HaeIII PCR	TTTAAACATAAGAAGAAGTTCCTTTTTCATCTAC
soloLTR-C-F2, AluI PCR	AATGCATTACAAAAACCTTCTGA
soloLTR-C-R2, AluI PCR	GGATTCACGATTAGAGAACGTAGA
Rd29A-pro-dk-F, Mcrbc PCR	AAAAAGATCAAGCCGACACAGACAC
Rd29A-pro-en-R, Mcrbc PCR	TTTCCAATAGAAGTAATCAAACCCT
Rd29A-pro-trans-R, Mcrbc PCR	CTTTATGTTTTTGGCGTCTTCC
IGN5_B-F, RT-PCR for PolV-dependent transcript	TCCCGAGAAGAGTAGAACAAATGCTAAAA
IGN5_B-R, RT-PCR for PolV-dependent transcript	CTGAGGTATTCCATAGCCCCTGATCC
IGN23-F, RT-PCR	ACTGAAAATTGTAAACAAAGAAACGGCACTACA
IGN23-R, RT PCR	GATCGGTCCATAAACTTGTTGGGTTT
IGN25-F, RT PCR	CTTCTTATCGTGTTACATTGAGAACTCTTTCC
IGN25-R, RT PCR	ATTCGTGTGGGCTTGGCCTCTT
AtMu1-F, RT PCR	GTGGATATACCAAAAACACAA
AtMu1-R, RT PCR	CTTAGCCTTCTTTTCAATCTCA
ROS1-F, RT PCR	ATGAGCAATGTGACTACCAG
ROS1-R, RT PCR	TCAAAGTTACTGCTCGGTAC
NRPE1-RT-1F, RT PCR	GGTCAAATACGCAGCTGAATCATCG
NRPE1-RT-1R, RT PCR	TTATCTGGTTCTGTCGCACCGCAAG
NRPE1-RT-2F, RT PCR	TGTGAATCTTGCGGTGCGACAGAAC
NRPE1-RT-2R, RT PCR	TCTAGATATGAGGCACCATCTGATG
NRPE1-RT-3F, RT PCR	GTCCCCTGCTGGCAAGAGAG
NRPE1-RT-3R, RT PCR	TATCCACCACTCTAAACATCTCACT
NRPE1-RT-4F, RT PCR	GTGCTTGATTCCTCTCCAAATAGTA
NRPE1-RT-4R, RT PCR	CCACAAGGATCTCGGAAAGAGCAGC
NRPE1-RT-5F, RT PCR	TGTTCTTTGCAATACAGTTTACCCA
NRPE1-RT-5R, RT PCR	AATCTGTATGACATTTCTCAGCCGC
NRPE1-RT-6F, RT PCR	CAGTCGTTGGGTCTTGTTCTTGGGG
NRPE1-RT-6R, RT PCR	CCATTTGAAGGAAGCTGTACACATC
AGO4-RT-1F, RT PCR	AAAATAATCCTCTCTTGTTTCGGCT
AGO4-RT-1R, RT PCR	CGTCTTCTCACCGTCATAAGCAAAC
AGO4-RT-2F, RT PCR	GTAAAGAGTTTGCTTATGACGGTGA
AGO4-RT-2R, RT PCR	GTTAGCAATTAGGAAATCAACCACT
AGO4-RT-3F, RT PCR	CTAGGGACCCTTATTCGATTGACTG
AGO4-RT-3R, RT PCR	TCTCCATTTTCATTTGGGTTCCTTT
AGO4-RT-4F, RT PCR	GGATTTGCCTTGCATCAATGTTGGG
AGO4-RT-4R, RT PCR	ATCGCAGGAGTGGTTCCGCATCATA
AGO4-RT-5F, RT PCR	TACTCAGGTGGAGGGTCGTGTTCTA
AGO4-RT-5R, RT PCR	ATGGTTGGAACCTTAGAAATCACAG
AGO4-RT-6F, RT PCR	CACATGGATCTCCTGGACAGTCTGA
AGO4-RT-6R, RT PCR	TTGAATTGAGATTCACTCACACCAT
AGO4-RT-7F, RT PCR	TATTGAACTTGATCAGATCATCGAG
AGO4-RT-7R, RT PCR	ATACAGGACGTGGTAGTGAGTTGGG
AGO4-RT-8F, RT PCR	TCAGGAACTTGTCCACTCGCTCTCC
AGO4-RT-8R, RT PCR	AGCTGTGATACCACCATGGCTTGAT
IDN2-1F, RT PCR	GAGCTTCTTCTTCCGGACACT
IDN2-1R, RT PCR	TCTTGTGCCTTTGTAGTTGGAA
IDN2-2F, RT PCR	CAATGGAACCGAGAGAATGAA
IDN2-2R, RT PCR	ATCTGCCTTTAGCTCCCTCAG
DMS3-RT-1F, RT PCR	TATCCGACTGGTCAACAG
DMS3-RT-1R, RT PCR	TTCACTTCTAGGAGTAGGAGACGAG
DMS3-RT-2F, RT PCR	TCTCAGTTGATGTTGACAAAAGGTG
DMS3-RT-2R, RT PCR	TCATCTGGGTGTGTTCATTGG
KTF1-1F, RT PCR	CGAAGATGATGACGGATTAGG
KTF1-1R, RT PCR	TATCACGATCTCGCCTCACTT
KTF1-2F, RT PCR	GGAGAAGGTTCATCAGATTTCAA
KTF1-2R, RT PCR	TTGGCCCATGCTGAAGTATTA
DRD1-RT-1F, RT PCR	CGATTTAGGGAGGGGCAAGGAGATG
DRD1-RT-1R, RT PCR	GCAGCAAGTCCACCTATCATCAACC
DRD1-RT-2F, RT PCR	TGTTCCCCTAAACCCTTCTGTGACC
DRD1-RT-2R, RT PCR	AAGCACAAGTTTCTGTCTGCGTTTA
RDM1-RT-1F, RT PCR	ACCTCGTGTGGTCATCGTCTTCGTA
RDM1-RT-1R, RT PCR	CGTTGTAAGAGAACATTCGTGAGGT
RDR2-RT-1F, RT PCR	TCGACTGCATCATCTTTCCTC
RDR2-RT-1R, RT PCR	CAGTTGAGATCACCCCAAGC
NRPD1-1F, RT PCR	TCTCACTTTTTCCCGTTTCCT
NRPD1-1R, RT PCR	TGCGGAATCTTTACTCGAAGA
NRPD1-2F, RT PCR	AGCCAATCAGCCTTCTTGAAA
NRPD1-2R, RT PCR	ACAACCTCGAAGCAACAAGAA
CLSY1-1F, RT PCR	GCATTACTTTGAGTTTAACCATCC
CLSY1-1R, RT PCR	AGATAAAACCCTTGCATCCAC
CLSY1-2F, RT PCR	GGAGGGAAATGGAACTATGCT
CLSY1-2R, RT PCR	GGCTCTCAACTCCATCTTGGT
DRM2-1F, RT PCR	TGCAGTGTAGGGTCGAAAATC
DRM2-1R, RT PCR	TGATCTTGGCTCTCCTTTTGA
DCL3-1F, RT PCR	CGGAGAAAATGGAGGAAGGT
DCL3-1R, RT PCR	TCTTTTCCCAACTCTTGAAGC
DCL3-2F, RT PCR	AGAGATTTTGCATTGCCTTGA
DCL3-2R, RT PCR	TTGTTCCGTGCAACTCCTTAC
DCL3-3F, RT PCR	CAAGGCTTCTGTCTCACCTTG
DCL3-3R, RT PCR	TTGCAAGGAACAGGAAAAAGA
DCL3-4F, RT PCR	TCACACACTCCTCTCTTCGTG
DCL3-4R, RT PCR	CTGAAGCTAGTCCGCTTCTCA
AtMU1-intron-F, RT PCR	GGTATGTAACGAAGTTCTCATTATG
AtMU1-F, RT PCR	GCTCTTGCTTTGGTGATGGT
AtMU1-R, RT PCR	CCGAGAACTGGTTGTGGTTT
solo LTR-A221	ATCAATTATTATGTCATGTTAAAACCGATTG
solo LTR-A222	TGTTTCGAGTTTTATTCTCTCTAGTCTTCATT
AtGP1-F	ACAGTGCCACAGTTGAGCAG
AtGP1-R	CAGAAAAATACTCGGTGCCAAT
AtSN1 A-F	ACCAACGTGCTGTTGGCCCAGTGGTAAATC
AtSN1-A-R	AAAATAAGTGGTGGTTGTACAAGC
ACTmaiFW, RT PCR	TCATACTAGTCTCGAGAGATGACTCAGATCATGTTTGAG
ACTmaiRV, RT PCR	TCATTCTAGAGGCGCGCCACAATTTCCCGTTCTGCGGTAG
RD29A-promoter-F, small RNA probe amplification	GGTGAATTAAGAGGAGAGAGGAGG
RD29A-promoter-R, small RNA probe amplification	GTGGTGGTTCCTCTGTTTGATCCATTTTCC
AtGP1-F, Small RNA probe amplification	ACAGTGCCACAGTTGAGCAG
AtGP1-R, Small RNA probe amplification	CAGAAAAATACTCGGTGCCAAT
AtMu1-F, Small RNA probe amplification	GTGGATATACCAAAAACACAA
AtMu1-R, Small RNA probe amplification	CTTAGCCTTCTTTTCAATCTCA
soloLTR-C-F2, Small RNA probe amplification	AATGCATTACAAAAACCTTCTGA
soloLTR-C-R2, Small RNA probe amplification	GGATTCACGATTAGAGAACGTAGA
Primers for real-time PCR
RD29A-Q-F	CCTGTCGTGTCTTCCGATTACAC
RD29A-Q-R	GACAATTCGGACAGAGGATGATG
LUC-Q-F	GGAGAGCAACTGCATAAGGCTATG
LUC-Q-R	GACGATTCTGTGATTTGTATTCAGC
ACTmaiFW	TCATACTAGTCTCGAGAGATGACTCAGATCATGTTTGAG
ACTmaiRV	TCATTCTAGAGGCGCGCCACAATTTCCCGTTCTGCGGTAG
AtGP1-F	ACAGTGCCACAGTTGAGCAG
AtGP1-R	CAGAAAAATACTCGGTGCCAAT
SDC-RT-F	ACGTTCTCGCAAGCTCATTT
SDC-RT-R	GCCATTACCATCTTCCCAGA
solo LTR-A221	ATCAATTATTATGTCATGTTAAAACCGATTG
solo LTR-A222	TGTTTCGAGTTTTATTCTCTCTAGTCTTCATT
ROS1-F	ATGAGCAATGTGACTACCAG
ROS1-R	TCAAAGTTACTGCTCGGTAC
SDC-RT-F	ACGTTCTCGCAAGCTCATTT
SDC-RT-R	GCCATTACCATCTTCCCAGA
NRPD1-F	ACGATGCGTAGAACAAACTCTGC
NRPD1-R	ACCGGACTCGAGTGTACCATTTT
NRPE1-F	ATTTCCATCTAGTGGTGGCTGGT
NRPE1-R	CCCCATCAGTTGAGACAACAAAG
NRPD2-F	TACACCAAATTGACACGTCATGC
NRPD2-R	ATTAGGCAGTCTCGCTCCATTTC
AGO4-F	TGATTTCTACCTCTGTGCTCACG
AGO4-R	TTGTCTTTGAGTCTTGGGAGCTG
KTF1-F	TGGTGATAGTGGTTCTGCTTG
KTF1-R	TCGATCCATTGCTAGTCTCGTTC
DMS3-F	GCCAAAGTTGAAGACGGCATGCT
DMS3-R	CTTTGGATGGAGGAATCATCAGGAA
DRD1-F	TATGGGTTATGTTTGCCGTGTCT
DRD1-R	CAGGATCGTCAGCCACTAAATTG
RDM1-F	CGTTGATTCCGTTCACAAGCTG
RDM1-R	CAAGCCAGATAGTAGCTTCAGC
DCL3-F	ATCTGTATCAGATTGCGCTGAGG
DCL3-R	TTGAGTCTCGAGAACCGTAGCAC
RDR2-F	TCTCGACTGCATCATCTTTCCTC
RDR2-R	TTTGCAAAATCAACAGCCCTAGA
IDN2-F	GTGAAAGAGGTGGACATCATC
IDN2-R	CATTGCATCCACGAATGGTTTCG
RDM4-F	ACTCCTCATCGCTCTCGCTGTAAC
RDM4-R	GTGAAGCCTCTGATGAATCAGAC
SHH1-F	CTGGGTTCGACAACCGACACGATG
SHH1-R	CGTGATCATGAATCCCTCTCTTGAT
DRM2-F	AGATCCTCTCATCCTCGCACGTA
DRM2-R	ACTCGAGCCAGATGAGATGGAGA
Actin 2-Q-F	GAGAGATTCAGATGCCCAGAAGTC
Actin 2-Q-R	TGGATTCCAGCAGCTTCCA
Small RNA probes
siRNA1003 probe	ATGCCAAGTTTGGCCTCACGGTCT
ta-siRNA255 probe	TACGCTATGTTGGACTTAGAA
microRNA171 probe	GATATTGGCGCGGCTCAATCA
Primers for complementation plasmid construction
pC1305-03430-Flag-F	GGggtaccTAGAGGCGGCTAAGCAGTTCAGGAC
pC1305-03430-Flag-R	GCgtcgacAGCAGAATTC TCTTCCTTGC TCAACGC
