# Supplementary material for: The PRP6-like splicing factor STA1 is involved in RNA-directed DNA methylation by facilitating the production of Pol V-dependent scaffold RNAs
Source: Nucleic Acids Res. 2013 Jul 22;41(18):8489–502. doi: 10.1093/nar/gkt639 (PMC3794598; doi:10.1093/nar/gkt639)
Supplement: Supplementary Data [file supp_gkt639_nar-00843-a-2013-File010.zip › Table S2.xlsx]

## Sheet: Sheet1
Table S2. Primary data of loci-specific bisulfite sequencing.
Genotypes	DNA methylation (%)			Clones
	CG	CHG	CHH
Transgene RD29A promoter
WT	0.0329	0.0099	0.0196	19
ros1	0.6167	0.3042	0.1351	15
ros1sta1	0.566	0.1701	0.0704	18
Endogenous RD29A promoter
WT	0.0247	0.0123	0.0152	18
ros1	0.9012	0.5278	0.1	18
ros1sta1	0.94	0.3	0.065	21
AtSN1
WT	0.8	0.6222	0.1673	15
ros1	0.9265	0.6863	0.1369	17
ros1sta1	0.8333	0.3481	0.0303	15
ros1nrpd1	0.9	0.2889	0.0133	15
solo LTR
WT	0.9118	0.3137	0.3216	17
ros1	1	0.4167	0.3778	20
ros1sta1	0.8158	0.1404	0.1322	19
ros1nrpd1	0.7188	0.0417	0.0153	17
MEA-ISR
WT	0.8655	0.1316	0.1516	19
ros1	0.9583	0.2812	0.2125	16
ros1sta1	0.9198	0	0.0356	18
ros1nrpd1	0.8395	0	0.0222	18
AT5G35540
WT	0.8393	0.2429	0.1552	14
ros1	0.8113	0.3222	0.1632	15
ros1sta1	0.7143	0.1778	0.0805	15
ros1nrpd1	0.8061	0.1667	0.0764	14
AT1G54750 (AT1TE67485)
WT	0.3988	0.5429	0.2837	14
ros1	0.4815	0.6889	0.2747	9
ros1sta1	0.4231	0.2615	0.1004	13
ros1nrpd1	0.4061	0.0857	0.0615	14
AT2G14247
WT	0.0571	0.1083	0.091	15
ros1	0.3452	0.2396	0.0847	12
ros1sta1	0.2143	0.0729	0.0662	12
ros1nrpd1	0.2143	0.1	0.0508	10
