# Supplementary material for: The PRP6-like splicing factor STA1 is involved in RNA-directed DNA methylation by facilitating the production of Pol V-dependent scaffold RNAs
Source: Nucleic Acids Res. 2013 Jul 22;41(18):8489–502. doi: 10.1093/nar/gkt639 (PMC3794598; doi:10.1093/nar/gkt639)
Supplement: Supplementary Data [file supp_gkt639_nar-00843-a-2013-File010.zip › Table S3.xls]

## Sheet: Sheet1
Table S3. Statistics of whole genome bisulfite sequencing.
	ros1	ros1nrpd1	ros1sta1
Total reads	24086536	21664677	24009978
Unique mapped reads	15549476	13903766	16239484
Ratio	0.646	0.642	0.676
CG methylation	0.221	0.201	0.223
CHG methylation	0.073	0.06	0.066
CHH methylation	0.022	0.015	0.021
