# Supplementary material for: The PRP6-like splicing factor STA1 is involved in RNA-directed DNA methylation by facilitating the production of Pol V-dependent scaffold RNAs
Source: Nucleic Acids Res. 2013 Jul 22;41(18):8489–502. doi: 10.1093/nar/gkt639 (PMC3794598; doi:10.1093/nar/gkt639)
Supplement: Supplementary Data [file supp_gkt639_nar-00843-a-2013-File010.zip › Table S4.xlsx]

## Sheet: Sheet1
Table S4. Genome-wide effect of sta1 and nrpd1 on DNA methylation of TE bodies.
Annotation	ros1	ros1nrpd1	fold_change	p_value	ros1sta1	fold_change	p_value	p.FDR
AT4TE15370	0.367788	0.305556	0.830935	0.207995	0.338308	0.919917	0.583981	1
AT5TE73870	0.0467836	0.00398406	0.0855643	0.00464893	0	0	0.00308407	0.0509679
AT3TE63135	0	0.060241	Inf	0.00623438	0.231707	Inf	3.57282e-09	7.68234e-07
AT3TE67050	0.25	0.0964912	0.386502	9.75341e-05	0.134518	0.538459	0.0012714	0.0274772
AT1TE29040	0.123288	0	0	5.4646e-05	0.0114943	0.0941527	0.000720628	0.0179396
AT5TE49015	0.372941	0.328	0.879542	0.169267	0.35752	0.958652	0.664227	1
AT1TE64660	0.00813008	0	0	0.373494	0	0	0.488189	0.964912
AT2TE17880	0.210539	0.232337	1.10352	0.0675837	0.220834	1.04891	0.362996	0.895514
AT5TE60865	0.247619	0.0866142	0.351131	0.00725802	0.116071	0.470111	0.0382161	0.279751
AT3TE39240	0	0.00416667	Inf	0.508777	0	0	1	1
AT5TE34080	0.00888158	0.00555335	0.625285	0.0139125	0.00585292	0.659016	0.0145103	0.149041
AT5TE04885	0.035	0.00363636	0.104305	0.0235441	0.00943396	0.270275	0.100572	0.496318
AT3TE51210	0.0610749	0.0571429	0.935634	0.779509	0.0576271	0.943548	0.7963	1
AT1TE35425	0	0.0044843	Inf	0.27686	0.00164204	Inf	1	1
AT5TE83600	0	0	0	1	0	0	1	1
AT5TE40410	0.312444	0.313538	1.0035	0.921512	0.29519	0.94475	0.0531481	0.343671
AT3TE60555	0.234694	0.23741	1.01155	1	0.246106	1.04856	0.837814	1
AT3TE34430	0.433898	0.291925	0.67321	0.0470988	0.328691	0.757773	0.0720571	0.414405
AT4TE11975	0.05	0	0	0.00394304	0.0257732	0.516331	0.282649	0.811293
AT5TE63440	0.0119048	0	0	0.408654	0	0	0.491329	0.964912
AT5TE40590	0.318787	0.295769	0.927827	0.209447	0.305091	0.957026	0.448424	0.954759
AT5TE51300	0.171717	0.2	1.16358	0.812182	0.0873786	0.510337	0.145397	0.601476
AT4TE15325	0.433252	0.399698	0.922603	0.413781	0.42359	0.977699	0.795627	1
AT2TE03340	0.395349	0.193309	0.48952	0.000323138	0.326772	0.826792	0.321918	0.857004
AT2TE27155	0	0	0	1	0.0078125	Inf	1	1
AT2TE01680	0	0	0	1	0	0	1	1
AT5TE39260	0.315303	0.177273	0.562413	2.99212e-06	0.250302	0.793941	0.0321206	0.250885
AT3TE31720	0.165899	0.167442	1.00928	1	0.158301	0.95426	0.902079	1
AT5TE52960	0.0217391	0	0	0.511025	0	0	1	1
AT2TE06365	0	0	0	1	0	0	1	1
AT5TE51235	0.298507	0.285276	0.955749	0.829532	0.346405	1.16	0.551649	0.991915
AT2TE40090	0.247619	0.274854	1.10962	0.786124	0.301887	1.21826	0.55445	0.993105
AT4TE16210	0.28318	0.265326	0.936989	0.166956	0.281237	0.99314	0.877353	1
AT4TE32070	0.398148	0.108696	0.274287	0.000274353	0.0923077	0.233142	0.000820784	0.0197543
AT4TE21940	0.4	0.171429	0.431757	0.0914058	0.192308	0.483601	0.107532	0.515076
AT4TE17960	0.312808	0.220874	0.706344	0.0269079	0.345679	1.10495	0.567963	1
AT4TE21025	0.258065	0.257143	0.996458	1	0.272727	1.05626	1	1
AT2TE06475	0.352535	0.224138	0.636074	0.00391881	0.308483	0.875151	0.362938	0.895514
AT3TE52600	0.357143	0.390244	1.09252	0.648409	0.367299	1.02841	0.875439	1
AT2TE33080	0.00454545	0.0241796	5.31301	0.0189862	0.0554324	12.1769	5.89375e-06	0.000403227
AT2TE07600	0.0679012	0	0	1.27339e-05	0.0425532	0.627278	0.280328	0.808274
AT1TE11530	0	0	0	1	0	0	1	1
AT2TE44770	0.214192	0.162011	0.756498	0.0253152	0.209629	0.9787	0.862982	1
AT1TE20755	0.50495	0.172775	0.343202	2.62834e-05	0.226891	0.450542	0.00366898	0.0575082
AT5TE71605	0	0	0	1	0	0	1	1
AT2TE42940	0.102767	0.148649	1.44545	0.213854	0.18	1.75003	0.0298432	0.238377
AT2TE13115	0.311987	0.284173	0.910882	0.0289129	0.280458	0.898949	0.00636474	0.0848358
AT1TE84520	0.27907	0	0	4.9899e-07	0	0	3.49068e-07	3.99428e-05
AT1TE39510	0.333333	0.302198	0.906784	0.667048	0.317708	0.953194	0.833383	1
AT4TE44265	0.00406504	0	0	0.420784	0.00588235	1.44619	1	1
AT1TE40070	0.119835	0.0833333	0.695908	0.278777	0.0886076	0.739838	0.372866	0.901452
AT5TE70375	0.252525	0.192857	0.763839	0.0380798	0.246533	0.97628	0.854728	1
AT3TE59675	0.286659	0.266071	0.928196	0.526575	0.261122	0.910949	0.351222	0.886016
AT5TE45235	0.220884	0.107527	0.487559	0.0444463	0.2	0.905577	0.623306	1
AT4TE46800	0.372881	0.216931	0.582444	0.0158731	0.238095	0.639273	0.10056	0.496318
AT3TE91875	0.00346021	0.00716846	2.06912	0.618495	0	0	0.494037	0.964912
AT5TE56415	0.376523	0.353693	0.939355	0.371769	0.381999	1.01454	0.838954	1
AT5TE40480	0.315851	0.234835	0.743502	1.5118e-267	0.260787	0.825668	9.64756e-141	1.88774e-136
AT3TE44245	0.273095	0.242969	0.889703	0.0703029	0.243287	0.890867	0.0476558	0.322327
AT3TE52665	0.293443	0.265657	0.905333	0.00182406	0.281753	0.96015	0.161982	0.636764
AT1TE74180	0.404138	0.196429	0.486223	1.74514e-10	0.281879	0.697627	0.00125357	0.027254
AT5TE30290	0.00387597	0.012987	3.34557	0.410371	0.00826446	2.12912	0.613347	1
AT4TE17900	0.296703	0.274478	0.925142	0.534508	0.314472	1.05987	0.616025	1
AT3TE43400	0	0.0333333	Inf	0.504927	0.030303	Inf	0.419753	0.935776
AT4TE22720	0.248705	0.217617	0.875246	0.639813	0.243056	0.977314	0.916927	1
AT1TE50250	0.212121	0.173077	0.81615	0.329386	0.228117	1.07534	0.715809	1
AT2TE03630	0.308511	0.232558	0.754583	0.376773	0.303797	0.984764	1	1
AT1TE73435	0.0392157	0	0	0.09262	0.00892857	0.229944	0.239281	0.755406
AT1TE58685	0.46594	0.259875	0.558022	1.95711e-05	0.303763	0.652219	0.00263998	0.0455351
AT5TE87550	0	0	0	1	0	0	1	1
AT1TE55000	0.337961	0.354131	1.04781	0.251403	0.35833	1.06024	0.113373	0.532366
AT5TE11835	0	0.00434783	Inf	1	0.00520833	Inf	1	1
AT1TE80460	0	0	0	1	0	0	1	1
AT5TE28270	0.00443459	0.00701262	1.58077	0.712758	0.0114286	2.5748	0.299436	0.831889
AT5TE55815	0.2	0.102041	0.511588	0.126132	0.119565	0.599102	0.256138	0.772963
AT3TE51245	0.301131	0.278997	0.926484	0.227076	0.308829	1.02557	0.660839	1
AT5TE55160	0.436613	0.43154	0.988381	0.805996	0.441089	1.01025	0.811837	1
AT5TE45450	0.254335	0.169082	0.665197	0.0599781	0.193548	0.761377	0.219748	0.727873
AT1TE26660	0	0.00540541	Inf	1	0	0	1	1
AT5TE13050	0.00813008	0.00990099	1.21707	1	0.003861	0.475579	0.615564	1
AT1TE02880	0.15677	0.174497	1.11289	0.70258	0.16875	1.07633	0.766002	1
AT1TE05490	0.246575	0.168224	0.683491	0.355908	0.237113	0.961783	1	1
AT1TE35020	0.295793	0.202927	0.686085	7.94743e-09	0.173392	0.586242	3.65875e-17	4.21122e-14
AT5TE42285	0.555957	0.534653	0.96172	0.815656	0.563422	1.01342	0.946146	1
AT4TE03360	0.00671141	0	0	1	0.0119048	1.76916	1	1
AT2TE16605	0.333333	0.315789	0.947595	1	0.33	0.990035	1	1
AT4TE38460	0.395425	0.212209	0.53705	0.0002215	0.21513	0.544396	0.000118685	0.00450284
AT2TE11425	0.196721	0.176471	0.897316	0.772356	0.166667	0.847703	0.630446	1
AT4TE11335	0.431315	0.314176	0.728557	0.00525523	0.436647	1.01236	0.915338	1
AT5TE05985	0	0.00162866	Inf	1	0	0	1	1
AT2TE10280	0.453005	0.352134	0.777442	0.0173389	0.400943	0.885136	0.24091	0.757193
AT5TE01410	0.517799	0.37558	0.725442	0.00064066	0.3967	0.7662	0.000424733	0.0118051
AT1TE53895	0.275377	0.206522	0.750061	0.0114244	0.219382	0.79674	0.0281323	0.228763
AT5TE31100	0.0132576	0.00536193	0.404799	0.320771	0.00246914	0.186495	0.147709	0.605832
AT1TE83875	0.222656	0.218223	0.98009	0.896138	0.236522	1.06225	0.673952	1
AT4TE39230	0.00745156	0.00350877	0.471152	0.463184	0.00345423	0.463834	0.461185	0.961024
AT1TE92410	0	0.01	Inf	1	0	0	1	1
AT2TE24770	0.00657895	0.00677966	1.03044	1	0.0147059	2.23077	0.639774	1
AT3TE52490	0.210843	0.353982	1.67721	0.0229702	0.462185	2.18742	0.00158147	0.0317053
AT5TE54200	0	0	0	1	0	0	1	1
AT4TE83230	0.277941	0.151026	0.54358	4.24076e-06	0.218673	0.786868	0.0411011	0.291703
AT1TE05585	0.254826	0.189765	0.744961	0.118731	0.138235	0.542931	0.00381515	0.0592938
AT1TE56620	0.308824	0.203125	0.657894	0.00022543	0.194495	0.629984	0.000437955	0.0120437
AT3TE69350	0.311225	0.297459	0.955757	0.298824	0.273512	0.878831	0.0013483	0.0286452
AT3TE63380	0.0102847	0.0102958	1.00108	1	0.0129974	1.26374	0.113658	0.533089
AT3TE34930	0.470588	0.00520833	0.0111263	8.13871e-23	0.177215	0.377299	2.67388e-05	0.00134153
AT2TE04610	0	0.00934579	Inf	1	0.00961538	Inf	1	1
AT2TE26280	0.294118	0.195122	0.667439	0.523554	0.253012	0.861321	0.776286	1
AT1TE36105	0.00191022	0.00312989	1.63793	0.636924	0.00132802	0.695355	1	1
AT5TE73560	0.585987	0.377593	0.644677	0.00583962	0.406728	0.694483	0.0344548	0.262595
AT1TE48020	0.333333	0.395349	1.18593	0.125934	0.312057	0.936173	0.546036	0.988912
AT1TE49895	0.267987	0.270533	1.0095	0.885614	0.27784	1.03678	0.491303	0.964912
AT3TE01805	0.529716	0.296903	0.560738	3.39837e-06	0.364896	0.689082	0.00370798	0.0579505
AT1TE38870	0	0	0	1	0.0147059	Inf	1	1
AT3TE58630	0.271807	0.272599	1.00291	0.939681	0.274885	1.01133	0.75369	1
AT5TE63545	0.0526316	0	0	0.175439	0	0	0.28169	0.809968
AT2TE43105	0	0.00617284	Inf	1	0	0	1	1
AT5TE32535	0	0.0144928	Inf	0.0678616	0.00727273	Inf	0.169046	0.649339
AT1TE83670	0	0	0	1	0.00490196	Inf	1	1
AT2TE08250	0.185792	0.181818	0.978642	1	0.161677	0.870495	0.677608	1
AT5TE70540	0.0037594	0	0	1	0.00534759	1.42131	1	1
AT1TE53495	0.405282	0.362587	0.894689	0.211076	0.376936	0.930088	0.361648	0.895269
AT4TE34750	0.0925926	0.147929	1.59535	0.270031	0.0979021	1.05714	1	1
AT2TE10920	0.0245536	0.022409	0.91273	1	0.0132576	0.540285	0.23663	0.751036
AT5TE62545	0.339338	0.314291	0.926161	0.000369814	0.331447	0.976741	0.233218	0.745686
AT5TE37750	0.230769	0.150943	0.655289	0.283061	0.195531	0.847746	0.643314	1
AT2TE24210	0.333333	0.226866	0.680932	0.0264662	0.247423	0.742532	0.0727753	0.417135
AT4TE32395	0.211009	0.192727	0.913545	0.781667	0.210526	0.997717	1	1
AT1TE42385	0.53886	0.370909	0.688724	0.028621	0.548387	1.01765	0.931201	1
AT3TE57875	0.285521	0.31286	1.09569	0.473912	0.364407	1.27612	0.0224194	0.197159
AT5TE29000	0	0	0	1	0	0	1	1
AT5TE20250	0.1	0.0192308	0.194793	0.0613856	0	0	0.119816	0.547896
AT5TE36225	0.436441	0.274336	0.629158	0.058614	0.34629	0.793703	0.183049	0.674144
AT4TE32740	0.0337079	0.0515464	1.52593	0.72381	0.0319149	0.94706	1	1
AT4TE18765	0.243767	0.266667	1.09381	0.644281	0.210145	0.862235	0.458618	0.959907
AT5TE51125	0.391	0.348806	0.892131	0.228038	0.289223	0.739786	0.000396583	0.0112626
AT5TE49765	0.276804	0.230579	0.833048	0.0373665	0.238009	0.859879	0.0601051	0.372176
AT3TE84620	0.00287356	0.00253165	0.881164	1	0.00472813	1.64437	1	1
AT2TE37085	0	0	0	1	0	0	1	1
AT2TE38920	0.0215054	0	0	0.226638	0	0	0.500325	0.964912
AT2TE56780	0	0.00666667	Inf	1	0.0108696	Inf	0.455882	0.957265
AT2TE04840	0.431095	0.258803	0.600547	2.24125e-05	0.320968	0.744683	0.00885874	0.106278
AT5TE51035	0.282051	0.229773	0.814761	0.115946	0.26506	0.939767	0.619558	1
AT1TE65060	0.306034	0.294416	0.962092	0.919759	0.345238	1.12793	0.473469	0.964912
AT1TE46770	0.235955	0.160221	0.679506	0.127182	0.182171	0.772373	0.248584	0.764931
AT1TE41235	0.27972	0.190476	0.681847	0.276048	0.168831	0.604417	0.0771512	0.43198
AT3TE66230	0.302128	0.212766	0.70444	0.0172821	0.223833	0.741028	0.0264442	0.219251
AT4TE15440	0.262192	0.26539	1.0122	0.675553	0.265901	1.01415	0.592125	1
AT3TE60385	0.341476	0.343615	1.00626	0.816717	0.341483	1	1	1
AT2TE33970	0.452962	0.393519	0.868892	0.328094	0.435484	0.961449	0.815011	1
AT1TE64320	0.12766	0.0925926	0.726178	0.53108	0.0888889	0.697327	0.514881	0.968121
AT1TE40980	0.324036	0.292054	0.901334	0.249505	0.267176	0.824578	0.0261694	0.217896
AT4TE43250	0.287415	0.183673	0.639262	0.00133628	0.2375	0.826431	0.126784	0.562351
AT4TE05825	0.333333	0	0	4.79641e-05	0.121951	0.370827	0.127361	0.563374
AT1TE64505	0.0031746	0.00522193	1.644	0.636178	0	0	0.248228	0.764931
AT3TE54125	0.114754	0.14	1.21922	0.718188	0.180556	1.57113	0.233578	0.746192
AT5TE41515	0.392157	0.364407	0.929446	0.815417	0.4	1.01996	1	1
AT3TE53795	0.370588	0.337607	0.91116	0.693326	0.2607	0.703946	0.0849969	0.454958
AT1TE52700	0.268173	0.259599	0.96803	0.708343	0.249839	0.931669	0.369136	0.899711
AT3TE26600	0	0	0	1	0	0	1	1
AT5TE34780	0.330579	0.226365	0.684884	0.000587709	0.262865	0.795258	0.0341699	0.261172
AT2TE26320	0.335714	0.196078	0.585051	0.0896582	0.396226	1.17966	0.534707	0.980401
AT2TE03810	0.356164	0.341615	0.959226	0.91063	0.42723	1.1991	0.418533	0.93412
AT5TE44270	0.35461	0.291209	0.821596	0.426206	0.248603	0.701451	0.0935821	0.477601
AT3TE49540	0.214286	0.125984	0.589054	0.128706	0.173913	0.812284	0.604291	1
AT2TE47130	0.0675175	0.0417582	0.618542	0.00025922	0.0439087	0.65039	0.000818809	0.0197311
AT1TE43250	0.294785	0.214773	0.728685	0.00305387	0.235839	0.80012	0.0288604	0.232967
AT4TE09435	0.460759	0.379845	0.824559	0.211431	0.434211	0.942457	0.651622	1
AT1TE56300	0.377451	0.257919	0.683792	0.0601859	0.202586	0.537311	0.00309495	0.051034
AT5TE45040	0.282537	0.268239	0.949381	0.415196	0.280434	0.992557	0.906917	1
AT1TE43675	0.328185	0.220657	0.672795	0.0587542	0.264069	0.804911	0.25819	0.777111
AT5TE49715	0.346535	0.317778	0.917085	0.516916	0.307383	0.887085	0.322844	0.858199
AT3TE47535	0	0.00694444	Inf	1	0.0117647	Inf	1	1
AT3TE16190	0.00623701	0.00641026	1.02776	1	0.00198807	0.31908	0.3644	0.896507
AT4TE20715	0.24569	0.22449	0.913883	0.73929	0.174699	0.711547	0.183944	0.675659
AT5TE65905	0.2	0.136054	0.681174	0.314634	0.156863	0.784946	0.518731	0.96953
AT1TE39235	0.0516796	0.0357143	0.691395	0.37439	0.00591716	0.114738	0.000313312	0.00917752
AT2TE71350	0.0114943	0	0	1	0.0322581	2.77808	0.463866	0.962845
AT4TE15575	0.238278	0.190184	0.798234	0.0282351	0.225366	0.945807	0.612439	1
AT2TE21585	0.235294	0.274336	1.16527	0.651693	0.306122	1.29967	0.444375	0.953035
AT2TE33415	0	0	0	1	0.00561798	Inf	1	1
AT1TE50385	0.280383	0.298834	1.06578	0.568059	0.285901	1.01968	0.879261	1
AT1TE61120	0	0.00917431	Inf	1	0	0	1	1
AT1TE56040	0.027027	0	0	0.44186	0	0	0.463415	0.962492
AT5TE41875	0.352671	0.367142	1.04106	0.216798	0.361046	1.02375	0.421677	0.937209
AT1TE47050	0.340573	0.324781	0.95362	0.210071	0.335761	0.985868	0.678098	1
AT4TE18345	0.234201	0.24	1.02475	0.891097	0.203733	0.869992	0.333921	0.868283
AT1TE42425	0.0106383	0	0	0.38	0.0186335	1.7481	1	1
AT2TE21570	0.410959	0.442308	1.07594	0.889105	0.454545	1.10558	0.774324	1
AT1TE26610	0	0	0	1	0	0	1	1
AT3TE64550	0.416667	0.346939	0.833661	0.715055	0.436364	1.047	1	1
AT3TE59990	0.271284	0.271574	1.00107	1	0.25974	0.957444	0.695863	1
AT2TE19565	0.321489	0.335589	1.04382	0.52623	0.331055	1.02976	0.638146	1
AT5TE01270	0	0	0	1	0	0	1	1
AT3TE45645	0.00309119	0.00310078	1.0031	1	0.00345423	1.11734	1	1
AT4TE19945	0.340659	0.328767	0.965175	0.894654	0.288889	0.848437	0.597683	1
AT2TE63825	0.288288	0.12766	0.443879	0.00717515	0.114286	0.397655	0.00464387	0.0683674
AT3TE73880	0.0228571	0.0194647	0.85176	0.80361	0.0163599	0.716043	0.610974	1
AT5TE61705	0.475	0.184211	0.389871	0.0488752	0.255319	0.539325	0.112949	0.531895
AT3TE43895	0.320598	0.275304	0.858811	0.254603	0.306494	0.956002	0.696848	1
AT4TE22120	0.417722	0.398964	0.955156	0.842413	0.443396	1.06137	0.774594	1
AT2TE55920	0	0	0	1	0.0184332	Inf	0.0349926	0.264465
AT1TE57810	0.0514019	0.00704225	0.13748	0.00349314	0.0075188	0.146775	0.00821901	0.100892
AT4TE38270	0	0.010989	Inf	1	0.00520833	Inf	1	1
AT1TE46540	0.0401338	0.0351438	0.875849	0.833272	0.0342205	0.852894	0.825275	1
AT3TE78890	0.0617284	0.09375	1.51551	0.581502	0.1	1.61556	0.566227	1
AT2TE07270	0.283505	0.212698	0.750609	0.179992	0.21519	0.759433	0.231908	0.743956
AT1TE62485	0.120787	0.0913838	0.756835	0.283871	0.113636	0.940849	0.817301	1
AT2TE26660	0.0394737	0.0306122	0.775642	0.395701	0.0538462	1.36386	0.204294	0.707884
AT4TE44210	0.0135135	0	0	0.287356	0	0	0.378788	0.904643
AT4TE25875	0.468966	0.30137	0.643142	0.108532	0.60274	1.28461	0.268062	0.790988
AT4TE36900	0.44	0.327778	0.745369	0.144122	0.334884	0.761468	0.162785	0.637984
AT2TE08385	0.338981	0.308201	0.90922	0.00963205	0.345472	1.01915	0.549303	0.989998
AT2TE15920	0.303745	0.288624	0.950206	0.293208	0.304418	1.00222	0.964531	1
AT4TE17740	0.201201	0.14977	0.744633	0.129386	0.150641	0.748995	0.185823	0.678492
AT4TE14405	0.191011	0.284404	1.48656	0.258237	0.184	0.963414	1	1
AT1TE01625	0	0.00722022	Inf	0.504757	0	0	1	1
AT1TE50200	0.411765	0.329268	0.800533	0.528948	0.377778	0.917982	0.858275	1
AT1TE01660	0.364706	0.244604	0.671346	0.100225	0.263158	0.722071	0.159346	0.630777
AT5TE08160	0	0	0	1	0	0	1	1
AT1TE31650	0	0.00473934	Inf	1	0.0078125	Inf	0.534719	0.980401
AT3TE50120	0.309403	0.299098	0.966691	0.27432	0.311673	1.00734	0.787083	1
AT2TE44050	0.322391	0.271466	0.842089	0.0518522	0.253584	0.786641	0.00717159	0.0921382
AT2TE35490	0.00276243	0	0	1	0.00275482	0.997249	1	1
AT2TE19535	0.301548	0.248181	0.823063	0.0144915	0.260945	0.865378	0.0425103	0.298885
AT2TE23495	0.288052	0.203065	0.705135	0.0109086	0.208909	0.725403	0.0135868	0.143009
AT5TE36340	0.00578035	0	0	1	0	0	1	1
AT5TE52040	0.382353	0.423077	1.10564	0.831506	0.301205	0.788708	0.517371	0.969016
AT4TE14540	0.327199	0.309928	0.947201	0.000655782	0.319977	0.977923	0.11336	0.532366
AT1TE42015	0.151786	0.192308	1.26559	0.565372	0.162602	1.07102	0.861557	1
AT1TE43420	0.294184	0.267092	0.907921	0.0943077	0.277425	0.943055	0.286306	0.815577
AT2TE28685	0	0.0268336	Inf	0.000677258	0.00235849	Inf	1	1
AT5TE35965	0.411111	0.332016	0.807849	0.208746	0.336634	0.819025	0.199308	0.699355
AT2TE56430	0.00444444	0.00294985	0.664229	1	0.00666667	1.49831	1	1
AT2TE11210	0.319667	0.280935	0.878844	8.0779e-05	0.308416	0.964795	0.240817	0.757193
AT1TE46270	0.304224	0.286092	0.940383	0.12497	0.308493	1.01403	0.707559	1
AT4TE15820	0.336019	0.329961	0.981969	0.317674	0.345879	1.02935	0.0865173	0.458031
AT5TE34085	0.220588	0.192308	0.872478	0.841384	0.129032	0.58696	0.267901	0.79089
AT1TE54940	0.00659522	0.00698758	1.05949	1	0.00383436	0.581512	0.409868	0.928308
AT2TE50750	0.429245	0.455422	1.06093	0.760569	0.415441	0.967871	0.866685	1
AT5TE21430	0.0400682	0.0300353	0.749706	0.343774	0.0408163	1.01867	1	1
AT4TE15185	0.225408	0.213498	0.947153	0.412773	0.218652	0.970019	0.620058	1
AT5TE43640	0.329476	0.319	0.968208	0.70951	0.304069	0.922903	0.270112	0.794061
AT1TE51770	0.216535	0.217262	1.00335	1	0.209559	0.967795	0.825665	1
AT1TE46580	0.432593	0.308026	0.712201	0.004454	0.434641	1.00473	1	1
AT4TE14825	0.242698	0.212486	0.875534	0.028859	0.253512	1.04457	0.450684	0.955032
AT2TE00025	0.211403	0.26087	1.23395	0.000363794	0.18586	0.879188	0.0293441	0.235704
AT1TE94270	0.0162602	0	0	0.0617513	0.00514139	0.316554	0.199577	0.699355
AT5TE41090	0.292696	0.257941	0.881267	0.000963217	0.298468	1.01972	0.575669	1
AT5TE20160	0.0944767	0.0310219	0.32862	2.50633e-05	0.0257827	0.27314	1.8374e-06	0.000155638
AT5TE58305	0.136511	0.134522	0.985439	0.943288	0.0942507	0.690529	0.00533601	0.0751731
AT3TE60920	0.00655864	0.00707291	1.07839	0.854201	0.00421941	0.643393	0.271311	0.796032
AT4TE33725	0.39781	0.248869	0.62604	0.0136505	0.291209	0.732395	0.110107	0.523438
AT2TE34905	0	0	0	1	0	0	1	1
AT3TE61600	0.312805	0.301582	0.964111	0.331746	0.319014	1.01985	0.57998	1
AT5TE24010	0	0	0	1	0	0	1	1
AT1TE43235	0.329412	0.320388	0.972651	0.916906	0.294314	0.893622	0.621612	1
AT1TE02695	0.0555556	0	0	0.169643	0	0	0.475	0.964912
AT3TE52140	0.219158	0.244618	1.11609	0.419282	0.246328	1.1239	0.350299	0.885225
AT5TE40560	0.313989	0.30655	0.976307	0.54899	0.314306	1.00101	0.986015	1
AT2TE07450	0.149184	0.169557	1.13643	0.483414	0.106776	0.715973	0.0942901	0.478975
AT4TE51975	0.0147059	0.00211416	0.144218	0.0861103	0.00298507	0.203578	0.157388	0.627244
AT2TE30940	0	0.00406504	Inf	0.49499	0	0	1	1
AT5TE36405	0.342898	0.298561	0.870704	8.93757e-05	0.312017	0.909946	0.004241	0.0645787
AT1TE85530	0	0	0	1	0	0	1	1
AT2TE05995	0.0153846	0	0	0.383721	0	0	0.434211	0.945831
AT5TE71745	0	0.025641	Inf	1	0.0117647	Inf	1	1
AT2TE08285	0.422062	0.443758	1.05137	0.565487	0.420253	0.995714	0.970306	1
AT1TE37040	0.0114286	0	0	0.509015	0.0211268	1.84504	0.660745	1
AT3TE47720	0.0117647	0	0	1	0	0	1	1
AT2TE36460	0.4375	0.328859	0.75225	0.251464	0.391892	0.896007	0.656267	1
AT3TE32760	0.137255	0	0	9.6267e-07	0	0	9.6267e-07	8.80213e-05
AT1TE52945	0.27917	0.303856	1.0884	0.291171	0.274671	0.983886	0.848624	1
AT1TE21025	0.00498753	0.00816327	1.63587	0.696075	0.00988142	1.97983	0.474083	0.964912
AT5TE50860	0.00417537	0.00383142	0.917711	1	0	0	0.503224	0.965157
AT5TE43510	0.35069	0.333861	0.952006	0.526288	0.32064	0.914331	0.193053	0.68957
AT4TE14615	0.232943	0.223704	0.960346	0.774053	0.223805	0.96077	0.7173	1
AT4TE27240	0.377049	0.174242	0.463717	0.0250687	0.254237	0.675493	0.255057	0.771836
AT4TE11460	0.385246	0.345029	0.895858	0.647657	0.389831	1.01187	1	1
AT4TE42070	0.00718563	0.00268097	0.373341	0.682976	0	0	0.0411821	0.292172
AT5TE63840	0.345794	0.274005	0.79259	0.128376	0.275093	0.795775	0.203283	0.70588
AT3TE51740	0.343195	0.277487	0.808782	0.267933	0.362963	1.0575	0.749497	1
AT3TE32925	0.421429	0.178571	0.424103	4.0754e-08	0.255014	0.6055	0.00225611	0.0408375
AT5TE26090	0.0327869	0.00934579	0.286143	0.198258	0.00699301	0.214346	0.188064	0.683066
AT4TE29335	0.358452	0.296629	0.827656	0.16665	0.295019	0.823159	0.128602	0.565382
AT3TE54320	0.225	0.172702	0.767864	0.216227	0.192429	0.855443	0.470729	0.964678
AT1TE52495	0.239437	0.0833333	0.350776	0.454172	0.0666667	0.28077	0.0966433	0.485699
AT5TE58410	0.189655	0.196203	1.03439	1	0.155738	0.821966	0.676465	1
AT5TE57775	0.211806	0.150685	0.711788	0.113265	0.173267	0.818326	0.426734	0.939923
AT1TE24850	0.00353714	0.00380897	1.07682	0.849545	0.00256337	0.724734	0.532915	0.979811
AT5TE81425	0.0113671	0.0142857	1.2567	0.344032	0.0149633	1.31631	0.204678	0.708717
AT2TE53560	0	0.0025974	Inf	1	0.00802139	Inf	0.269383	0.792696
AT4TE15495	0.270196	0.256356	0.948757	0.435409	0.253371	0.93776	0.332584	0.867332
AT1TE09360	0	0	0	1	0.0152672	Inf	0.203803	0.707059
AT3TE39915	0.233333	0.108911	0.467638	0.00968496	0.116071	0.498511	0.0541169	0.348209
AT1TE91730	0.0425532	0	0	0.0203444	0	0	0.0402001	0.288659
AT1TE22750	0.365915	0.216332	0.591466	7.47567e-05	0.258716	0.707253	0.0119786	0.130913
AT4TE30050	0	0	0	1	0	0	1	1
AT2TE33430	0.0124224	0.00150376	0.12125	0.0462471	0.00425532	0.342876	0.287626	0.818621
AT1TE70205	0.338308	0.283333	0.837847	0.480809	0.378378	1.11814	0.645574	1
AT1TE40015	0.00331126	0.00409836	1.23721	1	0	0	1	1
AT3TE32560	0.00588235	0.00806452	1.36998	1	0.00606061	1.03024	1	1
AT4TE56270	0.00271581	0.00332463	1.22414	0.704371	0.00462476	1.7028	0.133315	0.57559
AT1TE20085	0.354137	0.301394	0.851105	0.0462324	0.279758	0.790023	0.00193373	0.0364522
AT5TE10555	0.163793	0.102564	0.627286	0.255367	0.170854	1.043	1	1
AT3TE68620	0.00628931	0.00598802	0.95222	1	0.0211268	3.34685	0.34958	0.884775
AT3TE41210	0.276786	0.209532	0.757095	0.00324799	0.256904	0.928208	0.401149	0.923019
AT5TE35235	0.238889	0.20339	0.851715	0.536369	0.210526	0.881562	0.690457	1
AT3TE62330	0.103704	0.0416667	0.402292	0.00461805	0.0254453	0.24585	7.62017e-05	0.00317242
AT2TE22575	0.355556	0.396226	1.11391	0.756891	0.366412	1.03046	0.905845	1
AT1TE49925	0.475904	0.184466	0.388541	0.000673177	0.557895	1.1718	0.508824	0.965848
AT3TE76040	0.18662	0.0875817	0.46954	4.54942e-06	0.0815138	0.437042	1.5411e-06	0.000134021
AT1TE49830	0.290585	0.252096	0.867573	0.0519605	0.287165	0.988229	0.873076	1
AT5TE68330	0	0	0	1	0.00308642	Inf	1	1
AT5TE50345	0.361538	0.270588	0.74862	0.0324489	0.352217	0.974232	0.890073	1
AT3TE13080	0.0603448	0.0557769	0.924399	0.861991	0.181237	2.99993	4.41218e-06	0.000315085
AT5TE45075	0.290984	0.301925	1.03761	0.666827	0.273964	0.94155	0.460201	0.960342
AT5TE32625	0.306022	0.245014	0.800698	0.0129412	0.259101	0.846713	0.0410207	0.291549
AT5TE72455	0.342857	0.208333	0.60798	0.00272005	0.206687	0.603192	0.00289589	0.0485967
AT3TE41060	0.117647	0.107527	0.914276	1	0.0869565	0.739824	0.448721	0.954939
AT5TE66130	0.404762	0.102041	0.255077	0.00959036	0.27027	0.669562	0.334017	0.868299
AT3TE64485	0.419546	0.217317	0.518095	1.42617e-13	0.305618	0.728543	0.000435009	0.0119885
AT1TE90980	0.115	0.147436	1.28124	0.435433	0.178723	1.55277	0.140725	0.591656
AT1TE14340	0	0.0130719	Inf	0.510453	0	0	1	1
AT1TE67370	0.222222	0.229814	1.03412	0.919582	0.23601	1.06197	0.774596	1
AT4TE09070	0.292623	0.288864	0.987159	0.926416	0.291076	0.994715	0.96589	1
AT1TE61805	0.0997442	0.0868347	0.870721	0.618003	0.0870968	0.873313	0.578862	1
AT1TE34300	0.481481	0.333333	0.695026	0.492383	0.272727	0.570417	0.321844	0.856923
AT5TE50970	0.345048	0.324009	0.939091	0.710404	0.388095	1.12463	0.428886	0.941592
AT5TE39895	0.273507	0.261594	0.956436	0.477171	0.291445	1.06554	0.267495	0.790415
AT4TE52310	0	0	0	1	0.00314465	Inf	1	1
AT4TE24580	0.25	0.145068	0.58063	0.00578434	0.166227	0.665324	0.0491062	0.327448
AT1TE78250	0	0	0	1	0	0	1	1
AT1TE63785	0.190031	0.134146	0.706248	0.114568	0.142458	0.749936	0.184521	0.67689
AT3TE47630	0.269202	0.254747	0.946296	0.545139	0.235854	0.876156	0.100358	0.495711
AT1TE51315	0.313635	0.298582	0.951993	0.314729	0.315778	1.00683	0.894339	1
AT4TE31480	0	0	0	1	0	0	1	1
AT2TE35160	0	0.0153846	Inf	1	0	0	1	1
AT5TE39315	0.298322	0.295804	0.991561	0.804238	0.307439	1.03057	0.330063	0.864805
AT2TE31225	0	0	0	1	0	0	1	1
AT5TE74560	0.0773313	0.0857719	1.1091	0.539223	0.0848649	1.09742	0.512076	0.966818
AT4TE20155	0.24735	0.224551	0.907943	0.64381	0.211111	0.853667	0.40746	0.927873
AT5TE51190	0.338542	0.319635	0.944275	0.842523	0.314685	0.92964	0.707395	1
AT1TE37890	0.326844	0.196552	0.601485	3.19171e-08	0.198488	0.607413	4.70217e-07	5.02772e-05
AT5TE57390	0.0121655	0.0966719	7.9383	2.27422e-08	0.1104	9.06482	5.46707e-10	1.48575e-07
AT4TE48205	0.449664	0.497696	1.10661	0.639187	0.302752	0.673844	0.0530709	0.343381
AT4TE15500	0.307537	0.286506	0.931654	0.271151	0.297443	0.967166	0.553574	0.992769
AT1TE51155	0.316694	0.313372	0.98951	0.684598	0.316138	0.998245	0.944008	1
AT5TE75985	0.27027	0.220957	0.817729	0.235054	0.267081	0.988212	1	1
AT5TE49485	0.313538	0.312831	0.997746	0.980313	0.30932	0.986546	0.77028	1
AT5TE74385	0.0181818	0.0379747	2.07853	0.646387	0	0	0.383562	0.908251
AT5TE29970	0.258621	0.138158	0.535673	0.113296	0.114583	0.445145	0.0825382	0.448533
AT2TE41435	0.012987	0.00740741	0.571976	1	0	0	0.340611	0.875803
AT1TE95230	0.00269542	0.00215054	0.797971	1	0.00481348	1.78523	0.47001	0.964555
AT1TE86305	0.11739	0.111173	0.94704	0.327323	0.120366	1.02536	0.631353	1
AT5TE66955	0.0138889	0	0	1	0	0	0.407821	0.928061
AT1TE41935	0.00318471	0.00647668	2.0327	0.469757	0.00334076	1.04897	1	1
AT5TE63215	0.327273	0.191304	0.586088	0.142853	0.205479	0.62971	0.246318	0.764151
AT4TE24175	0.405405	0.404255	0.99717	1	0.365169	0.900959	0.673182	1
AT2TE42450	0	0.00502513	Inf	1	0	0	1	1
AT1TE51560	0.343765	0.345943	1.00633	0.924299	0.378771	1.10181	0.12494	0.558378
AT2TE24885	0.248889	0.236934	0.952007	0.7984	0.207317	0.833105	0.255789	0.772619
AT2TE21925	0.248507	0.24423	0.982788	0.697843	0.240966	0.969652	0.489462	0.964912
AT1TE46615	0.358314	0.289398	0.807836	0.166114	0.316302	0.88285	0.371999	0.900523
AT3TE50200	0.361111	0.28	0.776177	0.450823	0.288136	0.798655	0.453047	0.955631
AT1TE49495	0.292537	0.282297	0.965012	0.816422	0.2575	0.880351	0.42608	0.939817
AT3TE19920	0.0416667	0	0	0.416667	0	0	0.357143	0.890786
AT2TE68100	0.100629	0.160622	1.59436	0.161746	0.208791	2.07118	0.0263132	0.218629
AT2TE38890	0.0031746	0.00564972	1.77856	1	0.0120482	3.78826	0.374258	0.901861
AT2TE12945	0.0298507	0.040404	1.35123	1	0.244444	8.11945	0.00115147	0.0256032
AT4TE15420	0.285376	0.279868	0.980697	0.269736	0.283223	0.992456	0.638002	1
AT3TE58780	0.390728	0.219231	0.561704	0.0072131	0.432099	1.10566	0.632296	1
AT5TE92340	0.00691244	0.011236	1.62469	0.738652	0	0	0.256678	0.774023
AT5TE36505	0.449761	0.302144	0.672054	0.011126	0.372093	0.827525	0.254791	0.77151
AT1TE50740	0.246567	0.261606	1.06096	0.465298	0.262838	1.06594	0.408055	0.928061
AT3TE49015	0.265732	0.257225	0.967982	0.473937	0.249894	0.940375	0.17386	0.658359
AT3TE64670	0.264706	0.3125	1.18031	0.37571	0.28877	1.09072	0.744435	1
AT1TE46450	0.188811	0.135417	0.718039	0.386856	0.255319	1.35078	0.349363	0.884345
AT1TE42780	0.0675325	0.0778947	1.15326	0.602702	0.0438413	0.649509	0.175665	0.662242
AT3TE54690	0.280993	0.300677	1.07005	0.0831354	0.278818	0.99226	0.84177	1
AT1TE75000	0	0	0	1	0	0	1	1
AT1TE52435	0.522989	0.461883	0.88329	0.412662	0.478774	0.915528	0.49143	0.964912
AT4TE07315	0	0	0	1	0.0116279	Inf	0.353659	0.888222
AT5TE39845	0.308208	0.295973	0.960293	0.318889	0.298407	0.968189	0.381644	0.907146
AT2TE58810	0.010101	0.0138889	1.37414	1	0	0	0.505501	0.965516
AT5TE51180	0.208333	0.204969	0.983871	1	0.171233	0.822348	0.572024	1
AT5TE40220	0.280757	0.271739	0.967925	0.920847	0.327103	1.16486	0.367741	0.898965
AT3TE60295	0.327021	0.29692	0.907975	0.00406207	0.307981	0.941807	0.0477859	0.322386
AT2TE60115	0.324742	0.188679	0.581707	0.033408	0.214876	0.662339	0.13422	0.5782
AT5TE40180	0.301981	0.301126	0.99717	0.954442	0.295644	0.979013	0.541135	0.985028
AT5TE75980	0.206186	0.0727273	0.354532	0.066025	0.171717	0.833484	0.72048	1
AT5TE08865	0.00662252	0.00510204	0.770997	1	0.00574713	0.868195	1	1
AT4TE20060	0.0166667	0	0	0.469231	0	0	0.488	0.964912
AT3TE24695	0.00339641	0.004329	1.27449	0.788833	0.00417246	1.22844	0.816881	1
AT2TE19175	0.203571	0.195475	0.960226	0.577028	0.194912	0.957455	0.523934	0.973766
AT3TE86010	0.434211	0.144144	0.332497	9.69254e-09	0.33564	0.773278	0.130443	0.569158
AT5TE43915	0.28736	0.295556	1.02854	0.488793	0.294203	1.02382	0.523187	0.972836
AT1TE61450	0.00444444	0.0111524	2.50504	0.62991	0.00276243	0.622091	1	1
AT2TE18320	0.318792	0.214533	0.673318	0.0310611	0.276074	0.866155	0.40324	0.924386
AT5TE54980	0	0	0	1	0	0	1	1
AT3TE54500	0.278969	0.236531	0.847882	7.99133e-10	0.267069	0.957326	0.0744984	0.422598
AT5TE47115	0.337804	0.311196	0.921217	0.121083	0.295926	0.876043	0.0043327	0.0653254
AT4TE13400	0.272572	0.233375	0.856207	0.0001997	0.247701	0.908761	0.0173282	0.166861
AT1TE45425	0.306848	0.314263	1.02417	0.785704	0.297885	0.970788	0.688602	1
AT1TE44255	0.21708	0.173167	0.797754	0.00582136	0.186992	0.861427	0.0695113	0.40613
AT4TE28860	0.06	0	0	0.0336813	0.00704225	0.118912	0.0610928	0.376622
AT5TE50270	0	0	0	1	0.012987	Inf	0.461538	0.961145
AT4TE00165	0.00392157	0	0	0.430976	0	0	0.442142	0.952006
AT1TE59800	0.183792	0.0993328	0.540574	3.60086e-08	0.0736976	0.401091	1.49803e-15	1.33236e-12
AT4TE79310	0.00754717	0.0013947	0.185006	0.17021	0.0027894	0.369886	0.410954	0.928591
AT2TE28025	0.317943	0.342149	1.07611	0.345504	0.339315	1.06718	0.344519	0.879175
AT4TE58125	0.40678	0.106061	0.262894	0.00260549	0.1875	0.463166	0.0584603	0.364645
AT2TE46220	0.00581395	0.0233645	4.00699	0.234568	0.0717703	12.2965	0.00147423	0.0302689
AT5TE54320	0.255892	0.124069	0.48506	2.11133e-07	0.220126	0.860315	0.268387	0.79112
AT3TE28430	0.364341	0.358108	0.982908	0.940321	0.35124	0.964052	0.790754	1
AT5TE41255	0.198391	0.197719	0.996613	1	0.230769	1.16302	0.400568	0.922216
AT4TE33705	0.237226	0.243478	1.02632	0.900189	0.148837	0.627789	0.0190483	0.177993
AT2TE84940	0.00341297	0.00630915	1.8468	1	0.00455581	1.33434	1	1
AT1TE31885	0.0420168	0.0426966	1.01616	1	0.0391198	0.931151	0.856493	1
AT1TE70800	0.00497512	0.00787402	1.58035	1	0	0	1	1
AT1TE77095	0	0	0	1	0	0	1	1
AT1TE45625	0.310651	0.268041	0.862976	0.387246	0.261097	0.840643	0.303059	0.835696
AT1TE62580	0.00740741	0	0	0.467354	0.00757576	1.02265	1	1
AT2TE52215	0.268293	0.2	0.747906	0.784622	0.295455	1.10027	1	1
AT3TE50190	0.271028	0.314286	1.15898	0.665799	0.295455	1.08975	0.878316	1
AT1TE60675	0	0.00632911	Inf	0.51007	0.00434783	Inf	0.494647	0.964912
AT5TE29530	0.127219	0.0391459	0.308209	0.000297187	0.0923077	0.725925	0.243767	0.761948
AT2TE42175	0.0714286	0	0	0.559878	0.377778	5.21754	0.0106294	0.120641
AT5TE48920	0.479381	0.383099	0.799397	0.166881	0.425926	0.888634	0.465353	0.962845
AT1TE59180	0.342031	0.336207	0.982974	0.844136	0.323105	0.94466	0.495338	0.964912
AT1TE81430	0.251497	0.0810811	0.323304	0.000598081	0.142857	0.568837	0.0562696	0.356089
AT2TE16955	0.274244	0.253353	0.923814	0.330819	0.293026	1.06845	0.344587	0.879175
AT5TE51460	0.175355	0.188679	1.07573	0.844973	0.166667	0.950546	0.893034	1
AT5TE14350	0.00645161	0.00689655	1.0687	1	0.00729927	1.13091	1	1
AT5TE31745	0	0.03125	Inf	1	0	0	1	1
AT5TE66425	0.0571956	0.0641822	1.12207	0.644526	0.0507497	0.887368	0.615957	1
AT4TE64310	0	0	0	1	0	0	1	1
AT4TE22315	0.349091	0.248788	0.712867	0.0265484	0.294521	0.843839	0.27486	0.800563
AT1TE88610	0.00438596	0.00591716	1.34807	1	0	0	0.498911	0.964912
AT4TE25275	0.25	0.322222	1.28743	0.520559	0.298611	1.19373	0.6586	1
AT4TE24115	0	0	0	1	0	0	1	1
AT3TE48960	0.00492611	0.00322581	0.655412	1	0	0	0.355401	0.889528
AT3TE08295	0.0237154	0.05	2.10426	0.240176	0.0333333	1.40467	0.605953	1
AT4TE04080	0.363322	0.348485	0.95918	0.82081	0.342175	0.941871	0.702373	1
AT2TE18885	0.292148	0.293349	1.00411	1	0.258446	0.884685	0.210177	0.714389
AT1TE81205	0.00961538	0.00662252	0.689779	1	0	0	1	1
AT1TE45210	0.325811	0.316578	0.971661	0.639117	0.283124	0.869	0.0107926	0.121717
AT1TE59530	0.287879	0.160494	0.55935	0.172089	0.149123	0.519641	0.0920968	0.473847
AT2TE30015	0.268493	0.261905	0.975481	0.936139	0.275109	1.02462	0.879731	1
AT2TE26665	0.0503597	0.102273	2.02684	0.143197	0.0483092	0.959363	1	1
AT1TE61930	0.00995025	0	0	0.214236	0.0148148	1.48706	1	1
AT1TE53630	0.189655	0.159794	0.842959	0.646341	0.16	0.844199	0.724855	1
AT1TE35675	0.308411	0.243503	0.789602	0.00832317	0.259768	0.842322	0.0357476	0.268203
AT2TE28645	0.364055	0.346154	0.950923	0.792265	0.36911	1.01387	1	1
AT4TE70230	0	0.00455235	Inf	0.298094	0.00470958	Inf	0.292195	0.824409
AT5TE78690	0.0165289	0.00589102	0.356719	0.138001	0	0	0.000901613	0.0209523
AT1TE67140	0.408508	0.354624	0.868116	0.0117412	0.396226	0.969929	0.533767	0.980204
AT3TE42180	0.202073	0.0533333	0.26464	4.49968e-05	0.0718391	0.356156	0.000121683	0.00456125
AT4TE02410	0.385093	0.259109	0.673377	0.062697	0.290749	0.755436	0.181783	0.671757
AT3TE51765	0.201878	0.179537	0.889409	0.460998	0.191218	0.947199	0.686705	1
AT5TE46950	0.285714	0.08	0.284994	0.0761339	0.1	0.35626	0.275637	0.802081
AT5TE29060	0	0	0	1	0	0	1	1
AT3TE52895	0.213675	0.144385	0.676507	0.220798	0.109489	0.513566	0.0617156	0.378211
AT4TE63170	0.241107	0.236181	0.979583	0.943847	0.250681	1.03966	0.774976	1
AT4TE12200	0.430657	0.0950226	0.221111	3.70879e-11	0.374486	0.869736	0.411755	0.928797
AT2TE52840	0.00497512	0.00373134	0.750472	1	0.0180723	3.62076	0.334447	0.868541
AT4TE18610	0.26597	0.240069	0.90264	0.185348	0.274702	1.03283	0.655032	1
AT2TE20425	0.290946	0.285915	0.982716	0.876087	0.243731	0.837781	0.0780007	0.434826
AT3TE39980	0.0823799	0.0746951	0.906793	0.730608	0.168044	2.03827	0.00119826	0.0263972
AT4TE26505	0.00892857	0.0030581	0.343174	0.569991	0	0	0.501913	0.964912
AT1TE44280	0.026087	0.203822	7.77517	6.2597e-05	0.20438	7.79145	6.93897e-05	0.0029325
AT2TE05695	0.238462	0.133333	0.560264	0.101662	0.240741	1.00952	1	1
AT5TE53595	0.457831	0.414141	0.904823	0.729978	0.429379	0.937991	0.770447	1
AT2TE23655	0.489796	0.238095	0.489412	0.219375	0.427184	0.872721	0.756836	1
AT3TE11080	0.379939	0.229339	0.603936	0.000769607	0.3	0.789836	0.162623	0.637744
AT5TE76170	0.0045489	0.00323887	0.712106	0.754813	0.0019544	0.429763	0.317745	0.851666
AT5TE45195	0.353175	0.407692	1.15404	0.536326	0.356828	1.01033	1	1
AT4TE03305	0.00404858	0	0	0.246258	0.00178571	0.441401	0.603026	1
AT3TE43615	0.113208	0.139037	1.2274	0.719227	0.144737	1.27767	0.607425	1
AT5TE27910	0.275695	0.224745	0.815273	0.0654941	0.241758	0.87696	0.232091	0.744113
AT1TE03050	0.00399315	0.00224888	0.563284	0.529637	0.00404654	1.01337	1	1
AT1TE24960	0.296296	0.258333	0.872348	0.757232	0.333333	1.12441	0.755725	1
AT3TE79360	0.151163	0.155172	1.02644	1	0.220339	1.45597	0.327975	0.862886
AT4TE08785	0.277778	0.0909091	0.328335	0.00658844	0.290076	1.04418	0.900835	1
AT1TE05000	0.556122	0.366248	0.658795	0.000409662	0.366359	0.659016	0.000975101	0.0223156
AT3TE50170	0.290377	0.257808	0.887859	0.0176427	0.295058	1.01612	0.71621	1
AT2TE20205	0.252862	0.256131	1.01293	0.913401	0.232016	0.917595	0.412011	0.928797
AT4TE18865	0.378398	0.349985	0.924938	0.083833	0.390294	1.03144	0.444159	0.952911
AT5TE24400	0.00306748	0.00209424	0.682834	1	0.00222222	0.724547	1	1
AT4TE15480	0.195431	0.186441	0.954021	0.792657	0.195911	1.00245	1	1
AT4TE16615	0.309592	0.268377	0.866904	0.0603851	0.277439	0.896167	0.138682	0.587562
AT5TE44090	0.483333	0.478723	0.990478	1	0.434599	0.89933	0.596876	1
AT1TE58410	0	0	0	1	0	0	1	1
AT4TE16240	0.205607	0.209115	1.01704	1	0.195349	0.950171	0.830391	1
AT3TE36770	0.240816	0.185185	0.769135	0.0541742	0.16411	0.681683	0.0101093	0.116563
AT2TE64510	0.0217391	0	0	0.0656715	0	0	0.0894815	0.466281
AT2TE40190	0.179134	0.057101	0.319035	2.81773e-09	0.149805	0.836404	0.317805	0.851666
AT5TE23125	0.485294	0.0571429	0.118904	2.41445e-07	0.5625	1.1577	0.814141	1
AT3TE61730	0.288889	0.202194	0.700107	0.0118631	0.220903	0.764853	0.0837881	0.451275
AT5TE04520	0.00266667	0.00851064	3.18531	0.562643	0.00873362	3.26853	0.560928	0.997608
AT4TE22595	0.310345	0.309091	0.995996	1	0.396825	1.27622	0.665535	1
AT1TE41550	0.110204	0.0527473	0.478965	0.00310173	0.0265363	0.241057	3.06083e-08	4.90912e-06
AT5TE82900	0.0148148	0	0	0.0340911	0.0059761	0.403778	0.312734	0.846607
AT5TE07635	0	0.00636943	Inf	0.499351	0.0115385	Inf	0.098662	0.49051
AT1TE57200	0.0387654	0.0342329	0.883104	0.0552028	0.0358191	0.924016	0.173671	0.658058
AT1TE56390	0.333333	0.328713	0.986146	0.953606	0.31201	0.93608	0.563217	0.998472
AT3TE66950	0.00352734	0.00749625	2.12394	0.463086	0	0	0.500511	0.964912
AT3TE61715	0.293142	0.184874	0.630799	1.73042e-05	0.229107	0.781635	0.00937148	0.110398
AT3TE46395	0.323474	0.25163	0.77795	0.000984489	0.274013	0.847127	0.0176266	0.168323
AT1TE53835	0.259804	0.242268	0.932658	0.823035	0.278689	1.0726	0.776499	1
AT1TE70875	0.144728	0.125301	0.865785	0.264139	0.149765	1.0348	0.760435	1
AT3TE60790	0.216667	0.190184	0.878015	0.624626	0.134884	0.623085	0.0689693	0.404291
AT3TE61915	0.650794	0.169492	0.26129	1.20543e-07	0.188811	0.291566	2.26503e-05	0.00117872
AT4TE23275	0.298246	0.183594	0.615971	0.0120092	0.238095	0.798531	0.182633	0.673529
AT5TE51900	0.6	0.4	0.672709	0.752019	0.296703	0.497241	0.195926	0.69443
AT3TE58800	0.118056	0.0963303	0.816402	0.603449	0.0972222	0.823943	0.604535	1
AT4TE15735	0.383621	0.384	1.00099	1	0.431818	1.12543	0.540597	0.984866
AT5TE46210	0.311187	0.306447	0.984767	0.576797	0.298344	0.958711	0.0838684	0.451459
AT3TE50920	0.233333	0.229885	0.98523	0.948055	0.245111	1.05047	0.685647	1
AT5TE34070	0.0388693	0.0265531	0.683199	0.0318907	0.033469	0.861095	0.379188	0.905157
AT2TE53635	0	0.003663	Inf	0.492806	0.00809717	Inf	0.219422	0.727331
AT2TE23470	0.275862	0.233333	0.847141	0.802352	0.317241	1.1493	0.835219	1
AT4TE19710	0.173913	0.120141	0.691322	0.180811	0.107143	0.6167	0.0933613	0.476971
AT3TE42415	0.110345	0.00306748	0.0278698	1.50777e-09	0.00684932	0.0622413	1.16572e-07	1.58401e-05
AT1TE57220	0.386878	0.385465	0.996347	0.857908	0.379821	0.981757	0.305235	0.837563
AT5TE29390	0.420339	0.258278	0.614925	0.0228717	0.316327	0.752822	0.0806191	0.443111
AT5TE55265	0.25997	0.253023	0.973276	0.67976	0.259579	0.998495	1	1
AT5TE41060	0.271429	0.227477	0.838214	0.253783	0.229759	0.846613	0.290293	0.821546
AT4TE58535	0.0880503	0.0762852	0.866491	0.577249	0.115023	1.30598	0.228282	0.738559
AT4TE68760	0	0.0120482	Inf	0.422111	0.0526316	Inf	0.0206089	0.186913
AT3TE89485	0.0244898	0.00981997	0.401463	0.116041	0.0191083	0.780549	0.784235	1
AT3TE53035	0.232117	0.167513	0.721829	0.019746	0.207028	0.891962	0.324569	0.860002
AT5TE81600	0.0222222	0	0	1	0.05	2.22007	0.531886	0.979061
AT5TE59525	0.0925373	0.0359712	0.389173	0.00340347	0.0227848	0.246637	0.000122358	0.00457298
AT1TE42455	0.208738	0.137931	0.661524	0.258524	0.154545	0.740953	0.373752	0.901716
AT4TE16525	0.420789	0.368696	0.876227	0.0463922	0.361538	0.859222	0.0198408	0.183211
AT4TE28145	0.413919	0.291536	0.704652	0.035257	0.278523	0.673251	0.0203451	0.185764
AT3TE58055	0.344907	0.331945	0.962416	0.463232	0.338645	0.98184	0.672267	1
AT1TE63710	0.120267	0.0704607	0.586206	0.0335154	0.167082	1.38877	0.0986929	0.49051
AT5TE43225	0.304979	0.270386	0.886617	0.224598	0.300102	0.98401	0.88783	1
AT5TE63540	0.0225564	0.00719424	0.319913	0.335777	0.00990099	0.440322	0.637223	1
AT5TE23500	0	0.00877193	Inf	0.0980519	0.00557621	Inf	0.265517	0.78658
AT1TE39590	0.0771277	0.0625	0.810582	0.544401	0.0497336	0.645132	0.12627	0.560893
AT4TE15640	0.255577	0.271084	1.06065	0.434307	0.268191	1.04937	0.508555	0.965848
AT1TE88540	0.0137931	0.00437637	0.317781	0.215963	0.00881057	0.639293	0.700143	1
AT2TE48300	0.333333	0.244186	0.733872	0.461067	0.257143	0.772698	0.569365	1
AT3TE73165	0.418	0.334112	0.799453	0.0783427	0.342541	0.819594	0.0981294	0.489447
AT3TE42340	0.295181	0.296875	1.00573	1	0.333333	1.12899	0.604891	1
AT4TE05220	0.0111111	0	0	0.388889	0	0	1	1
AT5TE63400	0	0	0	1	0.00956938	Inf	1	1
AT1TE46070	0.327869	0.181818	0.556013	0.288905	0.313953	0.957698	1	1
AT5TE51105	0.475336	0.421965	0.887904	0.525442	0.492462	1.03599	0.864581	1
AT2TE12025	0.281649	0.26702	0.948046	0.139059	0.287891	1.02217	0.498694	0.964912
AT3TE61575	0.285714	0.24026	0.841492	0.608328	0.25	0.875447	0.734576	1
AT5TE68230	0.00694444	0	0	0.343839	0.00429799	0.619118	0.726104	1
AT3TE94210	0.468599	0.433121	0.924445	0.704874	0.416667	0.889426	0.656386	1
AT3TE67255	0.0153846	0.0552147	3.57736	0.0736267	0	0	0.119457	0.547659
AT1TE54200	0.286624	0.259194	0.90436	0.453895	0.219409	0.765642	0.058695	0.365951
AT2TE12320	0.288917	0.290611	1.00586	0.906535	0.297827	1.03085	0.475464	0.964912
AT5TE17955	0.229885	0.189873	0.826734	0.710166	0.222222	0.966753	1	1
AT5TE60920	0.268817	0.210526	0.783815	0.452253	0.252336	0.938946	0.876825	1
AT3TE68880	0	0.0178571	Inf	0.452381	0	0	1	1
AT1TE34895	0.351351	0.238693	0.679616	0.00980004	0.269341	0.766746	0.0392114	0.284799
AT3TE28255	0.323181	0.22956	0.710476	0.00675453	0.291822	0.903029	0.424868	0.938409
AT1TE74100	0.197115	0.199422	1.01169	1	0.202822	1.02893	0.87471	1
AT5TE56900	0	0.0137931	Inf	1	0	0	1	1
AT2TE76580	0	0	0	1	0.00980392	Inf	0.490476	0.964912
AT3TE32640	0.558442	0.295082	0.529012	0.00470359	0.304569	0.546305	0.0131822	0.139727
AT5TE39485	0.23981	0.209341	0.872959	0.00886501	0.224553	0.936404	0.153531	0.617377
AT1TE54340	0.498423	0.440789	0.884531	0.541437	0.487603	0.978314	0.940802	1
AT3TE43350	0	0.00884956	Inf	0.487179	0	0	1	1
AT5TE48485	0.19403	0.140845	0.727343	0.507701	0.0508475	0.264215	0.0357369	0.268203
AT5TE38495	0.329314	0.322597	0.979603	0.391185	0.334833	1.01676	0.441862	0.952006
AT2TE33320	0.00990099	0	0	1	0	0	1	1
AT2TE18130	0.454545	0.140351	0.312145	0.018023	0.179487	0.398783	0.0888132	0.464534
AT5TE39730	0.283333	0.0840336	0.298489	0.0049471	0.0638298	0.227563	0.0229422	0.200115
AT5TE78575	0.413897	0.360424	0.870947	0.399562	0.355987	0.860233	0.33002	0.864805
AT1TE75415	0.00326264	0	0	0.513665	0.00205761	0.630912	1	1
AT5TE42015	0.263158	0.202532	0.770304	0.526901	0.370861	1.40805	0.160476	0.633291
AT1TE38905	0.317726	0.249221	0.784635	0.171018	0.348259	1.09595	0.648112	1
AT1TE67650	0.00496278	0.00278552	0.561689	1	0.00187617	0.378436	0.580978	1
AT4TE33675	0.507937	0.407767	0.803095	0.256981	0.462687	0.911092	0.690997	1
AT2TE77555	0.0833333	0	0	0.0146181	0	0	0.0203283	0.185697
AT1TE42600	0.467532	0.335443	0.718255	0.239739	0.362416	0.77582	0.363041	0.895514
AT2TE03650	0.666667	0.22	0.33335	0.0819104	0.407407	0.617033	0.519575	0.97018
AT3TE50305	0.211921	0.211618	0.998577	1	0.252525	1.19091	0.553786	0.9928
AT5TE50870	0.0412371	0	0	0.0407108	0	0	0.125809	0.559967
AT5TE47850	0.36	0.25	0.695609	0.266663	0.317757	0.883116	0.76456	1
AT5TE38030	0.231293	0.148837	0.644197	0.105569	0.25	1.08073	0.812098	1
AT3TE62685	0.282519	0.252821	0.894904	0.0595099	0.268567	0.950591	0.315297	0.849781
AT2TE27675	0.020202	0.0595745	2.94187	0.167801	0.0588235	2.90492	0.169344	0.64959
AT5TE38130	0.304016	0.283572	0.932729	0.0103492	0.281991	0.927563	0.00236823	0.0423575
AT1TE66610	0.0410959	0	0	0.0735463	0	0	0.245737	0.763888
AT1TE87540	0.00980392	0	0	1	0	0	1	1
AT1TE50305	0.191667	0.192308	1.00333	1	0.236111	1.23075	0.593965	1
AT3TE76990	0.00527241	0.00102669	0.194937	0.145828	0.00717703	1.36096	0.746594	1
AT5TE43075	0.363512	0.342272	0.941565	0.385696	0.384407	1.05745	0.363497	0.895846
AT5TE68580	0	0.00273224	Inf	1	0.00728155	Inf	0.277761	0.804178
AT3TE60665	0.159091	0.105727	0.665108	0.166467	0.139738	0.878575	0.694722	1
AT3TE37025	0.406032	0.296703	0.730953	0.0304734	0.314655	0.775119	0.0513091	0.336313
AT2TE36620	0.0508197	0.0440967	0.867801	0.604374	0.0344828	0.678751	0.241343	0.757639
AT2TE40590	0.320583	0.198336	0.618876	0.000156731	0.238241	0.743287	0.00961346	0.112241
AT5TE42265	0.314377	0.302833	0.963275	0.104072	0.308823	0.982331	0.376586	0.903265
AT5TE18480	0.566866	0.155993	0.275401	1.97409e-24	0.32525	0.573945	1.97511e-07	2.44601e-05
AT5TE74185	0.142857	0.173913	1.21194	1	0.214286	1.48182	1	1
AT2TE07795	0.0598291	0.0616438	1.03023	1	0.0457143	0.764776	0.602563	1
AT5TE68210	0.186292	0.107527	0.577409	0.000225735	0.127786	0.686136	0.0160702	0.159698
AT3TE65910	0.0963855	0.0902613	0.936547	0.802572	0.0928726	0.963573	0.902916	1
AT2TE56040	0.00349243	0.00597907	1.71137	0.705986	0.00613497	1.75618	0.530214	0.977989
AT1TE91400	0.0595611	0.0524345	0.880353	0.412838	0.00967352	0.162474	1.32838e-21	3.24906e-18
AT5TE50815	0.0317003	0.0016	0.0505982	0.000108143	0.0049505	0.156488	0.0641	0.386397
AT3TE51570	0.354906	0.30179	0.850458	0.245095	0.361419	1.01834	0.898462	1
AT3TE35090	0.223301	0.168421	0.754568	0.195139	0.155462	0.696689	0.15098	0.613038
AT2TE26140	0.443726	0.275785	0.621665	9.63519e-07	0.334061	0.752955	0.00227475	0.0410231
AT3TE30210	0.0639033	0.0505051	0.790464	0.306028	0.0871795	1.3639	0.184744	0.677577
AT3TE09720	0	0	0	1	0	0	1	1
AT2TE05965	0.298127	0.284395	0.953945	0.566449	0.266589	0.894228	0.0634963	0.384657
AT5TE40250	0.261905	0.257143	0.981889	1	0.259843	0.992154	1	1
AT2TE23155	0.205882	0.132597	0.644513	0.0902876	0.182203	0.885155	0.593334	1
AT5TE28290	0.465681	0.27834	0.597832	6.98457e-09	0.341892	0.734275	0.000845215	0.0200465
AT3TE80920	0	0.00314465	Inf	0.359234	0	0	1	1
AT2TE40270	0.442797	0.227586	0.514247	1.17267e-06	0.327407	0.739564	0.00862714	0.104331
AT2TE89320	0	0	0	1	0.00729927	Inf	1	1
AT2TE83860	0.00675676	0.0104167	1.5398	1	0.00724638	1.07217	1	1
AT3TE51935	0.0374813	0.0335277	0.894591	0.769669	0.016129	0.430563	0.0186872	0.175626
AT2TE17455	0.296243	0.260358	0.878883	0.039024	0.278906	0.941459	0.317676	0.851666
AT1TE70645	0.292683	0.175676	0.601713	0.209074	0.121212	0.415953	0.0380505	0.27886
AT5TE38665	0.291022	0.283582	0.974464	0.930382	0.270677	0.930165	0.689377	1
AT4TE27325	0	0	0	1	0	0	1	1
AT4TE14135	0.232048	0.238553	1.02805	0.611199	0.224374	0.966924	0.48525	0.964912
AT2TE26450	0.223919	0.176796	0.78976	0.212433	0.194313	0.86791	0.447884	0.954558
AT5TE39850	0.206751	0.257848	1.24693	0.123617	0.25848	1.25005	0.0620842	0.379589
AT4TE16125	0.226667	0.242424	1.06928	0.882004	0.169312	0.747516	0.28349	0.812639
AT5TE40065	0.256338	0.229075	0.893746	0.520844	0.219002	0.854466	0.321403	0.856525
AT5TE45425	0.203166	0.247273	1.21679	0.308123	0.182648	0.899116	0.674402	1
AT2TE13185	0.344538	0.37037	1.07484	0.714689	0.474138	1.37548	0.0719171	0.414057
AT2TE71160	0	0	0	1	0	0	1	1
AT1TE85335	0.00573066	0.00465839	0.813075	1	0.0021692	0.378972	0.581106	1
AT1TE76245	0.00694444	0.00738007	1.06258	1	0	0	0.436747	0.946645
AT1TE81700	0.0229885	0.15625	6.7863	5.45426e-10	0.0128617	0.559953	0.39428	0.917183
AT2TE21820	0.383363	0.358333	0.934736	0.648853	0.350109	0.913323	0.464838	0.962845
AT1TE60745	0	0.00456621	Inf	1	0	0	1	1
AT2TE63930	0.019802	0	0	0.500919	0	0	0.199468	0.699355
AT4TE15405	0.219257	0.233579	1.06529	0.315438	0.224353	1.02325	0.721229	1
AT4TE66290	0	0	0	1	0.00291545	Inf	1	1
AT4TE20240	0.197531	0.144033	0.72946	0.171616	0.214502	1.08581	0.654635	1
AT5TE43135	0.111111	0.116279	1.04644	0.8925	0.20274	1.82318	0.0137135	0.143494
AT5TE35495	0.474576	0.367925	0.776148	0.45467	0.35514	0.749301	0.368183	0.899068
AT1TE46145	0.421875	0.401709	0.952245	0.801905	0.401198	0.951052	0.853933	1
AT1TE18280	0.383871	0.28125	0.732958	0.0713664	0.295547	0.770181	0.128976	0.566102
AT2TE11150	0.48808	0.380026	0.778705	0.00675181	0.365099	0.748132	0.00161793	0.032075
AT4TE15615	0.281506	0.274454	0.974947	0.392598	0.287353	1.02078	0.449739	0.955032
AT2TE10005	0.205556	0.159236	0.775024	0.281958	0.138614	0.674941	0.179217	0.667951
AT4TE25270	0.236273	0.235747	0.997777	1	0.224311	0.949424	0.707875	1
AT1TE59660	0	0	0	1	0	0	1	1
AT1TE13060	0	0.00421941	Inf	1	0	0	1	1
AT5TE69890	0.00813008	0	0	1	0	0	0.416107	0.932146
AT3TE47380	0.294931	0.254045	0.861472	0.279429	0.317073	1.07499	0.619109	1
AT1TE67475	0	0	0	1	0	0	1	1
AT1TE45610	0.382892	0.282707	0.738505	0.012041	0.290503	0.758866	0.0292348	0.235235
AT5TE48180	0.23301	0.189655	0.814574	0.626631	0.238411	1.02311	1	1
AT3TE41790	0.12	0.0463415	0.386451	0.000124721	0.0775194	0.646205	0.0334196	0.25717
AT5TE68295	0.129278	0.0467836	0.362441	0.00100965	0.104027	0.804962	0.43301	0.944771
AT2TE64900	0.00704225	0	0	1	0	0	1	1
AT2TE43285	0.00904977	0.00588235	0.65053	0.649206	0	0	0.117355	0.542342
AT5TE78150	0	0	0	1	0.0123457	Inf	1	1
AT1TE76410	0.273846	0.135468	0.495081	0.000168955	0.176282	0.644092	0.0208348	0.188129
AT3TE59620	0.458333	0.431373	0.941708	1	0.423077	0.92376	1	1
AT2TE47610	0.245714	0.271429	1.10443	0.672409	0.269767	1.09767	0.736416	1
AT3TE37770	0.00793651	0	0	0.445614	0.00970874	1.22255	1	1
AT4TE18080	0.318182	0.27881	0.876479	0.527988	0.292453	0.919301	0.742696	1
AT2TE31235	0.108108	0.020202	0.188455	0.0445006	0	0	0.00748511	0.0947355
AT1TE43565	0	0	0	1	0	0	1	1
AT2TE09775	0.17284	0.0909091	0.527816	0.245461	0.0963855	0.559391	0.258696	0.77796
AT5TE34000	0.0789474	0.115385	1.4595	0.520372	0.189024	2.38828	0.0248569	0.210461
AT2TE09660	0.29878	0.236407	0.791442	0.148903	0.31307	1.04779	0.809065	1
AT1TE24060	0.161	0.178066	1.10598	0.16353	0.186562	1.15874	0.0307238	0.242506
AT5TE45035	0.376963	0.331776	0.880334	0.559342	0.263158	0.698568	0.0891759	0.465556
AT5TE43975	0.343862	0.346655	1.00812	0.714248	0.334378	0.972411	0.140107	0.590324
AT1TE56610	0.0112903	0.00371287	0.329102	0.113922	0.00321027	0.284622	0.178117	0.665625
AT4TE21530	0.152542	0.15	0.983432	1	0.133333	0.87494	1	1
AT1TE71790	0.404255	0.263682	0.65299	0.100053	0.271845	0.673484	0.200623	0.700623
AT5TE36605	0.242424	0.213836	0.882491	0.733883	0.263158	1.08524	0.873152	1
AT4TE75760	0.00826446	0	0	1	0	0	1	1
AT3TE37060	0.384175	0.353048	0.919003	9.93807e-06	0.363988	0.947426	0.00161761	0.032075
AT3TE66715	0.00469484	0	0	0.461207	0	0	0.376098	0.90307
AT2TE05390	0.158491	0.175676	1.10819	0.785487	0.15	0.946498	0.903136	1
AT4TE16510	0.207843	0.22	1.05847	0.720227	0.222836	1.07205	0.660699	1
AT2TE65005	0.00616333	0.00692841	1.12401	1	0	0	0.0603411	0.372837
AT5TE46800	0.206993	0.181141	0.87522	0.441924	0.233412	1.12756	0.339075	0.87429
AT3TE64535	0.44856	0.457944	1.02089	0.917637	0.35461	0.790891	0.277447	0.803839
AT4TE24570	0	0	0	1	0.00377358	Inf	0.448567	0.954759
AT2TE17925	0.302468	0.26995	0.892497	0.00227707	0.286159	0.946111	0.102335	0.501329
AT1TE13365	0.254682	0.171674	0.674508	0.0875565	0.208	0.817048	0.458687	0.959907
AT2TE13210	0.246453	0.222126	0.901325	0.269447	0.25503	1.0348	0.688514	1
AT2TE11480	0.197531	0.137931	0.698848	0.219539	0.136752	0.693068	0.339935	0.875543
AT5TE57880	0	0	0	1	0	0	1	1
AT4TE10785	0.0290456	0.0761421	2.6161	0.0467303	0.0391304	1.34638	0.617774	1
AT2TE04540	0.360248	0.149007	0.413962	1.55187e-08	0.180428	0.501254	8.42088e-05	0.00341849
AT4TE27315	0.211111	0.225806	1.06926	0.863307	0.22	1.04183	1	1
AT1TE25745	0.00806452	0.00714286	0.88612	1	0	0	1	1
AT4TE20965	0.299432	0.290773	0.971079	0.566246	0.297148	0.992371	0.875962	1
AT3TE48415	0.366197	0.301587	0.824458	0.607766	0.295775	0.808608	0.61416	1
AT1TE08055	0.3	0.13253	0.444134	0.0799605	0.134615	0.450827	0.057596	0.360865
AT4TE33195	0	0.00900901	Inf	0.460905	0.0212766	Inf	0.177771	0.66484
AT5TE65915	0.184211	0.145985	0.793442	0.623387	0.2	1.08517	1	1
AT1TE38445	0.317117	0.277616	0.875512	0.282907	0.287143	0.905535	0.408792	0.928308
AT1TE27835	0.368	0.348148	0.946232	0.903837	0.316667	0.861027	0.75663	1
AT2TE19400	0.258021	0.227348	0.881128	0.000312647	0.252717	0.979437	0.527123	0.975559
AT2TE15440	0.291994	0.264897	0.907227	0.0143809	0.288036	0.986443	0.703652	1
AT1TE42755	0.271478	0.204724	0.754351	0.0915028	0.18018	0.663948	0.0163433	0.161183
AT5TE52920	0.0507032	0.0377358	0.74427	0.00256811	0.0424621	0.837476	0.0504348	0.33316
AT5TE45780	0.31	0.170507	0.550665	0.0100122	0.213904	0.690537	0.118175	0.544461
AT5TE47515	0.319794	0.288632	0.902577	0.00858111	0.299987	0.938085	0.0621144	0.379589
AT1TE66685	0.107595	0.0860927	0.800681	0.573529	0.0849421	0.789891	0.495075	0.964912
AT4TE31300	0	0.00666667	Inf	0.504735	0	0	1	1
AT5TE09315	0.233333	0.223837	0.959384	0.83184	0.228477	0.979212	0.913885	1
AT5TE24290	0.0169492	0.0114943	0.680003	1	0	0	1	1
AT2TE01015	0.215278	0.157143	0.730526	0.271855	0.167513	0.778619	0.409743	0.928308
AT5TE49360	0.343284	0.0560748	0.164804	7.10318e-05	0.204301	0.596711	0.163443	0.639301
AT1TE50090	0.366667	0.393333	1.07256	0.752839	0.37013	1.00943	1	1
AT1TE67345	0	0.00490196	Inf	0.518038	0	0	1	1
AT2TE09420	0.391753	0.387097	0.988168	1	0.414141	1.05697	0.894209	1
AT1TE49480	0.307264	0.260021	0.846265	0.00193629	0.313706	1.02097	0.669777	1
AT3TE47230	0.376008	0.339508	0.902938	0.000157416	0.350644	0.932564	0.00490721	0.070863
AT1TE43720	0.0114504	0.0547945	4.77233	0.0150736	0.0855263	7.43568	0.000830914	0.0198516
AT2TE27490	0.324561	0.203046	0.625929	0.00445456	0.307143	0.946381	0.726025	1
AT1TE46510	0.00854701	0.00994036	1.16284	1	0.0299539	3.50038	0.026041	0.217197
AT2TE07190	0.223896	0.189716	0.8474	0.127177	0.187433	0.837212	0.110723	0.525565
AT5TE30260	0.384615	0.248408	0.646629	0.0888741	0.280851	0.730722	0.153508	0.617377
AT1TE57710	0.326471	0.230983	0.707647	0.00103895	0.272422	0.834523	0.0892811	0.465754
AT3TE65990	0.244186	0.0366972	0.151439	0.000187497	0.0366972	0.151439	0.000187497	0.00624999
AT3TE60210	0.297468	0.290123	0.975361	1	0.237569	0.799061	0.345726	0.880262
AT1TE12090	0.0238095	0	0	0.509836	0	0	0.497182	0.964912
AT4TE17500	0.328106	0.315971	0.963009	0.156966	0.314716	0.959173	0.0789551	0.437575
AT3TE66730	0.385692	0.273874	0.71024	0.00367308	0.322917	0.837321	0.0941789	0.478773
AT5TE07520	0.432133	0.281005	0.650431	6.87645e-05	0.339335	0.785356	0.0166097	0.16258
AT4TE16945	0.326258	0.319071	0.977966	0.00626312	0.319704	0.979905	0.00478051	0.0696836
AT5TE44685	0.324171	0.334258	1.03112	0.770814	0.314545	0.970309	0.759188	1
AT5TE38105	0.0714286	0.0125523	0.176454	0.00444569	0.10566	1.47804	0.383311	0.908251
AT5TE01230	0.39939	0.242798	0.608315	0.00606758	0.31761	0.795448	0.145757	0.601948
AT2TE16800	0.339682	0.334874	0.985842	0.460846	0.3362	0.989747	0.54241	0.985539
AT1TE33345	0.24878	0.22467	0.903257	0.660715	0.22063	0.887008	0.545427	0.988641
AT3TE71625	0.285714	0.282353	0.988253	1	0.304813	1.06668	0.830542	1
AT2TE16105	0.25	0.234043	0.936838	1	0.243243	0.973292	1	1
AT1TE07970	0.00263852	0.00340716	1.29105	1	0.00529101	2.00462	0.488134	0.964912
AT5TE41780	0.22287	0.218954	0.982433	0.911097	0.218107	0.978631	0.868685	1
AT5TE48400	0.316176	0.307143	0.971498	1	0.232394	0.73566	0.246825	0.764151
AT1TE44875	0.342767	0.26095	0.76133	3.14873e-08	0.297261	0.867255	0.00197036	0.0369292
AT3TE83365	0.00744417	0.0274341	3.68426	4.91851e-07	0.00746269	1.00249	1	1
AT5TE05100	0	0	0	1	0	0	1	1
AT3TE48120	0.37955	0.358366	0.944166	0.0179219	0.374682	0.987174	0.567476	1
AT2TE21720	0.3	0.315789	1.05123	1	0.235294	0.790047	1	1
AT4TE15435	0.25288	0.229069	0.905867	0.229911	0.270321	1.06893	0.401362	0.923068
AT3TE65370	0.335294	0.314208	0.937194	0.703817	0.325397	0.970501	0.880813	1
AT5TE44960	0.207717	0.210162	1.01177	0.779711	0.203008	0.977327	0.556453	0.994619
AT1TE64940	0.00434783	0.00118483	0.272799	0.286359	0.00199601	0.459438	0.609675	1
AT4TE49460	0.365474	0.273698	0.749012	0.00861841	0.308442	0.844035	0.144275	0.599879
AT2TE25740	0.490196	0.388889	0.794783	0.694051	0.352941	0.721639	0.46683	0.962941
AT5TE53030	0.5	0.411765	0.826669	0.772417	0.307692	0.620403	0.566173	1
AT3TE60885	0.272984	0.239057	0.875778	0.240981	0.266791	0.977312	0.833589	1
AT2TE80950	0.00326264	0.0010989	0.337055	0.568732	0.00449102	1.37616	1	1
AT1TE04710	0.498858	0.353457	0.708559	2.79862e-15	0.434988	0.871979	0.000351679	0.0101494
AT4TE16855	0.363409	0.28836	0.793668	0.128379	0.27957	0.769484	0.0614863	0.377503
AT3TE24565	0.485577	0.00662252	0.0137086	2.24107e-19	0.325581	0.671005	0.0440884	0.305781
AT3TE53105	0.305692	0.316783	1.03631	0.613278	0.335729	1.09825	0.10791	0.516506
AT4TE05880	0	0	0	1	0.00787402	Inf	0.465455	0.962845
AT1TE46780	0.412371	0.283186	0.687172	0.10485	0.359091	0.870965	0.446688	0.954558
AT2TE12315	0.240073	0.234026	0.974811	0.354668	0.233669	0.973319	0.262625	0.782993
AT1TE59005	0.00699301	0.00589971	0.843889	1	0	0	0.226195	0.736251
AT1TE24935	0.00729927	0	0	1	0	0	1	1
AT5TE01220	0.106312	0.0981595	0.923399	0.809386	0.0933014	0.877765	0.616119	1
AT5TE33870	0.157447	0.0986842	0.62728	0.0899144	0.107383	0.68235	0.117684	0.543225
AT4TE26510	0.222543	0.137931	0.620023	0.00374954	0.211813	0.951851	0.803087	1
AT3TE22970	0	0	0	1	0	0	1	1
AT2TE04670	0.301653	0.199362	0.661113	0.00272301	0.245841	0.815112	0.137378	0.58551
AT3TE42645	0.406593	0.344828	0.848427	0.497486	0.455696	1.1205	0.620417	1
AT1TE51800	0.260274	0.186747	0.718336	0.319346	0.147059	0.566605	0.135843	0.582391
AT3TE64560	0	0	0	1	0	0	1	1
AT4TE25630	0.4	0.340426	0.852224	0.836198	0.316667	0.793061	0.557501	0.995346
AT5TE37745	0.0755337	0.101695	1.34585	0.35285	0.0445545	0.590104	0.0399	0.287454
AT2TE25290	0.209302	0.192771	0.921525	1	0.149254	0.71503	0.613762	1
AT5TE92730	0.00241546	0.0033557	1.38859	1	0.0108303	4.47437	0.308256	0.840766
AT3TE74780	0	0	0	1	0	0	1	1
AT4TE14130	0.27195	0.260568	0.958139	0.331925	0.267952	0.985298	0.729645	1
AT3TE40680	0.356481	0.228188	0.640348	0.00102293	0.29087	0.816091	0.138296	0.586864
AT3TE66880	0	0.00819672	Inf	0.202541	0.00831601	Inf	0.303699	0.836557
AT1TE56515	0.383221	0.252329	0.658522	2.54065e-07	0.288427	0.752701	0.000434179	0.0119825
AT2TE51630	0.336357	0.247022	0.734434	3.57927e-08	0.302802	0.90026	0.0344674	0.262595
AT3TE60510	0.354337	0.299252	0.844591	0.0661729	0.325613	0.918958	0.26147	0.782053
AT2TE27965	0.0543478	0.0222222	0.409681	0.118674	0.025	0.460716	0.13492	0.579832
AT1TE15445	0.440154	0.323529	0.735438	0.159533	0.301676	0.68581	0.0505489	0.333476
AT1TE72650	0.0185185	0.015873	0.85826	1	0	0	0.433071	0.944798
AT5TE65895	0.393617	0.313953	0.798352	0.468416	0.344444	0.875539	0.671816	1
AT4TE81060	0.00380228	0.00445765	1.1722	1	0	0	0.237459	0.75177
AT1TE44095	0.0138889	0	0	0.161104	0.00454545	0.328285	0.565641	0.999627
AT1TE08510	0.00671141	0.0436508	6.48526	0.0630903	0	0	1	1
AT3TE54580	0.329631	0.301535	0.914791	0.0756118	0.311465	0.944918	0.206629	0.710562
AT3TE43475	0.578947	0.140625	0.245619	0.00169805	0.178571	0.310935	0.00329842	0.053339
AT5TE87510	0	0.00210526	Inf	1	0.003003	Inf	1	1
AT1TE52890	0.258182	0.225564	0.873743	0.326668	0.253859	0.983267	0.94752	1
AT2TE22725	0.312968	0.325447	1.0399	0.300395	0.318484	1.01763	0.620457	1
AT5TE45540	0.387553	0.321799	0.830449	0.19654	0.398291	1.0277	0.8333	1
AT3TE66550	0.00847458	0.00877193	1.03494	1	0	0	1	1
AT4TE16270	0.201214	0.262914	1.30655	0.000375521	0.220372	1.09519	0.221417	0.729862
AT2TE59990	0.0619048	0.0030581	0.0496061	5.6332e-05	0.00392157	0.0636366	0.000455068	0.0124362
AT5TE42320	0.331169	0.391429	1.18167	0.400825	0.408922	1.23434	0.331994	0.867332
AT3TE49415	0.280682	0.261843	0.932878	0.416639	0.248199	0.884296	0.0946524	0.479618
AT2TE20625	0.280488	0.125	0.446679	0.0162478	0.19708	0.703292	0.236593	0.751036
AT2TE08695	0.345238	0.1	0.291378	0.00446605	0.357143	1.03432	1	1
AT4TE14310	0.284351	0.288089	1.01314	0.94227	0.245989	0.865183	0.288446	0.819875
AT2TE18330	0.360714	0.327621	0.90825	0.218892	0.32216	0.893137	0.0724272	0.415846
AT3TE33160	0.383886	0.332924	0.867312	0.17936	0.303695	0.791208	0.025788	0.2161
AT4TE31095	0.00434153	0.00626305	1.4421	0.693758	0.00992063	2.28349	0.294271	0.826111
AT3TE36115	0.277886	0.30137	1.08443	0.582548	0.255046	0.917865	0.545907	0.988912
AT3TE33205	0.547009	0.34767	0.635992	0.00514338	0.417062	0.762758	0.113795	0.533392
AT1TE67620	0.0958904	0.204	2.12425	0.0167633	0.134185	1.3985	0.359559	0.893282
AT3TE92070	0.357843	0.331858	0.927509	0.703781	0.257962	0.721253	0.0774541	0.432765
AT3TE11075	0.347295	0.217507	0.626521	0.00154794	0.235925	0.679532	0.00806407	0.0996147
AT1TE58155	0.277916	0.210227	0.756637	0.0717412	0.2343	0.843202	0.278761	0.805808
AT3TE54935	0.332579	0.321348	0.966247	0.839237	0.339066	1.01949	0.891248	1
AT5TE51725	0.134585	0.129833	0.964699	0.786185	0.146222	1.08644	0.615848	1
AT3TE44620	0.00461437	0.00392157	0.849909	1	0.00384862	0.834101	0.787548	1
AT2TE24640	0.0284926	0.044878	1.57474	0.0628701	0.0319934	1.1228	0.715726	1
AT4TE65420	0.00847458	0	0	0.395349	0	0	0.421986	0.937209
AT1TE52745	0.279324	0.156757	0.561335	3.88725e-08	0.233137	0.8347	0.0470244	0.320155
AT5TE83205	0.102941	0.164634	1.59716	0.184828	0.188811	1.83076	0.0943303	0.479045
AT4TE16110	0.283077	0.292387	1.0329	0.227404	0.301181	1.06398	0.0109753	0.12321
AT5TE29480	0.236515	0.230137	0.973057	0.924016	0.285	1.20473	0.326673	0.861268
AT2TE01910	0	0	0	1	0	0	1	1
AT3TE62775	0.313385	0.303578	0.968703	0.532296	0.319556	1.01969	0.659877	1
AT3TE60720	0.296416	0.296036	0.998718	0.972999	0.302544	1.02068	0.516617	0.968353
AT1TE73420	0.537313	0.215909	0.403603	0.00494686	0.148148	0.27752	0.000417007	0.011629
AT5TE34745	0.169329	0.0753247	0.445299	0.000960041	0.1	0.591005	0.0276045	0.226088
AT1TE56525	0.0810811	0	0	0.0296998	0.00917431	0.113952	0.0199794	0.183797
AT5TE52575	0.23871	0.207065	0.867506	0.261241	0.22807	0.955434	0.750007	1
AT4TE16075	0.261523	0.265675	1.01587	0.881473	0.241034	0.921684	0.416019	0.932146
AT3TE45785	0	0.00192308	Inf	1	0.00864553	Inf	0.260947	0.781445
AT2TE33445	0.00144928	0.00778643	5.36836	0.148427	0.00250313	1.72655	1	1
AT5TE08630	0.353014	0.31629	0.895983	0.000226327	0.348357	0.986807	0.613289	1
AT4TE28030	0.0078125	0	0	1	0	0	1	1
AT5TE28140	0.311927	0.101604	0.326831	0.000249762	0.151899	0.488068	0.0190137	0.177755
AT5TE82045	0.0156863	0.00840336	0.53636	0.686983	0.00411523	0.262966	0.373623	0.901716
AT5TE03875	0.313869	0.17801	0.567975	0.030158	0.246231	0.784963	0.34072	0.875803
AT4TE05570	0.341463	0.232673	0.682068	0.11413	0.26943	0.789518	0.33909	0.87429
AT2TE39275	0.149425	0.137615	0.9213	0.842036	0.176796	1.18251	0.730852	1
AT4TE15260	0.292041	0.28271	0.968043	0.53334	0.295534	1.01196	0.82057	1
AT1TE34005	0.378378	0.154545	0.410758	0.0304308	0.233766	0.619913	0.294523	0.826344
AT3TE58075	0.305246	0.323379	1.05938	0.424921	0.294476	0.964706	0.598707	1
AT2TE41675	0.212928	0.167436	0.786482	0.0818139	0.155309	0.729575	0.0421992	0.297447
AT2TE16265	0.35088	0.335233	0.955402	0.270646	0.347937	0.991612	0.825444	1
AT3TE72005	0.269966	0.215	0.796471	0.0191513	0.245411	0.909078	0.36294	0.895514
AT2TE01895	0	0.00628931	Inf	1	0	0	1	1
AT3TE76625	0	0	0	1	0.0149254	Inf	0.417178	0.932799
AT4TE40870	0	0	0	1	0	0	1	1
AT5TE34385	0.380952	0.382812	1.00487	1	0.4	1.04986	0.899924	1
AT3TE44980	0.48	0.308642	0.645094	0.383051	0.172043	0.361363	0.028044	0.228355
AT5TE49770	0.386364	0.306452	0.793704	0.388916	0.337838	0.874819	0.675122	1
AT1TE65295	0	0	0	1	0	0	1	1
AT2TE11530	0.162619	0.153846	0.946076	0.717542	0.132127	0.812569	0.0948074	0.480097
AT1TE94570	0.107843	0.0285714	0.266361	0.050565	0.20339	1.87925	0.173425	0.657891
AT5TE10520	0	0.00847458	Inf	0.495833	0	0	1	1
AT4TE23445	0.0142857	0.0175439	1.2261	1	0	0	1	1
AT4TE16290	0.372807	0.459459	1.23186	0.336521	0.324468	0.870553	0.498907	0.964912
AT1TE22760	0	0	0	1	0.00990099	Inf	1	1
AT3TE62115	0.267257	0.24295	0.909073	0.181111	0.258137	0.965872	0.623077	1
AT3TE37860	0.298507	0.131148	0.441574	0.0920588	0.207547	0.696934	0.421136	0.937209
AT1TE86020	0	0.0532787	Inf	0.00545751	0.0849057	Inf	0.000220978	0.00713511
AT2TE25425	0.418605	0.252336	0.604424	0.198847	0.25641	0.61409	0.205149	0.708963
AT1TE35680	0.39886	0.200899	0.503755	4.86281e-20	0.306984	0.769698	3.9756e-05	0.00186997
AT1TE58210	0.33758	0.251799	0.746463	0.272608	0.323529	0.958453	0.911653	1
AT1TE78625	0	0	0	1	0	0	1	1
AT1TE33055	0	0	0	1	0.0285714	Inf	0.191231	0.687359
AT2TE21985	0.292484	0.218487	0.747182	0.0566575	0.234733	0.802674	0.103737	0.504552
AT4TE16390	0.376725	0.379055	1.00619	0.569938	0.37518	0.995899	0.664597	1
AT2TE17850	0	0.0113636	Inf	0.501593	0.0052356	Inf	1	1
AT1TE80035	0.490741	0.483607	0.985502	1	0.341014	0.695498	0.101379	0.498486
AT1TE51430	0.314885	0.209503	0.665551	0.00420119	0.25641	0.814415	0.115377	0.538157
AT1TE71705	0.343137	0.216495	0.632065	0.172019	0.3125	0.910995	0.789541	1
AT3TE55050	0.234962	0.0988506	0.421008	1.83991e-06	0.140992	0.600335	0.00347394	0.0554441
AT1TE86445	0.0377358	0.0625	1.65135	0.713896	0.136364	3.58293	0.116707	0.540626
AT5TE77010	0	0.0183486	Inf	0.31354	0.015625	Inf	0.391566	0.91461
AT2TE22110	0.220087	0.207027	0.940649	0.434304	0.236876	1.07625	0.289054	0.820768
AT5TE36470	0.289358	0.286591	0.990439	0.929411	0.303929	1.05036	0.577594	1
AT3TE24450	0.255034	0.241135	0.945534	0.760197	0.277992	1.08997	0.469936	0.964555
AT4TE13560	0.343001	0.335773	0.978927	0.691635	0.364656	1.0631	0.173985	0.658359
AT5TE37730	0.280193	0.235714	0.841366	0.237213	0.255319	0.911278	0.465199	0.962845
AT4TE11205	0.0149254	0	0	1	0	0	0.472222	0.964912
AT1TE15170	0.348579	0.287121	0.823708	0.000138041	0.306742	0.879988	0.00461267	0.0680766
AT2TE15910	0.176829	0.172414	0.975102	1	0.21267	1.20221	0.525607	0.974614
AT5TE45470	0.279661	0.259783	0.928915	0.446001	0.257023	0.919075	0.320648	0.8556
AT4TE34345	0.220859	0.151316	0.685815	0.203442	0.132184	0.599279	0.0900234	0.467735
AT4TE41810	0.234568	0.116883	0.500112	0.149237	0.146341	0.625389	0.247671	0.764931
AT3TE61085	0.333631	0.266045	0.797458	0.000643641	0.28801	0.863282	0.0173507	0.166952
AT3TE48640	0.372414	0.365269	0.980856	1	0.417355	1.12056	0.594271	1
AT1TE44190	0.10119	0.116667	1.15252	0.734145	0.114504	1.13114	0.851775	1
AT3TE48125	0.316062	0.240223	0.760273	0.0844991	0.268868	0.850814	0.300244	0.832725
AT4TE44400	0.549618	0.365385	0.665583	0.100569	0.344444	0.627382	0.0292376	0.235235
AT4TE28640	0.0030303	0.00714286	2.35521	0.65675	0.0223577	7.36762	0.0337725	0.258843
AT2TE32640	0.218868	0.141925	0.648617	0.00211097	0.12548	0.57349	4.31093e-05	0.00199886
AT3TE74080	0.0115274	0.0222222	1.92498	0.408773	0.0240964	2.08819	0.255863	0.772724
AT1TE55500	0.260204	0.0833333	0.320977	4.98398e-05	0.162162	0.623897	0.0922133	0.473953
AT1TE21120	0.0238095	0.0160214	0.673095	0.334355	0.00642398	0.27007	0.0300468	0.239286
AT4TE16630	0.229167	0.0808081	0.354175	0.0177461	0.288591	1.25838	0.474479	0.964912
AT3TE57695	0.230469	0.227405	0.986717	1	0.2016	0.874808	0.307772	0.840648
AT4TE16795	0.419753	0.379538	0.904298	0.549738	0.399399	0.951535	0.772236	1
AT5TE39230	0.305376	0.281261	0.921067	0.105631	0.284906	0.932997	0.141708	0.593238
AT4TE27045	0.234317	0.203829	0.869958	0.301671	0.194313	0.829384	0.185379	0.677747
AT1TE77075	0	0	0	1	0.0196078	Inf	1	1
AT3TE52025	0.307692	0.286301	0.93051	0.277966	0.302652	0.98362	0.819172	1
AT1TE47685	0.309091	0.271576	0.878672	0.0811868	0.263283	0.851821	0.0110285	0.123594
AT1TE37760	0.399267	0.327354	0.820128	0.29445	0.373333	0.935165	0.733281	1
AT2TE03875	0.164497	0.0994286	0.604601	0.000509071	0.0797244	0.484819	7.01291e-07	6.96557e-05
AT3TE61900	0.34632	0.0553846	0.160352	7.39461e-14	0.219424	0.634048	0.0175088	0.167774
AT1TE29830	0.00459418	0.00480769	1.04645	1	0.00208768	0.454707	0.642187	1
AT1TE36125	0	0.00694444	Inf	0.440729	0.00763359	Inf	0.417722	0.933104
AT5TE36610	0.37123	0.329323	0.887166	0.244569	0.367174	0.989078	0.897144	1
AT4TE03310	0	0.00377358	Inf	1	0.00598802	Inf	1	1
AT3TE39200	0.866667	0.516667	0.598827	0.267321	0.5	0.58077	0.340863	0.875803
AT2TE07480	0.274336	0.2	0.729937	0.421553	0.176871	0.64564	0.143993	0.599473
AT1TE51650	0.318966	0.301887	0.94661	0.89066	0.441048	1.38184	0.160071	0.632113
AT2TE01420	0.278075	0.2607	0.937593	0.643192	0.231771	0.83358	0.138688	0.587562
AT1TE86370	0.00900901	0.00766284	0.850969	1	0	0	0.401434	0.923123
AT5TE20935	0.471545	0.318493	0.675591	0.000405542	0.30722	0.651687	8.00038e-05	0.00327792
AT3TE83010	0	0	0	1	0	0	1	1
AT5TE43795	0.283516	0.313559	1.10584	0.557754	0.288177	1.01643	0.942318	1
AT2TE40330	0.0147059	0.126316	8.51624	0.0169002	0.0148148	1.00737	1	1
AT5TE45785	0.307494	0.276712	0.899995	0.539466	0.292735	0.952016	0.774839	1
AT3TE71370	0.435374	0.238532	0.548809	0.0239423	0.320988	0.737807	0.191275	0.687359
AT3TE69550	0.21659	0.240469	1.11005	0.617425	0.265957	1.22723	0.481197	0.964912
AT5TE49910	0.181818	0.102041	0.563685	0.367665	0.0909091	0.503065	0.343616	0.878583
AT5TE74390	0.278746	0.192182	0.689812	0.0592871	0.256757	0.921207	0.668616	1
AT4TE16370	0.249313	0.257956	1.03467	0.633185	0.242857	0.974104	0.711786	1
AT3TE42360	0.0458333	0.037415	0.81663	0.667358	0.0437956	0.955647	1	1
AT1TE52985	0.243202	0.265138	1.09019	0.0925179	0.244953	1.0072	0.888922	1
AT3TE45515	0.039749	0.0676692	1.70179	0.0605932	0.0582242	1.46436	0.221153	0.729835
AT3TE43395	0	0.0333333	Inf	0.504927	0.030303	Inf	0.419753	0.935776
AT1TE93305	0.0645161	0.148148	2.27472	0.262641	0.123077	1.89912	0.373802	0.901716
AT2TE29150	0.39843	0.238259	0.598122	8.55001e-08	0.324503	0.814525	0.0322242	0.251408
AT5TE03880	0.25	0.177515	0.710287	0.0329986	0.241573	0.966304	0.825901	1
AT3TE05790	0.162602	0.0984848	0.606141	0.0385046	0.0967742	0.595654	0.0446532	0.30852
AT3TE43460	0.413048	0.326916	0.791492	3.05299e-07	0.37468	0.907117	0.0168345	0.163585
AT4TE15740	0.28001	0.261864	0.935177	0.21268	0.272549	0.973349	0.58072	1
AT5TE26810	0.43617	0.113208	0.260038	1.6467e-09	0.296296	0.679668	0.021321	0.191107
AT3TE42630	0.408333	0.16875	0.414304	0.00112059	0.25	0.613257	0.102516	0.501606
AT3TE53495	0.317003	0.35307	1.11369	0.398909	0.332036	1.04742	0.672715	1
AT1TE80750	0.0614035	0.00735294	0.120551	0.0276134	0.00325733	0.0534196	0.000763614	0.0187709
AT2TE30590	0.253521	0.22365	0.882331	0.558701	0.220339	0.869336	0.519153	0.970132
AT1TE42030	0.244681	0.214286	0.876306	0.731504	0.257143	1.05065	1	1
AT5TE52200	0.397613	0.371987	0.935584	0.0715789	0.383495	0.964484	0.307457	0.840601
AT5TE48980	0.109895	0.101856	0.926842	0.462137	0.106078	0.965265	0.715684	1
AT2TE58215	0	0	0	1	0	0	1	1
AT2TE00035	0.368139	0.369307	1.00317	0.968716	0.348447	0.946501	0.472801	0.964912
AT5TE44530	0.36378	0.265896	0.731065	0.00584368	0.295125	0.811372	0.0582344	0.363639
AT4TE31435	0	0	0	1	0	0	1	1
AT3TE51945	0.261344	0.233949	0.895187	0.0283846	0.248227	0.949844	0.254707	0.771375
AT4TE25335	0.0042735	0.00634921	1.48529	0.721317	0.00431034	1.00862	1	1
AT5TE47625	0.365385	0.225225	0.61705	0.0357494	0.214286	0.587181	0.0226327	0.198586
AT1TE65175	0.0841487	0.0926916	1.10141	0.669568	0.0564263	0.670785	0.101421	0.498486
AT4TE40360	0.0196416	0.0180505	0.919031	0.696884	0.0155963	0.794077	0.244434	0.762937
AT3TE49150	0.258462	0.169565	0.656256	0.00493475	0.241036	0.932598	0.642145	1
AT2TE49520	0	0	0	1	0.012987	Inf	1	1
AT5TE74335	0.009375	0	0	0.24973	0	0	0.250008	0.765492
AT2TE43440	0	0	0	1	0	0	1	1
AT1TE30255	0	0	0	1	0	0	1	1
AT5TE74330	0	0	0	1	0.00343643	Inf	1	1
AT4TE03595	0.433692	0.329412	0.759808	0.0769557	0.411243	0.948319	0.76659	1
AT5TE50600	0.239808	0.220884	0.921155	0.712084	0.2	0.834166	0.340972	0.875856
AT4TE39000	0.00819672	0.00956938	1.16697	1	0.0119048	1.4506	1	1
AT2TE24465	0.111872	0.097171	0.868624	0.203245	0.084174	0.752461	0.00226503	0.0409366
AT1TE72415	0.0169492	0.00392927	0.232328	0.0862572	0.00374532	0.221581	0.193871	0.690979
AT4TE21625	0.02	0.00917431	0.46116	0.53455	0.0108696	0.545906	1	1
AT2TE24520	0.0107043	0.00933543	0.872136	0.306291	0.00952322	0.889663	0.325387	0.860411
AT1TE46955	0.321577	0.268617	0.835448	0.221921	0.266467	0.828773	0.233345	0.745812
AT4TE17805	0.290344	0.314905	1.08458	0.187774	0.293634	1.01133	0.863872	1
AT2TE33880	0	0	0	1	0.00847458	Inf	1	1
AT2TE10800	0	0.0148148	Inf	0.501136	0	0	1	1
AT2TE08655	0.306878	0.307377	1.00162	1	0.34375	1.11994	0.628877	1
AT5TE34805	0.151261	0.136905	0.905371	0.865812	0.180328	1.19113	0.678019	1
AT3TE58675	0.0580808	0.0169492	0.292153	0.000531687	0.0316344	0.545014	0.0740468	0.421552
AT1TE49465	0.260417	0.297619	1.14219	0.74949	0.267943	1.02883	1	1
AT5TE19490	0.00611621	0.0022779	0.372727	0.653613	0.00266667	0.436248	0.426399	0.939923
AT2TE33385	0.00675676	0	0	0.542711	0.00334448	0.495547	0.623116	1
AT3TE58150	0.181818	0.25	1.37173	0.62735	0.213483	1.17321	0.706353	1
AT2TE52905	0.153285	0.141762	0.924992	0.770163	0.143791	0.938267	0.871213	1
AT2TE44430	0.360406	0.296667	0.823275	0.150182	0.329004	0.912944	0.542042	0.985318
AT2TE59330	0	0	0	1	0.00228311	Inf	0.51059	0.966152
AT1TE75870	0	0	0	1	0.0925926	Inf	0.153049	0.617085
AT3TE68165	0.0125	0.00558659	0.447948	0.605086	0.0047619	0.381927	0.581676	1
AT5TE33820	0.230769	0.134921	0.586308	0.199072	0.112676	0.490748	0.153543	0.617377
AT2TE47580	0.00238095	0.00498753	2.09294	0.616506	0.00510204	2.14091	0.612496	1
AT3TE81070	0.0857143	0.0748031	0.872965	0.720153	0.0574163	0.670521	0.326198	0.860726
AT3TE51190	0.0225989	0	0	0.126902	0	0	0.129319	0.566715
AT5TE66640	0.10148	0.0853242	0.840929	0.457845	0.10978	1.08169	0.75612	1
AT4TE22325	0.0277778	0	0	0.202186	0.0740741	2.64299	0.645324	1
AT4TE16660	0.215438	0.205156	0.952272	0.692013	0.218031	1.01203	0.957006	1
AT3TE63455	0.232323	0.205357	0.884355	0.746142	0.297297	1.2782	0.502468	0.965157
AT4TE03040	0.20398	0.152381	0.747268	0.126609	0.215259	1.05526	0.794875	1
AT2TE62070	0.0869565	0.0684932	0.788288	0.66123	0.0756303	0.870183	0.822855	1
AT5TE44550	0.368003	0.38886	1.05666	0.329414	0.36756	0.998799	1	1
AT4TE23350	0.316234	0.262755	0.830939	0.0528351	0.35463	1.12138	0.153479	0.617377
AT5TE18390	0.00174216	0.00165837	0.951929	1	0.00380228	2.18137	0.643166	1
AT3TE58645	0.275554	0.287577	1.0436	0.396157	0.275359	0.999294	1	1
AT2TE06820	0.0638298	0.00632911	0.0999774	0.0143796	0.00980392	0.154768	0.0624716	0.380686
AT3TE32185	0.546448	0.125	0.229423	2.48063e-09	0.262009	0.480095	0.000126772	0.00467148
AT1TE53380	0.257176	0.274096	1.06575	0.57409	0.264973	1.03031	0.803357	1
AT5TE63165	0.396825	0.410959	1.03553	0.910055	0.385321	0.971089	1	1
AT1TE53535	0.368421	0.303965	0.825311	0.34988	0.278884	0.757312	0.139216	0.588217
AT4TE20075	0.295259	0.244062	0.826609	1.01401e-11	0.260045	0.880737	1.37475e-06	0.000120088
AT1TE95980	0.0122249	0.00438596	0.359171	0.266265	0.0057971	0.474646	0.463693	0.962845
AT3TE44610	0.119048	0.109375	0.919415	1	0.09375	0.789147	0.753561	1
AT3TE16700	0.610619	0.380531	0.624072	0.0491183	0.5	0.819213	0.366125	0.897628
AT3TE40600	0.00886525	0.00954654	1.07677	1	0.0041958	0.473557	0.313132	0.847448
AT2TE58095	0.0485437	0.00284091	0.0587633	0.000398405	0.01	0.206562	0.00762552	0.0962016
AT5TE50340	0.636364	0.440559	0.693303	0.255951	0.442953	0.697021	0.258456	0.777673
AT1TE55900	0.342056	0.25	0.731045	0.0176373	0.239067	0.699128	0.0167855	0.163514
AT5TE13400	0	0.00389105	Inf	1	0	0	1	1
AT5TE74490	0.0350877	0.211382	5.99071	0.000301776	0.261364	7.39207	5.09133e-05	0.00228491
AT1TE41180	0.235632	0.208955	0.886987	0.64727	0.240602	1.02104	1	1
AT1TE38300	0.42054	0.296763	0.705744	1.26682e-06	0.369921	0.879663	0.0665418	0.395153
AT3TE62255	0.475091	0.401247	0.844628	0.0527716	0.459355	0.966879	0.722805	1
AT1TE73160	0.491358	0.254593	0.518448	3.92203e-06	0.32377	0.659223	0.00839433	0.102274
AT4TE16655	0.359043	0.286558	0.798179	0.00615745	0.321456	0.895347	0.181735	0.671704
AT3TE44750	0.375	0.188571	0.503914	0.0128014	0.318966	0.851062	0.587611	1
AT5TE49475	0.259494	0.190341	0.733795	0.102642	0.268482	1.03461	0.875869	1
AT1TE79930	0	0	0	1	0.00546448	Inf	1	1
AT1TE88165	0	0.00581395	Inf	1	0	0	1	1
AT1TE16580	0.01	0	0	1	0	0	0.446903	0.954558
AT4TE43240	0	0.0136986	Inf	0.375635	0	0	1	1
AT2TE13235	0.22739	0.225	0.989493	0.952625	0.243902	1.07255	0.566315	1
AT5TE52500	0.327869	0.283644	0.865222	0.303268	0.294118	0.897145	0.444192	0.952911
AT2TE22505	0.316986	0.317155	1.00053	0.988055	0.301476	0.951043	0.057974	0.362421
AT1TE95810	0	0	0	1	0	0	1	1
AT4TE54990	0	0	0	1	0.00649351	Inf	0.505286	0.965493
AT1TE65385	0.102748	0.114602	1.11533	0.286539	0.100877	0.981791	0.873249	1
AT3TE64425	0.348889	0.132937	0.381334	5.03224e-10	0.214429	0.614862	0.000634662	0.0163269
AT2TE18160	0.171875	0.0982143	0.573144	0.247023	0.133333	0.776807	0.66072	1
AT1TE42860	0.409836	0.191011	0.467965	0.0355788	0.220588	0.540203	0.105478	0.508848
AT4TE09800	0.297003	0.307233	1.03447	0.350592	0.297274	1.00091	0.987267	1
AT3TE47335	0.237458	0.20283	0.854279	0.332696	0.23227	0.97816	0.893045	1
AT3TE14730	0	0.027027	Inf	0.122529	0.00714286	Inf	0.482877	0.964912
AT2TE01850	0.568245	0.368771	0.649258	0.00228547	0.378981	0.66721	0.00410066	0.0630304
AT1TE32225	0.0041841	0.119266	28.3846	2.211e-07	0	0	0.489796	0.964912
AT3TE50195	0.5	0.508108	1.01618	1	0.487342	0.974732	0.919219	1
AT2TE13225	0.194489	0.212371	1.09189	0.371661	0.217803	1.11982	0.264691	0.785
AT3TE55410	0.385897	0.372881	0.966286	0.816578	0.379198	0.982643	0.853408	1
AT5TE45465	0.274368	0.2049	0.74707	0.0964686	0.25641	0.934616	0.679425	1
AT5TE43855	0.315526	0.309064	0.979515	0.410883	0.314067	0.995374	0.845	1
AT3TE54420	0.226708	0.188623	0.832203	0.347034	0.194757	0.859246	0.488516	0.964912
AT2TE08840	0.00653717	0.00479198	0.73306	0.287329	0.00540798	0.827283	0.468258	0.963578
AT4TE77690	0	0.00564972	Inf	0.465969	0	0	1	1
AT3TE04740	0.197309	0.126949	0.643762	0.0438451	0.171004	0.866894	0.566047	0.999986
AT2TE33015	0.285337	0.188558	0.660963	9.66014e-05	0.153398	0.53775	6.87041e-08	1.01843e-05
AT1TE71475	0	0.00537634	Inf	1	0.00961538	Inf	1	1
AT1TE53860	0.244561	0.238902	0.976858	0.743722	0.22318	0.912588	0.139014	0.587969
AT1TE15500	0	0	0	1	0.0114943	Inf	0.494382	0.964912
AT2TE02740	0.00436681	0	0	0.462777	0	0	1	1
AT1TE88535	0.302041	0.015873	0.0527396	2.15886e-16	0.0120482	0.0400336	9.92491e-21	1.94201e-17
AT2TE45510	0.47983	0.346715	0.722798	0.0248034	0.407104	0.848549	0.208801	0.712681
AT5TE41520	0.31056	0.327215	1.0536	0.206981	0.308427	0.993131	0.865228	1
AT5TE32865	0.136364	0.149254	1.09378	1	0.257576	1.88038	0.244285	0.762591
AT4TE09825	0.28125	0.204437	0.727056	0.0169399	0.274876	0.977339	0.858376	1
AT3TE48830	0.3	0.24537	0.818192	0.357721	0.296417	0.988071	1	1
AT2TE22185	0.35854	0.355174	0.990609	0.625397	0.365927	1.0206	0.227984	0.738388
AT2TE10405	0.046875	0.105867	2.25728	0.00083405	0.0131086	0.279981	0.00319966	0.0519998
AT2TE06785	0.367816	0.337209	0.916815	0.300441	0.359551	0.97753	0.80047	1
AT1TE94640	0.0111111	0	0	0.417431	0	0	0.343396	0.878583
AT1TE47100	0.258065	0.296296	1.14707	0.814268	0.316832	1.22672	0.545161	0.98834
AT5TE44680	0.340206	0.283784	0.834821	0.636646	0.304688	0.895932	0.685032	1
AT4TE18595	0.230769	0.320755	1.38613	0.507557	0.1875	0.814121	0.796655	1
AT3TE62040	0.372881	0.636364	1.7026	0.0911885	0.421053	1.12861	0.762029	1
AT1TE25120	0.203704	0.0967742	0.478324	0.368825	0.272727	1.33454	0.770501	1
AT4TE19780	0.288162	0.282648	0.980871	0.872082	0.28656	0.994441	0.965991	1
AT3TE59800	0.216216	0.238095	1.10056	0.843902	0.265152	1.22537	0.624015	1
AT2TE37415	0	0.00675676	Inf	1	0	0	1	1
AT2TE20660	0.417582	0.5	1.19616	0.602594	0.465116	1.11336	0.785877	1
AT4TE21140	0.330607	0.322612	0.975817	0.606577	0.33933	1.02639	0.54816	0.989495
AT1TE32325	0.551155	0.291777	0.52974	1.29233e-05	0.345821	0.627775	0.00112186	0.0251448
AT1TE87480	0	0.00746269	Inf	0.472028	0	0	1	1
AT1TE55435	0.396907	0.300429	0.757303	0.151864	0.30303	0.763848	0.179821	0.66893
AT4TE26670	0.390558	0.271493	0.695564	0.0600023	0.303887	0.778374	0.162797	0.637984
AT5TE06550	0.203333	0.105263	0.518067	0.00137353	0.188925	0.929251	0.763831	1
AT4TE14700	0.407407	0.225962	0.555374	0.0119186	0.304878	0.748789	0.172649	0.656474
AT1TE68260	0.0571429	0.00852273	0.149697	0.00185842	0	0	0.00175887	0.0339406
AT3TE43130	0.00232558	0.00787402	3.3796	0.559105	0.00234742	1.00938	1	1
AT2TE21230	0.335697	0.312785	0.93182	0.629926	0.369697	1.10118	0.464772	0.962845
AT3TE51120	0.205357	0.180851	0.88112	0.732369	0.193878	0.944293	1	1
AT5TE64935	0.122699	0.152809	1.24516	0.214321	0.124359	1.01352	1	1
AT2TE21065	0.428571	0.1875	0.442002	0.164123	0.125	0.296434	0.0398458	0.287169
AT5TE87710	0.0537975	0.00170068	0.0317037	2.79701e-07	0.03	0.558142	0.167791	0.646547
AT4TE34105	0.0103093	0	0	0.0973152	0.00334448	0.324963	0.368735	0.899519
AT3TE52870	0.092437	0.109756	1.18672	0.698196	0.0914286	0.989123	1	1
AT2TE19770	0.245248	0.236629	0.964853	0.640345	0.21592	0.880437	0.0765895	0.429995
AT2TE22155	0.184211	0.147826	0.803147	0.600717	0.166667	0.905172	0.854008	1
AT1TE37395	0.0165017	0.05	3.02593	0.0231945	0.00235849	0.14328	0.0878004	0.461825
AT3TE45800	0.363224	0.35004	0.963697	0.180106	0.359157	0.988801	0.624664	1
AT5TE74345	0.0119048	0	0	0.433673	0.0168067	1.40949	1	1
AT4TE23995	0.333333	0.157895	0.477123	0.210049	0.5	1.4928	0.455341	0.957265
AT4TE01620	0.255952	0.248	0.968971	0.911657	0.259036	1.01203	1	1
AT2TE44880	0.0526316	0.10101	1.91298	0.401027	0	0	0.122682	0.554102
AT2TE21485	0.320312	0.318182	0.993374	1	0.350877	1.09511	0.797361	1
AT5TE60640	0	0.00819672	Inf	0.0907171	0.00431965	Inf	0.49957	0.964912
AT1TE74260	0.328612	0.247253	0.752653	0.0819337	0.27321	0.83157	0.248035	0.764931
AT1TE54655	0.32022	0.30954	0.966644	0.412297	0.323462	1.01013	0.791603	1
AT5TE27155	0.372093	0.30127	0.809783	0.0828843	0.320537	0.861534	0.230023	0.740191
AT3TE47695	0.14197	0.134571	0.947892	0.697642	0.146915	1.03483	0.807851	1
AT4TE34305	0.322822	0.208122	0.644734	4.8215e-16	0.258908	0.802039	2.24007e-05	0.00116936
AT4TE16765	0.245416	0.219429	0.894161	0.35144	0.211921	0.863578	0.194513	0.691737
AT5TE36695	0.372549	0.355769	0.955094	0.893303	0.302469	0.812387	0.449283	0.955032
AT5TE37270	0.0805369	0.0989011	1.22702	0.647755	0.123596	1.53198	0.37181	0.900523
AT4TE34655	0.370492	0.261062	0.704906	0.0224543	0.302817	0.817549	0.250119	0.765492
AT1TE41890	0.178439	0.167203	0.937138	0.828301	0.178451	1.00006	1	1
AT3TE54330	0.294769	0.29435	0.998579	0.97516	0.301743	1.02366	0.40645	0.926646
AT3TE42075	0.360454	0.356135	0.988018	0.790367	0.357517	0.991854	0.850248	1
AT2TE50150	0	0.004158	Inf	1	0.00396825	Inf	1	1
AT1TE27030	0.4	0.3	0.751806	0.535295	0.45283	1.13102	0.848706	1
AT1TE25025	0.0148368	0	0	0.0241443	0.0103627	0.698794	0.740692	1
AT5TE31400	0.527027	0.261905	0.498536	0.0246599	0.315789	0.601013	0.203921	0.707241
AT2TE24425	0.163934	0.06	0.368732	0.15096	0.114286	0.698845	0.61597	1
AT5TE77730	0	0.00327869	Inf	1	0	0	1	1
AT3TE50335	0.238528	0.227213	0.952562	0.535182	0.224068	0.939416	0.379896	0.905521
AT1TE35710	0	0	0	1	0.0235294	Inf	1	1
AT1TE22675	0.00444444	0	0	0.372323	0	0	0.444008	0.95283
AT5TE10750	0	0	0	1	0	0	1	1
AT3TE61865	0.175532	0.150235	0.856171	0.593787	0.142857	0.814288	0.550388	0.990658
AT5TE92195	0.00775194	0	0	0.303738	0	0	0.431894	0.94402
AT1TE55440	0.466667	0.385714	0.826962	0.426645	0.409091	0.876944	0.569979	1
AT5TE30775	0.323779	0.293716	0.907161	0.0409715	0.340894	1.05288	0.241552	0.758052
AT5TE37335	0.347445	0.323427	0.930857	0.164105	0.344321	0.991011	0.852196	1
AT5TE32940	0.383178	0.24	0.62679	0.0107185	0.26087	0.68123	0.0415296	0.294317
AT1TE60970	0.133333	0	0	0.00468591	0.0731707	0.552147	0.49763	0.964912
AT2TE26310	0.234969	0.176245	0.750137	0.000965803	0.217391	0.925209	0.341673	0.87679
AT2TE05905	0.257143	0.295349	1.14843	0.37644	0.287105	1.1164	0.499666	0.964912
AT4TE12615	0.363924	0.3444	0.946334	0.00491285	0.346561	0.952267	0.00603325	0.0821521
AT3TE35500	0.275362	0.24375	0.885487	0.701111	0.205357	0.746469	0.387532	0.911165
AT2TE06885	0.21587	0.18198	0.843013	2.71446e-07	0.184615	0.855222	3.57211e-07	4.06369e-05
AT2TE10085	0.320927	0.336073	1.04721	0.571599	0.326131	1.01621	0.851156	1
AT1TE35450	0	0.00460829	Inf	1	0.0175439	Inf	1	1
AT3TE32430	0	0	0	1	0	0	1	1
AT3TE53695	0.36803	0.367347	0.998148	1	0.349442	0.949536	0.801373	1
AT1TE37485	0.00296296	0.00223714	0.755216	1	0.00117509	0.396827	0.587229	1
AT3TE64935	0.23956	0.184959	0.772257	0.10249	0.2	0.834995	0.252119	0.768174
AT2TE17420	0.291026	0.266276	0.914934	0.0313347	0.275937	0.948127	0.136358	0.58345
AT4TE15915	0.314199	0.291272	0.927058	0.00710565	0.317265	1.00976	0.714869	1
AT2TE17110	0.307903	0.284496	0.924003	0.0010793	0.305465	0.99208	0.726652	1
AT3TE45160	0.280757	0.256842	0.914902	0.581334	0.232737	0.82914	0.276588	0.803069
AT2TE19035	0.31535	0.246397	0.781404	0.00261077	0.288542	0.915014	0.250468	0.765492
AT1TE72360	0.127049	0.012	0.0947653	1.07939e-06	0.0196078	0.154794	5.55361e-05	0.00242562
AT1TE70120	0.0149254	0.0105263	0.706809	1	0	0	0.485714	0.964912
AT5TE59815	0.0960961	0.0707269	0.73627	0.247626	0.0976139	1.01578	1	1
AT5TE26410	0	0.00847458	Inf	0.416084	0	0	1	1
AT2TE15465	0.42053	0.571429	1.35804	0.129517	0.496528	1.18049	0.270899	0.795301
AT4TE02475	0.0609137	0.0515464	0.846562	0.827444	0.0717949	1.17817	0.839968	1
AT5TE63420	0.155556	0.192308	1.2345	0.810654	0.230769	1.47764	0.587731	1
AT4TE43830	0.280112	0.221289	0.790108	0.051022	0.201198	0.718409	0.00446595	0.0666554
AT5TE62840	0.39267	0.25	0.637197	0.0289389	0.363636	0.926184	0.709184	1
AT1TE38710	0.459916	0.2775	0.603628	0.000186941	0.269939	0.587157	7.56855e-06	0.000480824
AT2TE52710	0.421053	0.333333	0.793611	0.619578	0.333333	0.795925	1	1
AT2TE07300	0.352	0.284436	0.808208	0.117518	0.342553	0.973175	0.891518	1
AT5TE43330	0.175676	0.233871	1.32972	0.483238	0.27	1.53392	0.28635	0.815577
AT4TE18185	0.2125	0.268041	1.2611	0.145813	0.312109	1.46844	0.00454383	0.0675601
AT5TE25595	0.435185	0.220077	0.506484	0.00311507	0.367925	0.845919	0.52574	0.974623
AT3TE88570	0.00862069	0	0	1	0.00628931	0.730414	1	1
AT2TE35830	0.00562852	0.00189394	0.336781	0.624327	0.00264901	0.470914	0.654496	1
AT1TE37845	0.00609756	0.00475059	0.779307	1	0.00996016	1.63267	0.725623	1
AT2TE70295	0	0	0	1	0	0	1	1
AT1TE15090	0.020575	0.00753855	0.366414	1.75248e-12	0.0163615	0.795227	0.0602906	0.372837
AT3TE38665	0.39196	0.198556	0.507142	0.000773678	0.255682	0.652877	0.0474713	0.321742
AT3TE41955	0	0.008	Inf	1	0	0	1	1
AT4TE21710	0.150418	0.120261	0.799681	0.223358	0.171216	1.13819	0.498549	0.964912
AT4TE18395	0.363636	0.458333	1.25594	0.786837	0.411765	1.12974	1	1
AT2TE26565	0.44	0.4	0.909491	0.75459	0.402878	0.915938	0.763871	1
AT1TE45220	0.259656	0.252714	0.97326	0.574804	0.263137	1.01341	0.773597	1
AT2TE22520	0.319975	0.320531	1.00174	0.980907	0.344506	1.07665	0.0780341	0.434889
AT2TE00030	0.36947	0.359736	0.973652	0.61257	0.360142	0.974751	0.610594	1
AT4TE15055	0.283725	0.267905	0.944239	0.421184	0.283396	0.998843	1	1
AT3TE94235	0.292887	0.15	0.512596	0.000581521	0.18038	0.616327	0.0175012	0.167774
AT4TE13440	0.570513	0.453988	0.796137	0.248941	0.552036	0.96765	0.861907	1
AT1TE50735	0.164706	0.140598	0.853739	0.357	0.186047	1.12945	0.467774	0.963578
AT1TE53995	0.363288	0.34701	0.955182	0.0589957	0.343722	0.946114	0.00975837	0.113386
AT2TE03505	0.357513	0.305556	0.854901	0.442914	0.359307	1.00501	1	1
AT5TE50605	0.316456	0.30303	0.957853	1	0.346154	1.09338	0.8731	1
AT1TE76905	0.0263158	0.0125	0.478218	0.546218	0	0	0.393939	0.917098
AT5TE53145	0.352584	0.20339	0.577228	0.00127636	0.251908	0.714705	0.0226684	0.198635
AT1TE45815	0.353207	0.34766	0.984294	0.579728	0.349926	0.990711	0.715817	1
AT2TE78600	0.371543	0.280447	0.754848	9.45853e-08	0.303	0.815541	2.38723e-05	0.0012228
AT3TE24360	0.00961538	0.00934579	0.972086	1	0	0	1	1
AT3TE89725	0	0	0	1	0.00555556	Inf	0.481383	0.964912
AT5TE43435	0.301978	0.291742	0.966103	0.516495	0.292008	0.966979	0.498286	0.964912
AT2TE07200	0.384615	0.231343	0.602585	0.0896326	0.28125	0.732062	0.272317	0.79765
AT3TE50290	0.322657	0.298462	0.925074	0.486299	0.29646	0.918865	0.457948	0.959386
AT1TE21910	0.0129032	0	0	0.498434	0.00444444	0.345409	0.57034	1
AT3TE83700	0.32	0.346667	1.08324	0.598122	0.279857	0.874649	0.315639	0.850117
AT2TE51760	0.00497512	0.00947867	1.90237	1	0.00483092	0.971078	1	1
AT2TE23555	0.502242	0.394872	0.786532	0.186787	0.478571	0.95294	0.851009	1
AT2TE21800	0.373626	0.408696	1.09368	0.675492	0.381443	1.0209	0.939891	1
AT2TE58730	0	0	0	1	0.00881057	Inf	0.509286	0.9659
AT1TE70670	0	0.00319489	Inf	1	0	0	1	1
AT4TE20470	0.287345	0.282975	0.984794	0.860412	0.278399	0.968855	0.706856	1
AT2TE17280	0.374332	0.264	0.705409	0.00159925	0.317518	0.848323	0.17325	0.657611
AT4TE70850	0.015748	0.0122699	0.779815	1	0	0	0.171269	0.65364
AT5TE46880	0.275799	0.317288	1.15041	0.00261348	0.283675	1.02856	0.522235	0.972163
AT1TE95925	0	0.00884956	Inf	0.495652	0.0125	Inf	0.411168	0.928591
AT2TE41110	0.227273	0.259615	1.14202	0.585147	0.249071	1.09573	0.679944	1
AT1TE65120	0.00498008	0.00477897	0.959621	1	0.00411692	0.826716	0.822602	1
AT5TE52325	0.00255754	0.00195695	0.765402	1	0.0094697	3.69836	0.41023	0.928308
AT4TE50675	0.0937931	0.11991	1.27818	0.203487	0.0965517	1.0294	0.929059	1
AT4TE33820	0.401434	0.365591	0.910825	0.574318	0.293447	0.731282	0.0482167	0.323989
AT1TE54060	0.20462	0.191336	0.935098	0.615407	0.202643	0.990339	0.959961	1
AT4TE13320	0.3769	0.277955	0.737746	0.0673094	0.340067	0.902385	0.533646	0.980204
AT3TE43820	0.245383	0.247253	1.00761	1	0.251736	1.02587	0.882445	1
AT2TE11215	0.220114	0.230924	1.04909	0.770914	0.218884	0.994416	1	1
AT5TE46905	0.449412	0.405797	0.903051	0.481093	0.416961	0.927843	0.521327	0.971537
AT3TE66920	0.0645161	0.1125	1.74051	0.275924	0.142857	2.20727	0.121884	0.552198
AT5TE26080	0.268817	0.385965	1.43467	0.108801	0.308571	1.14754	0.578421	1
AT1TE50710	0.236967	0.24812	1.04699	0.790931	0.2881	1.21557	0.18885	0.684176
AT3TE46095	0.146341	0.32	2.16459	0.235985	0.214286	1.45724	0.546362	0.989078
AT1TE60450	0.00581395	0	0	0.422983	0.00342466	0.589769	1	1
AT4TE88425	0.383333	0.213889	0.558392	0.00110411	0.259804	0.678092	0.0198525	0.183233
AT5TE45015	0.296625	0.231114	0.779199	0.0020849	0.244558	0.824509	0.012094	0.131761
AT2TE07405	0.21875	0.15625	0.714593	0.108378	0.19802	0.905338	0.677431	1
AT3TE52090	0.332681	0.196941	0.592225	0.000173983	0.269542	0.810359	0.157119	0.626803
AT4TE77130	0	0.005	Inf	0.426752	0	0	1	1
AT1TE32625	0.31746	0.163265	0.516639	0.19699	0.275862	0.869743	0.849421	1
AT1TE47440	0.240741	0.25	1.0382	1	0.327869	1.36014	0.491234	0.964912
AT1TE56310	0.00869565	0	0	1	0.0217391	2.484	0.494812	0.964912
AT3TE59755	0.272982	0.291629	1.06828	0.4426	0.318811	1.16784	0.0348098	0.264206
AT1TE34020	0.0240964	0.00735294	0.306831	0.559819	0.0986547	4.08229	0.0508874	0.334961
AT4TE11820	0.320312	0.278169	0.868607	0.47243	0.291829	0.911202	0.648665	1
AT2TE28260	0.352004	0.319711	0.908283	0.00528292	0.328034	0.931927	0.0239668	0.205503
AT5TE78775	0	0.0021097	Inf	1	0.00215054	Inf	1	1
AT2TE71740	0.0245902	0.113095	4.58134	0.0114123	0.0405405	1.64581	0.735595	1
AT2TE42650	0.0114943	0.00487805	0.425781	0.509763	0.00671141	0.585305	1	1
AT3TE35195	0.0027933	0.00409836	1.46658	1	0.00343643	1.22994	1	1
AT3TE62225	0.285714	0.268031	0.93811	0.466316	0.270085	0.945297	0.509919	0.966152
AT1TE56795	0.237288	0.164444	0.693561	0.140337	0.18251	0.769545	0.290641	0.821818
AT2TE56195	0.142857	0.223529	1.56037	0.482453	0.363636	2.51995	0.115708	0.539192
AT2TE10115	0.358252	0.318471	0.889001	0.221141	0.348133	0.971756	0.760555	1
AT5TE95835	0.34949	0.302613	0.865963	0.254537	0.308411	0.882564	0.399099	0.920858
AT1TE69455	0.428571	0.305556	0.713323	0.065206	0.298295	0.696336	0.0229978	0.200115
AT4TE27130	0.267327	0.166172	0.622102	0.024882	0.24	0.897942	0.607385	1
AT5TE72365	0.016	0.00542495	0.339383	0.130021	0.00253807	0.158866	0.0858786	0.456236
AT5TE50990	0.157143	0.0744681	0.47513	0.107974	0.0818182	0.52181	0.12618	0.560744
AT4TE48435	0.0644678	0.0288288	0.447381	0.000933271	0.0456853	0.70882	0.164143	0.640234
AT2TE54165	0	0	0	1	0.0217391	Inf	0.498462	0.964912
AT1TE38120	0.00185529	0.0060241	3.24368	0.356573	0.01	5.38181	0.170455	0.65155
AT4TE15570	0.252686	0.246199	0.974321	0.452324	0.254263	1.00624	0.850315	1
AT5TE68280	0.502976	0.342007	0.680124	0.000370726	0.358452	0.712809	0.00205184	0.037968
AT1TE53000	0.295561	0.264966	0.896489	0.00164658	0.270887	0.916522	0.00591333	0.0810267
AT4TE21255	0.07009	0.0794277	1.13321	0.065109	0.0705609	1.00672	0.922486	1
AT3TE57315	0.564935	0.487805	0.863818	0.561744	0.525424	0.930193	0.711363	1
AT1TE50555	0.407166	0.290323	0.713386	0.0834209	0.327586	0.804788	0.209334	0.713302
AT3TE47885	0.230986	0.192604	0.833928	0.173139	0.223618	0.968108	0.810468	1
AT3TE68635	0.440476	0.371585	0.843831	0.367437	0.330357	0.750412	0.199918	0.699859
AT3TE35630	0.0045045	0	0	0.471459	0	0	0.428023	0.940814
AT1TE44750	0.257541	0.16158	0.627534	2.27491e-05	0.189165	0.734611	0.00401917	0.0620704
AT3TE90045	0.423077	0.243299	0.575356	0.000111591	0.243842	0.576692	0.000276872	0.00842542
AT5TE27495	0.263158	0.0666667	0.258842	0.107082	0.1	0.386724	0.261157	0.781833
AT1TE69070	0.305882	0.166667	0.546527	0.144041	0.205882	0.674438	0.369284	0.899872
AT1TE38840	0.00854701	0	0	0.416961	0.0113636	1.32768	1	1
AT5TE88475	0.424242	0.111111	0.264814	0.00686084	0.09375	0.224729	0.0266799	0.220832
AT1TE71400	0.0510638	0.04209	0.824401	0.567842	0.0448276	0.877979	0.665077	1
AT4TE34740	0.263889	0.228571	0.867106	0.821475	0.333333	1.26063	0.612294	1
AT1TE50015	0.228559	0.203964	0.892399	0.00623448	0.216278	0.94624	0.163659	0.639695
AT4TE13500	0.223404	0.190476	0.853128	0.625293	0.284722	1.27346	0.465205	0.962845
AT1TE45090	0.256445	0.260981	1.01769	0.810676	0.252081	0.982984	0.814144	1
AT1TE61100	0.0677966	0.052459	0.774085	0.495648	0.0896057	1.32108	0.439355	0.949372
AT1TE63030	0.558559	0.32967	0.590857	0.0325002	0.458333	0.820895	0.399811	0.921574
AT1TE46130	0.240079	0.205527	0.856181	0.284458	0.187003	0.77906	0.0727806	0.417135
AT5TE38370	0.342843	0.30764	0.897345	0.119783	0.342526	0.999077	1	1
AT4TE33735	0.331214	0.290823	0.87808	0.0752987	0.290788	0.877972	0.0619884	0.379395
AT4TE23125	0.365523	0.350078	0.957733	0.00245588	0.366978	1.00398	0.761842	1
AT3TE32605	0.363636	0.157509	0.433581	9.32947e-06	0.273458	0.752241	0.0692207	0.405143
AT3TE49715	0.348315	0.352201	1.01113	1	0.408451	1.17179	0.64954	1
AT3TE41055	0.00813008	0.00892857	1.09778	1	0.0172414	2.11122	0.542064	0.985318
AT1TE31895	0	0	0	1	0	0	1	1
AT5TE56435	0.42316	0.284741	0.673014	5.99578e-05	0.284746	0.673019	2.24108e-05	0.00116936
AT1TE45120	0.305541	0.307554	1.00659	0.903215	0.31652	1.03594	0.458747	0.959931
AT2TE19825	0.246475	0.247339	1.0035	0.971257	0.25919	1.0516	0.484416	0.964912
AT3TE67105	0.464888	0.416862	0.896759	0.347213	0.35123	0.755621	0.0027792	0.0473287
AT5TE44355	0.334868	0.307997	0.919731	0.00377471	0.32052	0.957139	0.0941057	0.478773
AT5TE54310	0.3	0.2194	0.731598	0.0669492	0.264901	0.88312	0.474422	0.964912
AT4TE04360	0	0.04	Inf	1	0	0	1	1
AT5TE45160	0.146667	0.222222	1.51362	0.168566	0.133858	0.912954	0.864425	1
AT1TE49360	0.438931	0.478528	1.09016	0.411265	0.475424	1.08308	0.344693	0.879175
AT4TE12075	0.0113122	0	0	0.0684701	0	0	0.0267657	0.221261
AT5TE20385	0.427313	0.289796	0.678604	0.0386129	0.302789	0.708973	0.0622899	0.379933
AT3TE14620	0	0.00833333	Inf	1	0	0	1	1
AT3TE72645	0.418905	0.384187	0.917153	0.324025	0.408213	0.974478	0.794655	1
AT1TE67485	0.192534	0.0760626	0.395205	5.92859e-11	0.112	0.581853	1.70076e-05	0.000940092
AT5TE61485	0.273128	0.181818	0.665923	0.0062017	0.223529	0.818538	0.16125	0.635319
AT4TE51500	0.0819209	0.251101	3.05988	2.33723e-06	0.278607	3.39433	3.64773e-07	4.12573e-05
AT2TE11935	0.313981	0.276665	0.881171	0.0427256	0.297045	0.946097	0.344156	0.878989
AT1TE44060	0.168	0.112994	0.673393	0.243094	0.162162	0.965324	1	1
AT3TE02110	0.360465	0.0170213	0.0476402	8.05106e-13	0.21466	0.596411	0.0681221	0.401248
AT2TE49315	0.00626959	0	0	0.501264	0	0	0.50762	0.965848
AT2TE33295	0.118774	0.307985	2.5893	1.67526e-05	0.329114	2.76723	1.55665e-06	0.000134774
AT2TE19590	0.304451	0.29515	0.969445	0.230771	0.302154	0.992454	0.752632	1
AT2TE20185	0.368294	0.366872	0.996139	0.972402	0.388862	1.05586	0.394082	0.917183
AT2TE30570	0	0	0	1	0	0	1	1
AT5TE48760	0.377049	0.0740741	0.198269	0.000417463	0.16	0.426482	0.0365918	0.272434
AT1TE82645	0.24	0.195122	0.815155	0.768542	0.27027	1.12441	1	1
AT1TE02075	0.205128	0.243478	1.18611	0.733191	0.3125	1.51852	0.355299	0.889528
AT5TE54290	0.088785	0.0293624	0.330882	3.81887e-08	0.0509383	0.573908	0.00635277	0.0847481
AT5TE43595	0.25641	0.173228	0.676348	0.203497	0.225434	0.87947	0.618305	1
AT4TE25205	0.424132	0.287634	0.678381	0.00397899	0.341338	0.804909	0.0616683	0.378211
AT2TE06205	0.01341	0	0	0.0027852	0	0	0.0456409	0.313349
AT2TE19115	0.227157	0.206409	0.908701	0.402772	0.208969	0.919968	0.468414	0.963669
AT2TE19800	0.385827	0.319149	0.827421	0.28933	0.4375	1.13368	0.513528	0.967662
AT5TE32780	0.375	0.311295	0.83031	0.261876	0.341085	0.909693	0.67738	1
AT5TE62535	0.0298507	0	0	0.215665	0.00900901	0.30387	0.558727	0.995956
AT1TE35930	0.00431203	0.00599631	1.39049	0.538864	0.00509338	1.18116	0.699118	1
AT1TE43395	0.25	0.130435	0.523755	0.134828	0.155172	0.622847	0.364009	0.896144
AT1TE38860	0.449153	0.428571	0.954338	0.888742	0.318182	0.709436	0.404018	0.924611
AT2TE41840	0.00584795	0.0169492	2.89643	0.048788	0.00794702	1.35867	0.764278	1
AT5TE47235	0.225	0.191781	0.853094	0.702119	0.12766	0.568966	0.170819	0.652332
AT5TE52245	0.0116279	0	0	0.50507	0	0	0.20151	0.702468
AT3TE27070	0	0.00298507	Inf	0.484848	0.0058309	Inf	0.24117	0.757398
AT2TE06035	0.0104712	0.0047619	0.45562	0.608016	0	0	0.500819	0.964912
AT2TE17485	0.250217	0.255345	1.02049	0.771875	0.236902	0.946822	0.401895	0.923194
AT4TE30230	0	0	0	1	0	0	1	1
AT3TE67025	0.434903	0.34188	0.786334	0.153748	0.295775	0.680418	0.0248834	0.210594
AT5TE47200	0.333256	0.302595	0.908024	3.46979e-06	0.31416	0.942729	0.000921355	0.0213604
AT3TE37035	0.540984	0.549669	1.01601	1	0.5	0.924599	0.882611	1
AT5TE76755	0.00892857	0.00719424	0.806453	1	0	0	1	1
AT2TE03815	0.187192	0.0267176	0.143184	8.91189e-08	0.0590717	0.316279	0.000348845	0.0100825
AT1TE55040	0.294821	0.265683	0.901308	0.639684	0.208178	0.706504	0.0952719	0.481453
AT3TE67160	0.146414	0.085656	0.58516	3.28215e-05	0.100707	0.687935	0.00474635	0.0693478
AT2TE17650	0.302738	0.326648	1.07891	0.584315	0.297931	0.984129	0.909456	1
AT3TE19930	0.0125	0.00819672	0.657154	1	0	0	1	1
AT4TE10350	0.337257	0.330854	0.981012	0.593619	0.332377	0.985526	0.645317	1
AT5TE40945	0.315453	0.287958	0.912905	0.458422	0.330413	1.04742	0.683951	1
AT1TE53305	0.318182	0.432836	1.35766	0.462399	0.461538	1.44749	0.37568	0.902828
AT1TE43535	0.00694444	0	0	0.480132	0.0125	1.79669	1	1
AT1TE53405	0.284006	0.284705	1.00246	0.960036	0.277694	0.977774	0.670112	1
AT2TE25840	0.320302	0.336023	1.04904	0.221952	0.323414	1.00972	0.801364	1
AT3TE84005	0.386617	0.324324	0.839115	0.401996	0.312139	0.807645	0.293727	0.825853
AT1TE19635	0.529762	0.333333	0.62979	0.0168515	0.450292	0.850266	0.395817	0.918159
AT4TE08995	0.339137	0.302599	0.892271	2.11316e-05	0.31586	0.931381	0.00302552	0.0502977
AT3TE35825	0.287166	0.233049	0.811556	2.15513e-11	0.240933	0.839008	6.21522e-10	1.66593e-07
AT5TE68450	0.182979	0.15832	0.865288	0.211388	0.181881	0.994	0.957565	1
AT1TE56605	0.25	0.239044	0.956285	0.91167	0.222222	0.88914	0.709059	1
AT3TE27825	0.0714286	0.0746888	1.04551	1	0.0961538	1.34434	0.62028	1
AT5TE43325	0.297572	0.284379	0.955656	0.159418	0.301761	1.01408	0.618119	1
AT1TE45865	0.251534	0.269231	1.07015	0.806254	0.263473	1.04737	0.903375	1
AT5TE43820	0.275087	0.284314	1.03355	0.75997	0.306031	1.11245	0.220456	0.728783
AT1TE43705	0.255814	0.151515	0.593922	0.239196	0.238095	0.931139	1	1
AT3TE51270	0.297537	0.294551	0.989962	0.721045	0.297885	1.00117	0.969648	1
AT4TE13540	0.188755	0.118531	0.62828	0.0250029	0.124629	0.660695	0.0850704	0.455024
AT1TE36485	0.00455137	0.00247831	0.544628	0.377047	0.00329164	0.723299	0.774036	1
AT4TE14765	0.336829	0.312608	0.92808	0.351467	0.323761	0.961194	0.581277	1
AT4TE26365	0.163934	0.155779	0.950411	0.845869	0.240741	1.46657	0.371991	0.900523
AT1TE49770	0.308511	0.234043	0.759248	0.334992	0.259574	0.841747	0.515222	0.968281
AT1TE31905	0.0138889	0.0755814	5.41995	0.0155343	0	0	0.223888	0.733684
AT4TE21265	0.296757	0.283501	0.955333	0.543548	0.299408	1.00893	0.88662	1
AT3TE64965	0.198198	0.117647	0.594589	0.131217	0.139344	0.703973	0.387228	0.911056
AT4TE27785	0.416667	0.192308	0.467011	0.248155	0.333333	0.802875	0.779588	1
AT3TE63045	0.354205	0.354825	1.00175	0.970927	0.341072	0.962907	0.251175	0.766133
AT3TE41320	0.178295	0.132353	0.743259	0.549192	0.119266	0.669892	0.287852	0.819019
AT1TE23190	0.0199005	0.0141343	0.710763	0.724331	0.00357143	0.180034	0.167342	0.64558
AT3TE84900	0.00635593	0.00954654	1.5013	0.712575	0.00322581	0.507852	0.657487	1
AT2TE61855	0.333333	0.142857	0.438003	0.369396	0.269231	0.809985	0.717619	1
AT3TE45380	0.120536	0.137592	1.14135	0.543741	0.134715	1.1175	0.606508	1
AT5TE64810	0.296296	0.225296	0.760764	0.203985	0.316872	1.06935	0.764738	1
AT2TE08495	0.261286	0.25811	0.98785	0.953723	0.199495	0.763628	0.0241702	0.206253
AT2TE12705	0.146154	0.141975	0.971484	1	0.142857	0.977502	1	1
AT3TE54255	0.360248	0.241791	0.671589	0.0441154	0.256039	0.711251	0.128408	0.564763
AT5TE72420	0	0.008	Inf	1	0.00819672	Inf	1	1
AT4TE52540	0.0201786	0.01772	0.878165	0.659058	0.0161343	0.799606	0.250219	0.765492
AT1TE77060	0	0	0	1	0	0	1	1
AT1TE64490	0.00297619	0.00215983	0.726008	1	0.00193798	0.651519	1	1
AT3TE77805	0.196721	0.188571	0.958652	0.896016	0.188406	0.957798	0.899865	1
AT2TE26350	0.0138889	0	0	0.236009	0	0	0.506772	0.965848
AT1TE77225	0.268722	0.204678	0.762088	0.251863	0.231959	0.863432	0.514721	0.968121
AT5TE35830	0.389937	0.242105	0.621728	0.0887281	0.246377	0.632572	0.0595991	0.369862
AT4TE24420	0.209677	0.268293	1.27827	0.514986	0.261905	1.24797	0.518208	0.969016
AT2TE40205	0.0125786	0.00338983	0.270313	0.284446	0	0	0.193888	0.690979
AT2TE16945	0.291826	0.277839	0.952059	0.381943	0.284615	0.975288	0.652135	1
AT3TE57885	0.328894	0.323147	0.982526	0.54779	0.321287	0.976864	0.357052	0.890674
AT3TE57165	0.212851	0.238693	1.1213	0.425824	0.251163	1.17985	0.244017	0.762191
AT5TE44610	0	0	0	1	0.0131579	Inf	1	1
AT5TE41370	0.283874	0.271106	0.955016	0.410934	0.293344	1.03337	0.501793	0.964912
AT3TE67855	0.0247525	0.00908059	0.36717	0.039659	0.0260223	1.05126	1	1
AT4TE26020	0.385714	0.256831	0.666712	0.15036	0.25	0.649116	0.14046	0.591432
AT5TE34075	0.0016129	0.0106007	6.56608	0.0519583	0.0183853	11.3911	0.0015179	0.030842
AT3TE33530	0.00775194	0.003367	0.434973	0.600513	0.00694444	0.896013	1	1
AT2TE71340	0	0.00250627	Inf	1	0	0	1	1
AT5TE54295	0.165971	0.0993092	0.598493	8.22314e-05	0.122156	0.736118	0.0238142	0.204769
AT3TE65635	0.263736	0.252252	0.9566	1	0.508475	1.92164	0.0543076	0.349004
AT4TE04690	0.00574713	0	0	0.440806	0.00714286	1.24199	1	1
AT2TE17205	0.297899	0.270427	0.90779	0.085882	0.303444	1.01861	0.731759	1
AT3TE54085	0.152466	0.26	1.70286	0.07251	0.206667	1.35451	0.276645	0.803069
AT1TE58640	0.243976	0.209524	0.858934	0.392582	0.139752	0.573218	0.00622812	0.0839268
AT1TE58690	0.0392157	0.0952381	2.42047	0.367742	0.0432099	1.10138	1	1
AT3TE47235	0.273468	0.26967	0.986116	0.860245	0.25253	0.923461	0.212523	0.718234
AT3TE41230	0	0	0	1	0.0140845	Inf	0.470588	0.964555
AT2TE26330	0.363636	0.184466	0.509302	0.108229	0.314286	0.865471	0.824102	1
AT1TE10470	0.00208333	0	0	0.45122	0.00268097	1.28647	1	1
AT5TE47440	0.342857	0.233677	0.681951	0.0429179	0.320833	0.935882	0.717133	1
AT4TE11900	0.126437	0.0689655	0.547154	0.312636	0.109589	0.867439	0.812238	1
AT4TE09545	0.340451	0.314496	0.923811	0.307492	0.334608	0.982839	0.807034	1
AT4TE89790	0	0	0	1	0	0	1	1
AT3TE60890	0.365145	0.289817	0.79394	0.183565	0.316583	0.867156	0.373736	0.901716
AT1TE41220	0.0103093	0	0	0.368421	0.0168067	1.62677	1	1
AT1TE04990	0.0252101	0.00787402	0.313671	0.360279	0	0	0.253303	0.769982
AT3TE32425	0.00533333	0.00673401	1.26231	1	0.0021645	0.40627	0.590362	1
AT4TE61260	0.00795756	0.00310559	0.390539	0.681097	0.00343053	0.431353	0.477829	0.964912
AT3TE50820	0.153226	0.17341	1.13131	0.755542	0.131783	0.860507	0.723661	1
AT3TE33220	0.472441	0.292453	0.619937	0.079508	0.271186	0.575171	0.0979612	0.488857
AT3TE32935	0.00680272	0.0107143	1.57347	1	0.0111111	1.63159	1	1
AT4TE21160	0.350185	0.331611	0.946945	0.0998973	0.320699	0.915802	0.00291127	0.0487295
AT3TE85440	0.289017	0.279026	0.965443	0.793601	0.288538	0.998341	1	1
AT3TE61630	0.303787	0.251908	0.829294	0.0850559	0.245415	0.807914	0.0196161	0.181625
AT2TE28015	0	0	0	1	0.00574713	Inf	1	1
AT1TE54355	0.450758	0.379747	0.842767	0.554901	0.409396	0.908407	0.641211	1
AT5TE47475	0.313208	0.311229	0.993684	0.889329	0.301139	0.961453	0.264475	0.785
AT1TE76125	0.184211	0.138889	0.756434	0.760479	0.1	0.54741	0.70664	1
AT4TE85020	0	0	0	1	0	0	1	1
AT3TE50960	0.341789	0.327674	0.958713	0.741567	0.354645	1.03761	0.704115	1
AT5TE68545	0	0.0115385	Inf	0.570286	0.00854701	Inf	1	1
AT1TE50505	0.271309	0.291892	1.07587	0.46402	0.298165	1.09899	0.315424	0.849858
AT3TE57900	0.263158	0.337917	1.28385	0.0506349	0.282051	1.07173	0.607838	1
AT2TE29140	0.283871	0.239075	0.842363	0.315504	0.252595	0.889961	0.534635	0.980401
AT5TE46000	0.341463	0.240343	0.704503	0.215941	0.338667	0.991823	1	1
AT3TE59105	0.349975	0.337682	0.964872	0.486281	0.309029	0.883013	0.00561118	0.0779287
AT4TE26360	0.122449	0.133333	1.08842	1	0.142857	1.16526	1	1
AT3TE41680	0.3	0.0947368	0.318412	0.0229262	0.128205	0.431024	0.181728	0.671704
AT3TE41040	0.0208333	0.00699301	0.337969	0.444301	0.0113636	0.547981	1	1
AT3TE04925	0.563636	0.394118	0.699757	0.0682358	0.413333	0.733823	0.139125	0.587969
AT2TE19530	0.225434	0.232824	1.03279	0.797821	0.264286	1.17224	0.168546	0.648
AT1TE38705	0.458599	0.402597	0.87798	0.316682	0.400835	0.874131	0.261245	0.781856
AT4TE08945	0.341501	0.332529	0.973726	0.427562	0.318882	0.93379	0.0190888	0.178287
AT3TE60405	0.207317	0.137931	0.666687	0.421809	0.225	1.08496	0.86642	1
AT1TE64280	0.326316	0.235566	0.722078	0.020961	0.236893	0.726133	0.0164311	0.16148
AT1TE17830	0.00389864	0.00814332	2.08746	0.465441	0.0035461	0.909655	1	1
AT5TE66085	0.017192	0.00543478	0.316577	0.169142	0.00249377	0.145363	0.0554154	0.353542
AT5TE04065	0.112069	0.0618557	0.552947	0.199065	0.0855263	0.763875	0.539871	0.984634
AT4TE04685	0.139955	0.158715	1.13398	0.34101	0.143373	1.02442	0.890983	1
AT1TE56120	0.472222	0.357143	0.757501	0.470874	0.266667	0.566028	0.102428	0.501428
AT5TE37165	0.438356	0.522727	1.19159	0.579331	0.507937	1.15815	0.605554	1
AT2TE17030	0.0456853	0.041958	0.918572	1	0.0360825	0.790263	0.799897	1
AT1TE35950	0.00704225	0.0433213	6.13528	0.06896	0.0433213	6.13528	0.06896	0.404291
AT5TE48535	0.319634	0.325297	1.01772	0.729529	0.319182	0.998587	0.982667	1
AT4TE13365	0.259693	0.277217	1.06744	0.524782	0.278993	1.07429	0.466988	0.963166
AT1TE47000	0	0.0192308	Inf	1	0	0	1	1
AT5TE41865	0.323171	0.324198	1.00318	0.882835	0.316611	0.979696	0.277486	0.803839
AT5TE47175	0.425787	0.43073	1.01161	0.953847	0.467988	1.09906	0.347482	0.882437
AT3TE64175	0.445378	0.316327	0.711048	0.2425	0.29697	0.667507	0.0829123	0.449145
AT1TE66725	0.235669	0.12037	0.511787	0.0572384	0.105882	0.45041	0.0407056	0.290476
AT5TE23515	0	0	0	1	0	0	1	1
AT1TE57655	0.308985	0.284101	0.919499	0.0836378	0.305055	0.987281	0.77822	1
AT5TE49260	0.304029	0.253589	0.834336	0.377936	0.265306	0.872866	0.588591	1
AT1TE45440	0.45098	0.224719	0.500259	0.0522287	0.343434	0.762568	0.419686	0.935776
AT3TE48535	0.26634	0.268371	1.00763	0.822437	0.265371	0.996363	0.899047	1
AT5TE62865	0.366667	0.533333	1.45013	0.420656	0.357143	0.974237	1	1
AT3TE42225	0.0285714	0.00806452	0.283417	0.376624	0	0	0.127821	0.564216
AT1TE50765	0.234043	0.197183	0.843223	0.711986	0.163265	0.698684	0.375686	0.902828
AT2TE13705	0.340909	0.30303	0.889018	0.511592	0.360825	1.05837	0.739585	1
AT3TE59260	0.272401	0.237069	0.870481	0.49247	0.28115	1.03208	0.929576	1
AT1TE75055	0	0	0	1	0.00684932	Inf	1	1
AT2TE21805	0.328334	0.332668	1.0132	0.759824	0.338497	1.03096	0.404972	0.925496
AT4TE62775	0	0.0121951	Inf	0.173348	0.00917431	Inf	0.321637	0.856714
AT5TE49880	0.304067	0.258176	0.849094	0.00166583	0.258729	0.85091	0.00108148	0.0243795
AT1TE52825	0.199286	0.195139	0.979192	0.825083	0.210942	1.0585	0.490737	0.964912
AT3TE91815	0.241935	0.179153	0.740842	0.151005	0.108527	0.449167	0.00112448	0.0251459
AT1TE46085	0.506667	0.374016	0.738404	0.0209608	0.443497	0.875429	0.328356	0.863086
AT2TE06025	0.42515	0.323591	0.761322	0.0471601	0.365559	0.859977	0.3085	0.840962
AT2TE39870	0.015625	0	0	0.359116	0	0	0.305164	0.837563
AT3TE42270	0.412476	0.306865	0.743983	2.04391e-12	0.347423	0.842301	1.58098e-05	0.000883857
AT3TE59195	0.267296	0.236	0.883072	0.572352	0.22508	0.842252	0.369955	0.900448
AT2TE15495	0.214834	0.190367	0.886161	0.27738	0.236766	1.10205	0.345391	0.879927
AT1TE49320	0.24501	0.237269	0.968409	0.770232	0.255054	1.04099	0.631066	1
AT5TE86765	0.512397	0.379464	0.741047	0.153775	0.425926	0.8317	0.482458	0.964912
AT4TE16735	0.401515	0.370787	0.923641	0.744524	0.353982	0.881945	0.62654	1
AT1TE32020	0	0.00645161	Inf	1	0	0	1	1
AT2TE23210	0.40388	0.375385	0.929477	0.599825	0.442308	1.09508	0.435689	0.946562
AT4TE31215	0.155224	0.227785	1.46707	0.025484	0.194595	1.25337	0.24721	0.764527
AT1TE57040	0.257353	0.16568	0.644576	0.12758	0.278788	1.08304	0.80182	1
AT3TE61535	0.312472	0.297303	0.951444	0.0251243	0.313947	1.00472	0.809994	1
AT2TE20935	0.260265	0.256633	0.986047	0.817848	0.245115	0.941773	0.223743	0.733328
AT5TE23235	0.169261	0.199161	1.17649	0.333414	0.183628	1.08481	0.677096	1
AT3TE49030	0.267922	0.251148	0.937434	0.411424	0.260281	0.971472	0.691055	1
AT1TE13445	0	0.0147059	Inf	1	0	0	1	1
AT5TE40150	0.337766	0.34069	1.00866	0.917041	0.30391	0.899786	0.12596	0.560148
AT4TE13270	0.279221	0.262812	0.941293	0.61844	0.280593	1.00491	1	1
AT4TE21250	0.00413223	0.00754717	1.82434	1	0.008	1.93351	1	1
AT2TE29520	0.352941	0.264901	0.751134	0.273092	0.303279	0.85967	0.616261	1
AT1TE71920	0	0.0163934	Inf	1	0	0	1	1
AT2TE20690	0.246914	0.217687	0.882038	0.749518	0.2	0.810822	0.593724	1
AT5TE06060	0.252101	0.134328	0.533955	0.0589072	0.168	0.667322	0.219254	0.727104
AT2TE08945	0.14359	0.202247	1.40739	0.224964	0.238683	1.66068	0.0429943	0.301066
AT5TE46265	0.28821	0.269951	0.936643	0.378408	0.280547	0.973412	0.690776	1
AT3TE60865	0.311963	0.315562	1.01154	0.750698	0.319772	1.02504	0.447132	0.954558
AT1TE44270	0.25	0.223529	0.894412	0.762745	0.196787	0.787538	0.34392	0.878866
AT1TE87385	0.205329	0.087108	0.424482	5.43943e-07	0.109907	0.5355	5.75253e-05	0.00250528
AT4TE10810	0.209016	0.181818	0.870094	0.567416	0.17004	0.813817	0.368467	0.899201
AT5TE34995	0.448276	0.230769	0.517203	0.127352	0.166667	0.374879	0.0338052	0.258905
AT5TE61710	0.186047	0.0837004	0.450692	0.010625	0.172414	0.926911	0.878322	1
AT4TE15090	0.170732	0.139535	0.818128	0.677544	0.219048	1.28158	0.58676	1
AT2TE73350	0.435428	0.281818	0.647319	4.12471e-08	0.305255	0.701132	6.77444e-06	0.00044934
AT5TE74020	0.00271739	0	0	1	0.00909091	3.34015	0.350223	0.885225
AT4TE20695	0.210526	0.178082	0.84659	0.704562	0.20614	0.979205	1	1
AT2TE08905	0.226667	0.16289	0.718848	0.0370799	0.220532	0.972949	0.874534	1
AT1TE54065	0.24812	0.333333	1.34168	0.472361	0.412698	1.65991	0.118786	0.545608
AT5TE43655	0.307692	0.259481	0.843433	0.241121	0.275728	0.896196	0.456245	0.957664
AT5TE39410	0.173653	0.158025	0.910105	0.694837	0.175202	1.00891	1	1
AT5TE56145	0	0	0	1	0	0	1	1
AT3TE54095	0.195055	0.189504	0.97157	0.92544	0.173529	0.889769	0.567282	1
AT2TE18210	0.309609	0.308	0.994809	1	0.316456	1.02211	0.893075	1
AT5TE01180	0	0	0	1	0.00324675	Inf	1	1
AT4TE33490	0	0	0	1	0	0	1	1
AT5TE48710	0.335917	0.242697	0.722718	0.0327916	0.250497	0.745913	0.0458705	0.314363
AT2TE50760	0	0.0102041	Inf	0.391304	0	0	1	1
AT4TE51585	0.344828	0.227723	0.660791	0.0372872	0.265957	0.771572	0.18655	0.680125
AT4TE10625	0.0774194	0.212121	2.73167	0.00635648	0.155963	2.00965	0.0789818	0.437575
AT2TE73450	0.18267	0.174224	0.953794	0.791804	0.153846	0.842426	0.507663	0.965848
AT2TE33140	0	0	0	1	0.00547945	Inf	0.501944	0.964912
AT4TE20190	0.0379747	0	0	0.0705719	0	0	0.551721	0.991915
AT1TE78725	0.341085	0.32	0.938384	0.802834	0.344595	1.01026	1	1
AT1TE41190	0	0.00892857	Inf	1	0	0	1	1
AT3TE20780	0.268657	0.345794	1.28573	0.522561	0.341667	1.27054	0.530855	0.978234
AT5TE58190	0.357298	0.266314	0.745423	0.000411488	0.282534	0.790809	0.00414916	0.0636274
AT1TE52540	0.290657	0.242718	0.835269	0.327201	0.259366	0.89247	0.548147	0.989495
AT2TE28510	0	0.00512821	Inf	1	0.00423729	Inf	1	1
AT1TE55830	0.254545	0.179487	0.707225	0.624008	0.222222	0.873832	0.834252	1
AT2TE14545	0.00417973	0	0	0.133611	0.000957854	0.229337	0.200302	0.700252
AT4TE74275	0	0	0	1	0.00529101	Inf	1	1
AT4TE42600	0	0.027027	Inf	0.358491	0	0	1	1
AT5TE43700	0.285156	0.275862	0.967427	0.862823	0.30094	1.0553	0.791908	1
AT3TE71560	0.306122	0.236515	0.772983	0.250793	0.302198	0.987204	1	1
AT3TE57710	0.337297	0.343411	1.01813	0.801179	0.311927	0.924796	0.217977	0.725586
AT1TE53205	0.137931	0.0990099	0.719231	0.608521	0.166667	1.20724	0.829551	1
AT3TE23715	0.152778	0.156522	1.02439	1	0.128713	0.843229	0.825911	1
AT5TE47760	0.227749	0.0415094	0.18259	2.06937e-09	0.255814	1.12308	0.501169	0.964912
AT3TE61340	0.224719	0.227848	1.01388	1	0.229787	1.0225	1	1
AT5TE68730	0.224888	0.143106	0.636514	0.000262622	0.161333	0.717544	0.0140333	0.145825
AT3TE64475	0.28022	0.132203	0.472428	0.00151224	0.129944	0.464313	0.000587049	0.0153362
AT4TE42605	0.0147059	0	0	0.336585	0	0	0.309417	0.841881
AT4TE23130	0.431626	0.413889	0.958899	0.443095	0.41217	0.954902	0.342437	0.877339
AT4TE22570	0.296602	0.259953	0.876462	0.06334	0.289176	0.974963	0.711696	1
AT5TE37220	0.409091	0.207792	0.510999	0.196196	0.363636	0.889772	0.817704	1
AT1TE52425	0.319722	0.321168	1.00452	0.963062	0.309735	0.968762	0.732119	1
AT4TE25100	0.540541	0.432	0.799719	0.361904	0.509804	0.943343	0.886026	1
AT5TE52800	0.360882	0.313291	0.868263	0.399589	0.368876	1.02214	0.884817	1
AT1TE39405	0.350148	0.229167	0.654874	0.0370644	0.315556	0.901343	0.605785	1
AT1TE42375	0.0689655	0.0535714	0.778042	1	0.0731707	1.06051	1	1
AT5TE38330	0.34512	0.336052	0.973734	0.826789	0.330819	0.958554	0.691106	1
AT1TE39990	0.343137	0.257576	0.750917	0.0980691	0.282051	0.822169	0.229573	0.739861
AT3TE64415	0.164384	0.0638298	0.39071	0.169506	0.130435	0.795076	1	1
AT3TE50040	0.29449	0.241042	0.818574	0.0418926	0.28396	0.964236	0.670493	1
AT4TE06655	0.458763	0.338235	0.737689	0.110831	0.432	0.941763	0.731091	1
AT4TE22895	0.219512	0.15	0.685581	0.60516	0.214286	0.976468	1	1
AT3TE54400	0.244898	0.232877	0.951251	1	0.219512	0.897223	1	1
AT2TE49335	0.305389	0.278607	0.912479	0.741088	0.316406	1.03602	0.918801	1
AT4TE11280	0.183735	0.133779	0.728426	0.162688	0.0904977	0.493062	0.00971803	0.113186
AT4TE09815	0.310924	0.241379	0.776986	0.401932	0.352381	1.13285	0.688012	1
AT3TE67340	0.0272727	0	0	0.0781127	0	0	0.105532	0.508855
AT2TE22905	0.253585	0.244838	0.965506	0.631244	0.238329	0.939867	0.285769	0.814752
AT2TE62350	0.130977	0.124829	0.953111	0.793682	0.0994036	0.759133	0.196438	0.695205
AT1TE97190	0	0.0105263	Inf	0.54136	0	0	1	1
AT2TE86400	0.277778	0.140575	0.50662	0.00169988	0.154167	0.555598	0.0101905	0.116921
AT3TE67345	0	0	0	1	0.0212766	Inf	0.324324	0.859899
AT1TE67180	0.00761421	0.00593472	0.779687	1	0.00547945	0.719942	1	1
AT5TE49125	0.351504	0.354391	1.00821	0.954398	0.336364	0.956936	0.718794	1
AT2TE24980	0	0	0	1	0.0384615	Inf	1	1
AT3TE53135	0.259259	0.583333	2.24285	0.00795747	0.212903	0.821612	0.520719	0.971205
AT4TE15805	0.312472	0.294196	0.941495	0.022039	0.303014	0.969725	0.194841	0.69232
AT3TE32755	0.25188	0.254202	1.00921	1	0.249191	0.989338	1	1
AT5TE18530	0.195122	0.145251	0.744967	0.322504	0.175258	0.898425	0.689647	1
AT2TE19985	0.379564	0.351157	0.925147	0.106927	0.364643	0.960679	0.312577	0.846533
AT5TE44100	0	0	0	1	0.0277778	Inf	1	1
AT5TE20630	0.0197313	0.0246998	1.25178	0.0622252	0.0263087	1.33332	0.0109132	0.122724
AT5TE39720	0.327103	0.232759	0.712435	0.253583	0.177914	0.544916	0.0347408	0.263784
AT1TE44265	0.280118	0.244126	0.871526	0.0107155	0.261435	0.933317	0.17218	0.655457
AT2TE16415	0.295271	0.238532	0.807922	0.0469673	0.234018	0.792641	0.0278632	0.22745
AT3TE73710	0	0.0133333	Inf	0.520382	0	0	1	1
AT2TE37320	0	0	0	1	0	0	1	1
AT2TE55135	0.00307692	0	0	0.375144	0.00877193	2.8476	0.409389	0.928308
AT2TE24410	0.319279	0.295975	0.926993	0.129975	0.307283	0.962412	0.364431	0.896507
AT1TE62825	0.380773	0.381022	1.00066	1	0.391818	1.02901	0.432468	0.944647
AT1TE58725	0.396825	0.213592	0.539337	0.0393084	0.398496	1.0042	1	1
AT3TE42495	0.329714	0.288184	0.874097	0.188577	0.314779	0.954699	0.62307	1
AT1TE64015	0.442308	0.516129	1.16541	0.695666	0.397436	0.899077	0.744994	1
AT5TE46580	0.164634	0.147846	0.898055	0.259752	0.140607	0.854092	0.106308	0.510837
AT4TE83660	0.173913	0.166282	0.956193	0.835847	0.156442	0.899683	0.656635	1
AT2TE43875	0.645833	0.548148	0.84906	0.433482	0.657895	1.01864	1	1
AT4TE18350	0.34	0.325843	0.958605	1	0.208955	0.616642	0.310328	0.843359
AT5TE54080	0	0	0	1	0	0	1	1
AT5TE42840	0.275862	0.360465	1.30534	0.38511	0.198276	0.71958	0.296472	0.828487
AT3TE58870	0.00917431	0.00315457	0.344337	0.624097	0.003861	0.421414	0.634278	1
AT3TE32485	0	0.0123457	Inf	0.316602	0	0	1	1
AT5TE39890	0.295331	0.24221	0.82017	0.00690835	0.263332	0.89167	0.0946637	0.479618
AT5TE48555	0.344828	0.325175	0.943105	0.791334	0.341121	0.989269	1	1
AT3TE50025	0.345314	0.321894	0.93215	0.0061868	0.332688	0.963422	0.113261	0.532366
AT3TE27250	0.00473934	0	0	1	0	0	1	1
AT5TE48995	0.665025	0.289963	0.436555	9.95081e-07	0.283186	0.426544	0.000159673	0.00550055
AT5TE73475	0.454545	0.248062	0.547627	0.164064	0.383838	0.845323	0.669766	1
AT4TE08930	0.104918	0.0541401	0.516527	0.0372007	0.137931	1.31417	0.285536	0.814647
AT4TE32660	0.634146	0.421687	0.666497	0.254719	0.435644	0.688196	0.271618	0.796575
AT1TE67145	0.530387	0.384615	0.725688	0.139992	0.541401	1.02073	0.92665	1
AT4TE09065	0.248882	0.225248	0.905074	0.518817	0.254045	1.02074	0.901044	1
AT5TE42025	0.356164	0.358876	1.00761	0.931256	0.344231	0.966489	0.642188	1
AT5TE37920	0.34238	0.276644	0.808148	0.119345	0.249548	0.729044	0.0183493	0.173283
AT4TE16950	0.284024	0.366337	1.28885	0.371889	0.347305	1.22224	0.375323	0.902699
AT5TE49345	0.00742574	0	0	0.559317	0.0263158	3.53653	0.0802204	0.441415
AT5TE42055	0.326122	0.344353	1.05588	0.575924	0.330154	1.01236	0.905893	1
AT5TE51810	0.289474	0.125	0.436583	0.48792	0.2	0.694283	0.759819	1
AT4TE09230	0.003125	0.00403226	1.28973	1	0	0	0.415803	0.932146
AT5TE55855	0.233645	0.205405	0.879461	0.668101	0.227273	0.972798	1	1
AT1TE12800	0.328767	0.298387	0.907939	0.763867	0.278689	0.848243	0.64521	1
AT3TE46180	0.282187	0.254144	0.900689	0.434017	0.25636	0.90854	0.508095	0.965848
AT1TE50860	0.355205	0.324551	0.913723	0.000829658	0.328588	0.925079	0.00155058	0.0312785
AT1TE50115	0.219609	0.219192	0.998101	0.976594	0.205702	0.936694	0.231121	0.742676
AT5TE46275	0.331915	0.311828	0.939607	0.901453	0.259259	0.781451	0.261577	0.782094
AT4TE08135	0.403141	0.346535	0.859829	0.441064	0.331551	0.822732	0.371732	0.900523
AT3TE86540	0.00519481	0.00270636	0.521192	0.687326	0.00738689	1.42172	0.77067	1
AT3TE45635	0.301205	0.156028	0.518889	0.0178389	0.247525	0.822248	0.501256	0.964912
AT4TE84480	0	0	0	1	0	0	1	1
AT5TE13160	0	0.00440529	Inf	1	0.00930233	Inf	0.535829	0.98132
AT5TE37570	0.0351562	0.0320366	0.911376	0.8582	0.0357751	1.01759	1	1
AT1TE45745	0.34592	0.32527	0.940287	0.32573	0.32	0.92508	0.180277	0.669858
AT4TE33645	0.0078125	0	0	0.422951	0	0	1	1
AT2TE31645	0.310345	0.217742	0.702581	0.281848	0.214286	0.691374	0.234589	0.747542
AT2TE26535	0.314159	0.278746	0.887437	0.576512	0.287449	0.915113	0.701846	1
AT5TE41080	0.238861	0.184701	0.773378	0.0635264	0.182119	0.762553	0.0201246	0.184699
AT3TE90550	0.00882223	0.00726392	0.823412	0.581631	0.00754092	0.854779	0.502846	0.965157
AT2TE61315	0.030303	0.0666667	2.19459	0.152128	0	0	0.00364811	0.0572435
AT1TE45385	0.254032	0.273885	1.07799	0.738636	0.252252	0.993004	1	1
AT3TE51045	0.279412	0.339583	1.21517	0.138215	0.284034	1.01653	0.899526	1
AT3TE60985	0.33	0.238095	0.722403	0.300145	0.290323	0.880211	0.767428	1
AT3TE42065	0.175439	0.197802	1.12668	0.834834	0.17	0.969144	1	1
AT5TE15890	0	0	0	1	0	0	1	1
AT5TE74355	0.27907	0.191919	0.688853	0.311012	0.241379	0.865765	1	1
AT1TE41035	0.56962	0.278846	0.490908	0.0129611	0.361905	0.636453	0.111412	0.527718
AT4TE17240	0.323835	0.321302	0.992178	0.668534	0.325935	1.00649	0.692872	1
AT1TE76630	0.325301	0.234568	0.721888	0.307322	0.255102	0.78503	0.528759	0.97652
AT1TE76030	0	0	0	1	0	0	1	1
AT4TE26035	0.329412	0.28692	0.871237	0.534306	0.262222	0.796397	0.288289	0.819624
AT4TE20120	0.340931	0.332202	0.974392	0.321519	0.334644	0.981557	0.44274	0.952006
AT2TE31900	0.283784	0.161905	0.572045	0.149552	0.222222	0.784533	0.805398	1
AT3TE54675	0.317404	0.286933	0.904012	0.0722573	0.31039	0.977901	0.675638	1
AT1TE37655	0.107034	0.0915254	0.855304	0.595356	0.0839695	0.784806	0.406144	0.926604
AT5TE47485	0.358157	0.325487	0.908816	0.0523895	0.342782	0.957057	0.305674	0.838279
AT4TE21305	0.21773	0.227327	1.04409	0.515325	0.230845	1.06026	0.353647	0.888222
AT5TE57815	0.323944	0.322581	0.995808	1	0.324074	1.00041	1	1
AT1TE49300	0.271006	0.35861	1.32304	0.00966982	0.307777	1.13562	0.208525	0.712554
AT5TE40525	0.283737	0.271277	0.956146	0.841493	0.333333	1.17441	0.489124	0.964912
AT1TE46375	0.323176	0.335165	1.0371	0.698198	0.298561	0.923864	0.380681	0.906216
AT5TE45200	0.323308	0.307307	0.950497	0.160576	0.308512	0.954217	0.151412	0.614149
AT1TE84340	0.00325203	0.00235294	0.723746	1	0.00116959	0.359897	0.57526	1
AT1TE46180	0.25515	0.256101	1.00373	0.941294	0.256603	1.0057	0.909911	1
AT4TE20250	0.153846	0.0779661	0.507059	0.000538185	0.10757	0.699429	0.0622544	0.379933
AT4TE04905	0.251621	0.140407	0.558182	2.08932e-06	0.16048	0.637938	0.000176364	0.00593961
AT3TE15765	0.256198	0.250832	0.979059	0.867919	0.246835	0.963465	0.762099	1
AT4TE20690	0.253506	0.231868	0.914692	0.205339	0.243514	0.960576	0.522164	0.972163
AT1TE45870	0.274877	0.243545	0.886034	0.0896999	0.254519	0.925968	0.25614	0.772963
AT5TE55500	0.345029	0.246521	0.714681	0.0124876	0.227184	0.658665	0.00186226	0.0354809
AT3TE61805	0.138462	0.113475	0.819968	0.623402	0.105769	0.764348	0.449659	0.955032
AT3TE54730	0.312676	0.320276	1.02429	0.884194	0.314754	1.00664	1	1
AT1TE72060	0.364458	0.355458	0.975302	0.309183	0.357055	0.979683	0.360709	0.89427
AT3TE63440	0.17866	0.143905	0.805553	0.0907671	0.165753	0.927823	0.594426	1
AT1TE62190	0.418605	0.173077	0.415309	0.0301779	0.127273	0.305792	0.00566351	0.0784155
AT3TE26950	0.00831947	0	0	0.171863	0	0	0.076504	0.429665
AT2TE15450	0.277778	0.286369	1.03093	0.76472	0.277943	1.0006	1	1
AT4TE54370	0.223565	0.136223	0.609714	0.0163067	0.172161	0.770349	0.228794	0.739115
AT2TE05640	0	0.0045045	Inf	0.543857	0.00936768	Inf	0.30256	0.835476
AT1TE42435	0	0	0	1	0	0	1	1
AT3TE50010	0.107239	0.115756	1.07931	0.808513	0.126606	1.18041	0.470185	0.964555
AT1TE56625	0.280702	0.199115	0.709862	0.164232	0.198582	0.708073	0.199405	0.699355
AT5TE33955	0.183168	0.146497	0.800216	0.482643	0.145923	0.797023	0.44197	0.952006
AT1TE54500	0.301445	0.299492	0.993521	0.883839	0.300722	0.997602	0.956499	1
AT1TE33910	0.0363636	0.0535714	1.47078	0.748824	0.0381679	1.04943	1	1
AT5TE40075	0.328829	0.320755	0.97549	0.916916	0.340541	1.03557	0.920848	1
AT3TE85180	0	0	0	1	0	0	1	1
AT3TE34280	0.00671141	0.00913242	1.35964	1	0	0	0.46729	0.963397
AT5TE73320	0.011649	0.00513084	0.440496	0.00175786	0.00624814	0.536414	0.0182666	0.172716
AT3TE50365	0.316874	0.298182	0.940993	0.263766	0.309676	0.97728	0.657132	1
AT5TE61285	0	0	0	1	0.012987	Inf	1	1
AT2TE63220	0.373016	0.289189	0.775526	0.119492	0.318408	0.853826	0.403557	0.924403
AT5TE41975	0.31285	0.293832	0.939188	0.00190609	0.313236	1.00123	0.950156	1
AT2TE45030	0.230769	0.172043	0.746019	0.308056	0.144737	0.627915	0.129821	0.567899
AT1TE53545	0.285714	0.123188	0.431815	0.000327729	0.163462	0.572767	0.0199254	0.1835
AT2TE08055	0.319328	0.0940594	0.295537	3.76269e-05	0.144737	0.454344	0.00682775	0.0890657
AT5TE71355	0.00425532	0	0	1	0	0	0.495798	0.964912
AT1TE63525	0.318533	0.213643	0.670814	1.25966e-05	0.20871	0.655332	6.36057e-06	0.000430419
AT4TE23110	0.420635	0.177215	0.42166	4.57816e-08	0.257463	0.612421	0.00266229	0.0458565
AT4TE39225	0.222222	0.140496	0.633433	0.213296	0.237288	1.06755	0.87281	1
AT1TE23505	0.431373	0.304609	0.706389	0.0137526	0.40625	0.94184	0.719129	1
AT4TE18270	0.266871	0.285024	1.06792	0.774225	0.253571	0.950209	0.788721	1
AT3TE50080	0.342105	0.0943396	0.27904	0.021426	0.254902	0.747036	0.654173	1
AT4TE36885	0.0571429	0.0728477	1.27362	0.781471	0.100559	1.75652	0.454642	0.956969
AT1TE41490	0.428125	0.20197	0.472232	0.000123283	0.346154	0.808741	0.190454	0.686175
AT4TE23990	0.422868	0.307692	0.727795	0.00814633	0.318605	0.753598	0.0260295	0.217194
AT2TE30490	0.015873	0	0	0.467153	0.0694444	4.33699	0.220811	0.729339
AT1TE44890	0.364092	0.355453	0.976271	0.75312	0.356565	0.979327	0.77628	1
AT5TE20310	0.298701	0.157068	0.526637	0.0155942	0.186667	0.625588	0.0555733	0.353828
AT4TE26295	0.125	0.056338	0.45276	0.263252	0.126437	1.01143	1	1
AT5TE44570	0.446756	0.364428	0.815759	0.00210186	0.422983	0.946817	0.366023	0.897491
AT4TE84235	0.0151515	0	0	0.499142	0	0	0.504742	0.965275
AT4TE33715	0.477273	0.405405	0.850605	0.840467	0.267857	0.563628	0.174104	0.658681
AT3TE53780	0.381107	0.344262	0.903431	0.531471	0.311445	0.817368	0.156608	0.625376
AT5TE84820	0.00754717	0.00378072	0.501182	0.488485	0.00315956	0.418879	0.478143	0.964912
AT5TE41425	0.377739	0.31329	0.829393	5.49416e-06	0.370538	0.980933	0.568976	1
AT4TE06660	0.203704	0.188235	0.924237	0.777187	0.151316	0.743569	0.415046	0.931437
AT4TE23605	0.300885	0.220126	0.732287	0.277042	0.141553	0.471397	0.00731891	0.0937233
AT5TE90875	0.231738	0.154246	0.665862	0.0138757	0.124638	0.538211	0.00181412	0.0348009
AT4TE20850	0.296117	0.29375	0.992019	1	0.315789	1.06628	0.766569	1
AT4TE09520	0.337662	0.201299	0.597246	0.0911629	0.259259	0.768579	0.37315	0.901716
AT2TE24650	0	0	0	1	0	0	1	1
AT2TE48885	0.206897	0.12782	0.619221	0.284901	0.131034	0.634651	0.292954	0.824687
AT4TE85390	0.0132159	0	0	0.248366	0.00462963	0.351026	0.623953	1
AT2TE03750	0.00379267	0.00332963	0.877982	1	0.00999231	2.6336	0.193247	0.689635
AT3TE84285	0.444822	0.285714	0.642532	0.00136166	0.366162	0.82328	0.116275	0.540003
AT1TE39830	0.382939	0.305263	0.797205	0.00145757	0.321082	0.838505	0.0141896	0.146981
AT5TE10380	0	0	0	1	0	0	1	1
AT3TE51875	0.0204082	0	0	0.16835	0	0	0.161617	0.635731
AT3TE51600	0.267425	0.276339	1.03332	0.808243	0.272956	1.02067	0.866447	1
AT2TE47895	0.17301	0.130699	0.755745	0.22177	0.101307	0.586022	0.0325934	0.252977
AT1TE25040	0.00353357	0.00458716	1.29747	1	0	0	1	1
AT1TE92700	0.155172	0.131148	0.845893	0.820351	0.0113636	0.0742582	0.00231334	0.0415821
AT3TE52700	0.220183	0.250965	1.13955	0.599306	0.268482	1.21895	0.352588	0.887846
AT3TE74115	0.0598987	0.0461693	0.770814	0.0147266	0.0349727	0.5839	9.15732e-08	1.26184e-05
AT1TE29605	0.362764	0.280397	0.77311	0.0603923	0.293269	0.808569	0.113306	0.532366
AT3TE76850	0.282759	0.208163	0.736524	0.143351	0.212454	0.751671	0.155785	0.622803
AT5TE78770	0.0162059	0.0245399	1.51376	0.345462	0.0056899	0.351279	0.0705209	0.409297
AT1TE55855	0.289234	0.248493	0.859173	0.0459978	0.268323	0.927741	0.308231	0.840766
AT4TE16590	0.289195	0.287039	0.992545	0.736676	0.290312	1.00386	0.85176	1
AT2TE07055	0.15625	0.046875	0.300589	0.000215562	0.0564103	0.3617	0.00258184	0.0448259
AT5TE75530	0.0048	0.00431965	0.899988	1	0.00268456	0.559527	0.664964	1
AT3TE76580	0.383422	0.291874	0.761272	2.09881e-06	0.315884	0.823881	0.000398614	0.0112875
AT1TE93285	0.00806452	0	0	0.390625	0	0	0.459559	0.959986
AT2TE16935	0.136364	0.14	1.02634	1	0.142857	1.04696	1	1
AT5TE68720	0.0138889	0.0150376	1.08251	1	0	0	0.221004	0.729732
AT5TE43195	0.25	0.185185	0.743585	0.767457	0.25	1	1	1
AT4TE31700	0.322222	0.037037	0.115979	0.0166107	0.233333	0.725573	0.655545	1
AT3TE68110	0	0	0	1	0	0	1	1
AT2TE32260	0	0.00806452	Inf	1	0	0	1	1
AT2TE22740	0.295148	0.291483	0.987586	0.882742	0.292718	0.991771	0.921295	1
AT2TE27950	0.291667	0.249837	0.856599	0.00327897	0.259235	0.888816	0.0116085	0.12804
AT1TE88640	0.0214286	0.00150602	0.0704641	0.00372312	0.00598802	0.279916	0.078818	0.437389
AT3TE59700	0.307826	0.281437	0.914315	0.565074	0.334792	1.08753	0.525152	0.97455
AT3TE54550	0.22679	0.212853	0.938533	0.204915	0.233959	1.03161	0.487511	0.964912
AT3TE65250	0.379545	0.292247	0.770158	0.0504225	0.274747	0.724084	0.0172219	0.166137
AT4TE06380	0.0171674	0.00454545	0.265075	0.060324	0.00417537	0.24355	0.0623271	0.380042
AT2TE30945	0.141058	0.121339	0.860282	0.327174	0.0795262	0.563985	0.00159034	0.0318116
AT2TE13850	0.326975	0.296629	0.907275	0.515346	0.23609	0.72225	0.0207792	0.187713
AT2TE14960	0.00371747	0.00473093	1.27253	0.796811	0.00424088	1.14074	1	1
AT5TE64185	0	0.0044843	Inf	1	0.00384615	Inf	1	1
AT2TE10520	0.296748	0.216138	0.728685	0.0949085	0.0617978	0.208714	4.28832e-11	1.44672e-08
AT1TE77150	0.2	0.112583	0.564219	0.164714	0.0714286	0.359022	0.0396239	0.286308
AT1TE63445	0.205479	0.257143	1.25052	0.528832	0.256983	1.24976	0.530078	0.97794
AT5TE40035	0.0982143	0	0	0.000198935	0	0	0.00844937	0.102689
AT5TE21145	0.102142	0.0818505	0.801463	0.231161	0.0785124	0.768807	0.179666	0.668861
AT3TE32690	0.0114504	0.00257732	0.225584	0.308918	0.00727273	0.635682	0.679661	1
AT2TE63940	0	0.0240964	Inf	0.510156	0.0169492	Inf	0.495868	0.964912
AT2TE67335	0.0194805	0	0	0.00800185	0.00536193	0.275728	0.150883	0.612968
AT4TE15250	0.304348	0.228205	0.750133	0.130366	0.263699	0.866637	0.498182	0.964912
AT1TE42355	0.00387472	0.00365327	0.942837	1	0.00433011	1.11748	0.852507	1
AT4TE32050	0.5	0.344444	0.69	0.20102	0.489583	0.97924	1	1
AT2TE09055	0.338983	0.256098	0.756087	0.311331	0.235808	0.696252	0.145603	0.601874
AT3TE58370	0.241667	0.194444	0.805329	0.602198	0.313559	1.29637	0.404361	0.925072
AT1TE92720	0.264706	0.22	0.831863	0.597978	0.214286	0.810527	0.698981	1
AT3TE27810	0	0	0	1	0	0	1	1
AT3TE62305	0.439024	0.15	0.34269	6.42174e-05	0.235294	0.537033	0.03254	0.252864
AT3TE60830	0.241168	0.25768	1.06845	0.204863	0.250904	1.04038	0.39585	0.918159
AT5TE23440	0.316418	0.3075	0.971834	0.879362	0.32	1.01131	1	1
AT1TE32790	0.231206	0.239092	1.03411	0.796842	0.217822	0.942125	0.651491	1
AT2TE02865	0.1875	0.196078	1.04546	1	0.163636	0.873911	1	1
AT4TE49040	0.00666667	0.0135135	2.02244	0.622496	0	0	1	1
AT1TE56615	0.268983	0.266432	0.990518	0.956967	0.252591	0.939114	0.576942	1
AT5TE39695	0.489655	0.421277	0.860523	0.347602	0.46281	0.945249	0.728855	1
AT2TE33400	0.0035461	0.0113208	3.18637	0.360517	0	0	1	1
AT3TE65115	0.184615	0.141026	0.764518	0.428392	0.113636	0.616665	0.259699	0.779853
AT1TE10140	0.0120968	0.104545	8.61221	2.52195e-05	0	0	0.104951	0.507732
AT1TE53275	0.386792	0.375691	0.971317	0.88372	0.323155	0.835635	0.238016	0.752879
AT1TE87140	0.00411523	0.00746269	1.81032	1	0	0	1	1
AT5TE69340	0.00255754	0.0021097	0.825082	1	0.00338983	1.32486	1	1
AT3TE64335	0.281609	0.227907	0.809661	0.365791	0.269231	0.95613	0.905762	1
AT4TE33075	0.0555556	0	0	0.000351819	0	0	2.54125e-05	0.00128487
AT3TE44915	0.00290698	0.00352113	1.21089	1	0.00696056	2.39197	0.63381	1
AT2TE52260	0.00393701	0.00754148	1.91454	0.705451	0.00594059	1.5083	0.686269	1
AT2TE42550	0.0111524	0	0	0.0748635	0	0	0.268215	0.790988
AT3TE07045	0.233918	0.174528	0.746595	0.260647	0.177632	0.75991	0.34704	0.881757
AT5TE70115	0.00452489	0	0	1	0.00917431	2.02517	0.651999	1
AT2TE53070	0	0.0147059	Inf	0.353846	0	0	1	1
AT3TE52985	0.306874	0.222222	0.724233	0.000558007	0.269755	0.879079	0.147571	0.605604
AT5TE33450	0.482072	0.20438	0.424474	2.27455e-06	0.330508	0.685928	0.0168172	0.163585
AT4TE27260	0.390244	0.230769	0.593958	0.281673	0.222222	0.572885	0.322757	0.858186
AT3TE51910	0.510067	0.330396	0.648314	0.0255717	0.43949	0.86183	0.429795	0.942379
AT3TE43900	0.243493	0.260417	1.06947	0.403597	0.260034	1.06789	0.386148	0.910004
AT2TE24120	0.00993377	0.003663	0.369339	0.625861	0.0034965	0.352575	0.624425	1
AT4TE20610	0.213904	0.23913	1.11756	0.76629	0.313725	1.46463	0.288115	0.819555
AT5TE64855	0	0.00787402	Inf	1	0	0	1	1
AT3TE62240	0.299869	0.301908	1.0068	0.94218	0.302927	1.0102	0.909283	1
AT3TE39210	0	0.00197628	Inf	1	0.00285714	Inf	1	1
AT1TE46160	0.262295	0.272727	1.03967	0.895977	0.165563	0.632108	0.144116	0.599473
AT1TE44050	0.509749	0.345679	0.67839	0.00428177	0.383632	0.752795	0.0350532	0.264529
AT3TE43085	0.337349	0.311688	0.924291	0.873517	0.323308	0.958548	0.889084	1
AT4TE71190	0.403974	0.286585	0.709792	0.0866552	0.297468	0.736707	0.125833	0.559967
AT5TE73670	0	0	0	1	0	0	1	1
AT5TE22880	0.303371	0.372671	1.22769	0.512788	0.401515	1.32229	0.348823	0.884121
AT2TE49875	0.00381679	0.00280636	0.73536	0.73731	0.00379747	0.994938	1	1
AT4TE53850	0.325243	0.230263	0.708498	0.170178	0.232759	0.716207	0.217657	0.725289
AT5TE36625	0.368056	0.334764	0.909719	0.677691	0.321138	0.87276	0.53384	0.980204
AT5TE29770	0	0	0	1	0.0134228	Inf	0.500249	0.964912
AT5TE36970	0.432182	0.404762	0.936546	0.437056	0.379845	0.878935	0.0852249	0.455024
AT2TE64410	0	0	0	1	0.0151515	Inf	0.507765	0.965848
AT4TE11345	0.333333	0.215385	0.649582	0.690324	0.192308	0.581778	0.431781	0.944014
AT4TE29805	0.362069	0.3	0.829651	0.700882	0.235849	0.652793	0.229663	0.739938
AT2TE74470	0.159533	0.123377	0.773772	0.473716	0.107143	0.672087	0.14724	0.605007
AT2TE16465	0.332588	0.352246	1.05908	0.514264	0.361871	1.08802	0.274332	0.799502
AT5TE29735	0.00775194	0.0321543	4.13949	0.0748997	0.00290698	0.375602	0.57989	1
AT3TE65045	0	0	0	1	0	0	1	1
AT2TE17590	0.283014	0.285758	1.00969	0.860468	0.29722	1.05021	0.302023	0.83457
AT5TE41320	0.252566	0.254188	1.00642	0.90542	0.261085	1.03374	0.468267	0.963578
AT4TE21725	0.178404	0.139676	0.783107	0.180096	0.125628	0.70444	0.0843277	0.452686
AT5TE37595	0.523227	0.0685921	0.131333	8.4152e-23	0.305648	0.584468	0.000198613	0.00654253
AT3TE45580	0.493014	0.248996	0.505293	5.07303e-08	0.305556	0.620008	0.000203248	0.00667274
AT1TE94190	0.212264	0.148649	0.700614	0.10275	0.159145	0.750073	0.195504	0.693891
AT1TE42645	0.0208333	0	0	0.28655	0.0178571	0.85799	1	1
AT5TE37450	0.253863	0.0612245	0.241469	3.64961e-12	0.16763	0.66056	0.0084622	0.102781
AT4TE22845	0.0564103	0.0276923	0.49136	0.0957239	0.0774411	1.3722	0.352523	0.887846
AT1TE72510	0	0	0	1	0	0	1	1
AT1TE81065	0.335135	0.298592	0.891067	0.450155	0.378973	1.13067	0.401714	0.923194
AT1TE41825	0.246637	0.210162	0.85229	0.441842	0.217172	0.880685	0.561169	0.997856
AT1TE63165	0	0	0	1	0	0	1	1
AT3TE42410	0.382838	0.283058	0.739601	0.0394167	0.254386	0.664806	0.0125916	0.135353
AT3TE42840	0.0138889	0	0	0.417143	0.016129	1.16001	1	1
AT5TE33280	0.304878	0.310345	1.01788	1	0.302469	0.992117	1	1
AT1TE57155	0.314607	0.16	0.510037	0.0649026	0.266129	0.846435	0.659887	1
AT2TE45640	0.292982	0.243034	0.829622	0.150006	0.264901	0.904207	0.405356	0.926048
AT5TE46735	0.335596	0.314945	0.93846	0.472321	0.357347	1.06476	0.427863	0.940673
AT4TE15665	0.260017	0.254927	0.980421	0.269546	0.257465	0.990182	0.549857	0.990431
AT4TE54430	0.210069	0.151625	0.721962	0.0400117	0.218841	1.04174	0.788481	1
AT2TE21540	0.242754	0.27572	1.13558	0.560653	0.230241	0.948498	0.847694	1
AT5TE32730	0.390152	0.320814	0.822387	0.0954216	0.322515	0.826757	0.126876	0.562436
AT4TE23390	0.0037594	0.00526316	1.39945	1	0.0071599	1.90322	0.659564	1
AT3TE58610	0.297872	0.301333	1.01162	0.916893	0.320479	1.07585	0.502534	0.965157
AT1TE66860	0.0013459	0.0025641	1.90454	1	0.00972222	7.21596	0.036547	0.272329
AT5TE50805	0.212323	0.143366	0.67532	3.15802e-05	0.165354	0.778854	0.0100105	0.115765
AT4TE22215	0.159091	0.141361	0.888843	0.754231	0.198113	1.24462	0.482147	0.964912
AT5TE34020	0.138158	0.109589	0.793672	0.52266	0.0722892	0.524195	0.100134	0.495029
AT3TE64990	0.238095	0.107143	0.456405	0.447976	0.272727	1.14258	1	1
AT2TE09410	0.337912	0.303182	0.897242	0.126266	0.333761	0.987718	0.863432	1
AT3TE48610	0.227778	0.211382	0.928154	0.817063	0.2875	1.26123	0.455119	0.957265
AT2TE01175	0.120482	0.0941176	0.782215	0.804874	0.146341	1.21337	0.821045	1
AT5TE50850	0.0139417	0.00453721	0.325631	0.039833	0.0553633	3.96809	7.24194e-06	0.000466128
AT3TE35100	0.145349	0.0846995	0.583281	0.072551	0.109453	0.753552	0.438389	0.948417
AT1TE18370	0.307692	0.295455	0.96057	1	0.108108	0.354314	0.0447095	0.308691
AT2TE16890	0.292425	0.317013	1.08407	0.198699	0.316656	1.08282	0.166386	0.643965
AT5TE80390	0.015873	0.04	2.51544	0.159763	0.00645161	0.407213	0.65393	1
AT2TE25140	0.593583	0.422764	0.712735	0.109002	0.403509	0.680226	0.0260728	0.217277
AT5TE71450	0.0959488	0.0842819	0.878414	0.010034	0.0823288	0.858055	0.00139459	0.0292789
AT1TE63440	0.2	0.216495	1.08222	0.868774	0.232759	1.16301	0.723924	1
AT3TE65100	0.35149	0.29816	0.848332	0.0935514	0.298405	0.84903	0.0907369	0.469465
AT1TE50685	0.265712	0.277778	1.04542	0.652023	0.283977	1.06874	0.411158	0.928591
AT3TE48895	0.142857	0.14881	1.04155	1	0.214765	1.5015	0.218357	0.726138
AT3TE26260	0	0.00478469	Inf	1	0.003861	Inf	1	1
AT5TE39735	0.328358	0.337079	1.02648	1	0.247525	0.75452	0.334149	0.868299
AT5TE74485	0.411192	0.191083	0.465129	0.000360137	0.289753	0.704925	0.0281409	0.228763
AT2TE06000	0.00930233	0	0	0.120958	0.0268199	2.87747	0.197436	0.696957
AT5TE59135	0.15942	0.0769231	0.484634	0.203998	0.0833333	0.524598	0.223979	0.733736
AT1TE57680	0.485714	0.544828	1.12148	0.530491	0.419048	0.862906	0.359625	0.893332
AT3TE66515	0	0	0	1	0	0	1	1
AT2TE16410	0.402597	0.333333	0.828899	0.713111	0.265306	0.660565	0.282596	0.811262
AT1TE63980	0.566667	0	0	1.30111e-09	0.381579	0.675162	0.340505	0.875803
AT5TE44715	0.319819	0.310799	0.97179	0.246453	0.323894	1.01274	0.575006	1
AT3TE47390	0.264368	0.226891	0.858758	0.636514	0.247525	0.936565	0.872203	1
AT4TE71335	0.3125	0.166667	0.534332	0.0551857	0.226601	0.725646	0.168607	0.648033
AT1TE80990	0	0	0	1	0	0	1	1
AT2TE12165	0.428274	0.394619	0.921478	0.503898	0.432331	1.00947	0.954293	1
AT1TE98090	0	0.00387597	Inf	1	0	0	1	1
AT5TE37525	0.501111	0.464557	0.927094	0.39291	0.4375	0.873103	0.0929115	0.475954
AT2TE25035	0.472222	0.338235	0.716485	0.0152009	0.398977	0.845015	0.204997	0.708963
AT3TE40370	0.118519	0.0955752	0.806586	0.343043	0.0770878	0.65073	0.0673264	0.39836
AT1TE95100	0.37069	0.16129	0.436401	0.0105193	0.303191	0.818332	0.410211	0.928308
AT1TE35230	0.00413223	0	0	0.497951	0.00645161	1.55944	1	1
AT3TE35290	0.00884956	0.0116279	1.31275	1	0	0	1	1
AT2TE01065	0	0.0116279	Inf	1	0	0	1	1
AT5TE41220	0.416107	0.261307	0.628398	0.0151126	0.303738	0.73044	0.145085	0.600853
AT2TE22565	0.611765	0.275701	0.45092	1.15949e-10	0.453815	0.741964	0.00633618	0.0847437
AT4TE10005	0.272921	0.216758	0.794364	0.117974	0.264505	0.969173	0.840024	1
AT5TE73980	0.027027	0.00980392	0.365825	0.467781	0	0	0.413043	0.929808
AT5TE31870	0.0762712	0.0257235	0.33776	0.0053033	0.123867	1.62298	0.0744914	0.422598
AT3TE92550	0.0107991	0	0	0.177377	0.013986	1.29473	0.766353	1
AT3TE34320	0.0168539	0.00675676	0.4017	0.371114	0.00460829	0.274257	0.333271	0.867332
AT2TE86120	0	0	0	1	0.0177515	Inf	0.252664	0.769234
AT5TE64520	0.0182927	0.00461361	0.252376	0.00861414	0.00448029	0.245048	0.00287185	0.0484426
AT2TE19805	0.211864	0.097561	0.46212	0.236279	0.224138	1.05775	0.878286	1
AT1TE50770	0.319672	0.333333	1.04261	0.887293	0.28	0.876203	0.623492	1
AT2TE27095	0.379518	0.230016	0.606363	0.000447291	0.316703	0.834634	0.202362	0.703931
AT2TE23615	0.0631579	0.114865	1.81489	0.265554	0.150943	2.37638	0.150123	0.610826
AT1TE61470	0.157635	0.0291971	0.185854	0.000430385	0.0363636	0.231457	0.0366049	0.272434
AT3TE46580	0.34375	0.0659341	0.194492	0.00339867	0.173913	0.508887	0.153168	0.61726
AT2TE41315	0	0	0	1	0	0	1	1
AT4TE26815	0.179104	0.0716612	0.400385	1.02297e-06	0.125749	0.702305	0.0494979	0.328983
AT1TE51210	0.331871	0.31446	0.94753	0.302316	0.325637	0.981212	0.675104	1
AT4TE19545	0.545455	0.5	0.917133	0.871725	0.528302	0.968713	1	1
AT1TE53315	0.328036	0.308345	0.939961	0.403652	0.298396	0.909661	0.173813	0.658359
AT1TE54295	0.191327	0.154008	0.805128	0.246171	0.125858	0.658114	0.0299671	0.239081
AT5TE43600	0.406571	0.315457	0.776076	0.0805152	0.366337	0.901103	0.387101	0.911056
AT5TE83195	0.293103	0.183183	0.625444	0.0298528	0.175758	0.600372	0.0470629	0.320205
AT5TE42260	0.333791	0.339062	1.0158	0.733234	0.337183	1.01016	0.819013	1
AT1TE62945	0	0.0175439	Inf	0.343195	0	0	1	1
AT3TE69710	0.494898	0.377076	0.762055	0.0114447	0.391256	0.790676	0.0143684	0.148017
AT4TE51395	0.0483871	0	0	0.0859707	0.0754717	1.55405	0.704253	1
AT4TE14320	0.296919	0.189696	0.639188	0.00709715	0.277154	0.933477	0.636492	1
AT4TE22875	0.391515	0.390203	0.996649	1	0.317139	0.810113	0.0377067	0.277684
AT1TE49430	0.261884	0.242193	0.924832	0.102375	0.243385	0.929369	0.103242	0.503145
AT1TE38775	0.142857	0.184211	1.28803	0.563883	0.163265	1.14179	0.805313	1
AT4TE39800	0.416667	0.333333	0.802209	0.800902	0.253521	0.611093	0.33708	0.871863
AT3TE44695	0.395738	0.293458	0.741686	0.0114185	0.347092	0.877146	0.262883	0.783524
AT2TE53790	0.314698	0.282853	0.898824	0.0570655	0.277652	0.882294	0.0221777	0.195914
AT1TE67800	0.0112994	0.00400802	0.355137	0.241254	0.0019685	0.174525	0.16587	0.643421
AT3TE59650	0.412698	0.326733	0.792548	0.535458	0.31068	0.753785	0.435964	0.946562
AT2TE16525	0.311529	0.279941	0.898642	0.146911	0.308824	0.991315	0.899473	1
AT1TE65705	0.466518	0.504363	1.08105	0.508064	0.512821	1.09918	0.404722	0.925247
AT5TE34445	0.0873786	0.0674157	0.772492	0.789584	0.133858	1.52945	0.405662	0.926214
AT2TE81015	0.170732	0.0440098	0.258148	1.49008e-07	0.0410628	0.240876	5.94515e-08	9.01773e-06
AT4TE33925	0	0	0	1	0	0	1	1
AT5TE46890	0.387844	0.352403	0.908696	0.445151	0.409483	1.0558	0.615053	1
AT5TE38295	0.278689	0.186047	0.669119	0.333839	0.222222	0.798635	0.678557	1
AT3TE95250	0.00660066	0	0	0.503824	0.00434783	0.659083	0.651918	1
AT3TE62140	0.428571	0.404255	0.943613	1	0.47619	1.11028	0.855321	1
AT5TE52215	0.0331675	0.0340681	1.02714	1	0.0297872	0.898199	0.861237	1
AT5TE44110	0.285472	0.222439	0.779271	0.0091602	0.249065	0.872508	0.117177	0.541776
AT4TE60695	0.1875	0.154762	0.826453	0.812014	0.173913	0.928045	1	1
AT4TE16565	0.317624	0.335045	1.05483	0.295267	0.314968	0.991638	0.857847	1
AT2TE22290	0.258258	0.200535	0.776668	0.105088	0.237828	0.920963	0.637854	1
AT5TE78670	0.00327869	0	0	0.307229	0	0	1	1
AT3TE46980	0.206522	0.181818	0.880652	0.690984	0.195312	0.945839	0.814128	1
AT1TE50945	0.300067	0.288635	0.961902	0.657057	0.304534	1.01489	0.85289	1
AT3TE65065	0.306804	0.272158	0.88712	0.236251	0.302307	0.985345	0.887445	1
AT3TE52250	0.392857	0.277778	0.709011	0.525563	0.157143	0.402317	0.0309177	0.243391
AT2TE28435	0.53125	0.361111	0.682442	0.511235	0.4	0.755	0.533187	0.97994
AT1TE86790	0.618182	0.340426	0.551919	0.034587	0.361111	0.586391	0.191968	0.687831
AT3TE57650	0.30905	0.329131	1.06496	0.358851	0.337215	1.09112	0.163202	0.638802
AT1TE58330	0.263636	0.275	1.04308	0.774992	0.356436	1.35161	0.0395689	0.286172
AT3TE29150	0.0188679	0	0	1	0	0	1	1
AT5TE67370	0	0	0	1	0	0	1	1
AT2TE53715	0	0	0	1	0	0	1	1
AT4TE38410	0.00470588	0.00857143	1.82	0.662985	0.00419287	0.8911	1	1
AT4TE22950	0.192593	0.291667	1.51193	0.240767	0.19403	1.00744	1	1
AT1TE46990	0.178313	0.170243	0.954794	0.809105	0.141026	0.791073	0.203534	0.706624
AT1TE66585	0.00291971	0.00573394	1.96307	0.476037	0.00421053	1.44179	1	1
AT1TE96055	0	0.00289017	Inf	1	0.00408163	Inf	1	1
AT4TE04890	0.0100503	0.00328947	0.328036	0.565871	0.00485437	0.483844	0.618606	1
AT3TE45685	0.323699	0.239651	0.740532	0.0341983	0.271949	0.840242	0.20629	0.710146
AT3TE43450	0.390826	0.117221	0.300167	1.11417e-18	0.265625	0.679852	0.00320498	0.0520431
AT1TE53830	0.259804	0.242268	0.932658	0.823035	0.278689	1.0726	0.776499	1
AT4TE27660	0.451807	0.326087	0.722295	0.157419	0.404494	0.895484	0.622405	1
AT2TE81190	0	0.00704225	Inf	1	0	0	1	1
AT5TE35640	0.108844	0.0264901	0.244317	0.00985152	0.0245902	0.226897	0.0149997	0.152353
AT1TE31670	0.00529101	0.00630252	1.19087	1	0.00452489	0.855531	1	1
AT4TE68255	0.00145985	0.0183908	12.5865	0.000962417	0.00622665	4.26178	0.227183	0.737562
AT3TE37615	0.187418	0.0912647	0.48715	2.4268e-06	0.189985	1.01369	0.947238	1
AT2TE19500	0.302652	0.258294	0.853533	0.256364	0.308998	1.02096	0.859823	1
AT1TE73255	0.015748	0	0	0.500732	0.00561798	0.357936	0.573839	1
AT1TE40735	0.326923	0.0333333	0.103575	0.0102063	0.282609	0.865433	0.835019	1
AT5TE31355	0.42029	0.452381	1.07616	0.765804	0.37013	0.880931	0.583128	1
AT5TE84940	0	0.00507614	Inf	1	0	0	1	1
AT3TE71825	0	0	0	1	0	0	1	1
AT5TE80970	0.401919	0.247368	0.615604	1.7197e-06	0.331528	0.824927	0.0353468	0.266248
AT5TE40010	0.253968	0.152838	0.602427	0.0407437	0.149733	0.59026	0.0442366	0.306264
AT2TE24050	0.5	0.276596	0.556739	0.23554	0.373626	0.74863	0.531309	0.97855
AT2TE09575	0.289627	0.273967	0.945908	0.014925	0.280571	0.968721	0.133219	0.575304
AT3TE65015	0.374555	0.225363	0.601791	3.16632e-09	0.334105	0.892037	0.151547	0.614321
AT2TE07330	0.241379	0.0714286	0.298296	0.0266675	0.0490196	0.204963	0.00244231	0.0433262
AT1TE34580	0.392934	0.366423	0.932506	0.0298051	0.391355	0.995981	0.896686	1
AT3TE92315	0.00684932	0.00574713	0.839542	1	0	0	0.459375	0.959938
AT1TE33065	0.0113636	0	0	0.465969	0	0	1	1
AT2TE24535	0.169179	0.0755814	0.447023	2.90737e-05	0.081044	0.479274	1.69747e-05	0.000940092
AT4TE05320	0	0.00674157	Inf	0.557171	0	0	1	1
AT3TE13100	0.0266393	0.00666667	0.250588	0.0598637	0.0283186	1.063	1	1
AT1TE24955	0.372709	0.267097	0.716742	0.000774247	0.318925	0.855751	0.0970055	0.486444
AT1TE45175	0.323199	0.325006	1.00559	0.733175	0.325603	1.00744	0.610635	1
AT5TE30275	0.00625602	0.00570125	0.911375	1	0.00364797	0.583191	0.275903	0.802406
AT4TE62130	0.287926	0.210101	0.729952	0.0528116	0.237347	0.824488	0.219809	0.727873
AT1TE52480	0.12381	0.113924	0.920501	1	0.134615	1.08688	1	1
AT1TE57460	0.374768	0.285996	0.76328	0.0347233	0.27	0.720612	0.00677217	0.0885178
AT5TE73590	0.451724	0.223256	0.494473	1.00121e-07	0.297697	0.659203	0.000232935	0.00742318
AT2TE44915	0.449275	0.434211	0.966612	1	0.309859	0.691023	0.26387	0.784471
AT1TE67000	0.151899	0.00819672	0.054547	0.000186304	0.00934579	0.0621879	0.000685163	0.0173212
AT5TE33165	0.0636943	0.0373832	0.587567	0.249729	0.0868167	1.36223	0.472183	0.964912
AT1TE00830	0	0	0	1	0	0	1	1
AT4TE16350	0.166667	0.160656	0.963972	0.917499	0.184573	1.1073	0.630968	1
AT5TE63030	0.467532	0.162963	0.349994	0.000531626	0.311927	0.66787	0.101572	0.498861
AT2TE23815	0.171171	0.135057	0.789321	0.342272	0.122977	0.718856	0.215038	0.721517
AT2TE13950	0.339712	0.338411	0.996173	0.878324	0.336625	0.990913	0.668155	1
AT3TE27635	0.5375	0.371212	0.691076	0.0391063	0.479769	0.892796	0.571596	1
AT1TE76130	0.293313	0.19821	0.675921	0.00122278	0.193084	0.658457	0.000860836	0.0202918
AT2TE43395	0	0.00986842	Inf	0.257457	0.003367	Inf	1	1
AT1TE19290	0.015748	0.0358566	2.27281	0.350359	0.0103093	0.655537	0.650654	1
AT2TE62355	0.00724638	0.0037594	0.5194	1	0	0	0.17335	0.657736
AT4TE26350	0.362233	0.291086	0.803619	0.00074017	0.316735	0.874414	0.0179935	0.170627
AT2TE20475	0.264368	0.282288	1.06776	0.677098	0.325532	1.23114	0.143771	0.599312
AT2TE12910	0.380213	0.297632	0.782881	0.00831178	0.30629	0.805633	0.00607542	0.0826114
AT2TE72250	0	0.0384615	Inf	0.293478	0	0	1	1
[truncated: 17,569 more rows]
