# Supplementary material for: The PRP6-like splicing factor STA1 is involved in RNA-directed DNA methylation by facilitating the production of Pol V-dependent scaffold RNAs
Source: Nucleic Acids Res. 2013 Jul 22;41(18):8489–502. doi: 10.1093/nar/gkt639 (PMC3794598; doi:10.1093/nar/gkt639)
Supplement: Supplementary Data [file supp_gkt639_nar-00843-a-2013-File010.zip › Table S5.xlsx]

## Sheet: Sheet1
Table S5. Genome-wide effect of sta1 and nrpd1 on DNA methylation of gene bodies.
Annotation	ros1	ros1nrpd1	fold_change	p_value	ros1sta1	fold_change	p_value	Gene	Description
AT5G16970	0.0032	0.0031	0.983724	1	0.0046	1.45047	0.356143	AT-AER	alkenal reductase
AT4G32100	0.265	0.3075	1.16023	0.147711	0.2497	0.942465	0.562413	AT4G32100	Beta-1,3-N-Acetylglucosaminyltransferase family protein
AT2G43120	0.0022	0.0041	1.83044	0.229927	0.0043	1.93313	0.181637	AT2G43120	RmlC-like cupins superfamily protein
AT1G30814	0.0207	0.02	0.96387	0.920783	0.0282	1.36046	0.0883898	AT1G30814
AT3G18710	0.0035	0.0032	0.91597	0.862525	0.0045	1.28668	0.443113	PUB29	plant U-box 29
AT4G25880	0.082	0.0857	1.0458	0.413362	0.0872	1.06323	0.24074	APUM6	pumilio 6
AT1G78930	0.0385	0.037	0.961119	0.692975	0.0399	1.03644	0.714454	AT1G78930	Mitochondrial transcription termination factor family protein
AT3G07950	0.0134	0.0118	0.882173	0.631156	0.0103	0.769787	0.295125	AT3G07950	rhomboid protein-related
AT4G03450	0.0058	0.0026	0.442895	0.00591982	0.0038	0.650894	0.0860358	AT4G03450	Ankyrin repeat family protein
AT1G71695	0.0046	0.0072	1.55996	0.111109	0.0066	1.42829	0.180603	AT1G71695	Peroxidase superfamily protein
AT1G58983	0	0	0	1	0	0	1	AT1G58983	Ribosomal protein S5 family protein
AT1G12980	0.0034	0.0038	1.11958	0.852687	0.0044	1.28533	0.521707	DRN	Integrase-type DNA-binding superfamily protein
AT5G41480	0.0838	0.0766	0.913993	0.190074	0.0878	1.04692	0.459453	EMB9	Folylpolyglutamate synthetase family protein
AT5G15008	0.0021	0	0	1	0.0022	1.03468	1	AT5G15008
AT3G51870	0.0301	0.0269	0.893253	0.348189	0.0321	1.06743	0.53468	AT3G51870	Mitochondrial substrate carrier family protein
AT4G29950	0.0262	0.0263	1.0019	1	0.0327	1.24624	0.00560407	AT4G29950	Ypt/Rab-GAP domain of gyp1p superfamily protein
AT3G18310	0.0626	0.0501	0.80022	0.0023888	0.0738	1.1778	0.00609864	AT3G18310
AT5G07360	0.0234	0.0235	1.00417	0.961839	0.0202	0.864361	0.138344	AT5G07360	Amidase family protein
AT4G26490	0.0049	0.0026	0.534001	0.173403	0.0031	0.639061	0.28041	AT4G26490	Late embryogenesis abundant (LEA) hydroxyproline-rich glycoprotein family
AT5G46240	0.0048	0.0035	0.741598	0.407244	0.0066	1.39106	0.270866	KAT1	potassium channel in Arabidopsis thaliana 1
AT5G62260	0.0051	0.0038	0.753898	0.49613	0.0051	1.00417	1	AT5G62260	AT hook motif DNA-binding family protein
AT3G25717	0.0042	0	0	0.251758	0.0062	1.456	0.71568	RTFL16	ROTUNDIFOLIA like 16
AT1G45223	0.2695	0.1689	0.626876	7.37e-07	0.1957	0.726	0.000135	AT1G45223	Protein of unknown function (DUF784)
AT5G35715	0.0282	0.0396	1.40342	0.00709742	0.0258	0.914704	0.522467	CYP71B8	cytochrome P450, family 71, subfamily B, polypeptide 8
AT5G41908	0	0	0	1	0.0017	Inf	1	AT5G41908
AT2G21390	0.0909	0.0885	0.972943	0.511655	0.0813	0.894788	0.00318224	AT2G21390	Coatomer, alpha subunit
AT3G48330	0.0299	0.0184	0.614647	0.0103769	0.0308	1.03073	0.877791	PIMT1	protein-l-isoaspartate methyltransferase 1
AT4G32710	0.0405	0.0371	0.916439	0.417776	0.0396	0.978737	0.849983	AT4G32710	Protein kinase superfamily protein
AT3G46440	0.0368	0.0415	1.12711	0.5543	0.0432	1.17289	0.410216	UXS5	UDP-XYL synthase 5
AT2G21930	0.0035	0.0044	1.27005	0.561709	0.0052	1.50346	0.290774	AT2G21930	F-box associated ubiquitination effector family protein
AT3G53910	0.3336	0.3052	0.914959	0.327717	0.3077	0.922392	0.306094	AT3G53910	malate dehydrogenase-related
AT4G25090	0.0042	0.0038	0.904696	0.735325	0.0045	1.06595	0.76345	AT4G25090	Riboflavin synthase-like superfamily protein
AT2G18870	0.0152	0.0056	0.371839	0.0102849	0.0053	0.347791	0.00428993	VEL3	vernalization5/VIN3-like
AT1G56250	0.0042	0.0019	0.445323	0.639986	0.0021	0.511608	1	PP2-B14	phloem protein 2-B14
AT3G16830	0.093	0.0965	1.03774	0.399387	0.0941	1.01169	0.787012	TPR2	TOPLESS-related 2
AT5G20470	0.0105	0.0024	0.225718	0.00204696	0.0038	0.364655	0.00890781	AT5G20470	myosin, putative
AT5G04950	0.0347	0.0332	0.957522	0.79102	0.0343	0.990823	0.952663	NAS1	nicotianamine synthase 1
AT4G13720	0.0348	0.04	1.14976	0.353452	0.0394	1.13019	0.372043	AT4G13720	Inosine triphosphate pyrophosphatase family protein
AT5G50110	0.0744	0.0541	0.726489	0.00636975	0.0528	0.708929	0.00269863	AT5G50110	S-adenosyl-L-methionine-dependent methyltransferases superfamily protein
AT3G03305	0.0896	0.096	1.07173	0.29699	0.0797	0.889752	0.0574244	AT3G03305	Calcineurin-like metallo-phosphoesterase superfamily protein
AT5G66670	0.0191	0.0189	0.988436	1	0.0183	0.957631	0.808784	AT5G66670	Protein of unknown function (DUF677)
AT4G08039	0.2074	0.1102	0.531988	0.0356879	0.18	0.868171	0.677508	AT4G08039	Defensin-like (DEFL) family protein
AT2G38310	0.0037	0.004	1.08168	0.845318	0.0029	0.766326	0.571629	PYL4	PYR1-like 4
AT2G26900	0.0913	0.0999	1.09423	0.275886	0.0971	1.06297	0.453743	AT2G26900	Sodium Bile acid symporter family
AT5G23000	0.0042	0.0016	0.372718	0.144738	0.0045	1.07894	1	ATMYB37	myb domain protein 37
AT1G66852	0.0059	0.0042	0.712833	1	0.0409	6.9166	3.43e-05	AT1G66852	Carbohydrate-binding X8 domain superfamily protein
AT1G69810	0.0049	0.0024	0.494986	0.186679	0.0081	1.6441	0.157636	WRKY36	WRKY DNA-binding protein 36
AT1G72450	0.0039	0.0034	0.870485	0.841859	0.003	0.776606	0.559532	JAZ6	jasmonate-zim-domain protein 6
AT5G03560	0.0451	0.0332	0.735272	0.00177631	0.0325	0.720065	0.000116396	AT5G03560	Tetratricopeptide repeat (TPR)-like superfamily protein
AT4G27340	0.0353	0.0387	1.09584	0.397993	0.0386	1.09342	0.38804	AT4G27340	Met-10+ like family protein
AT1G76280	0.0422	0.0364	0.862429	0.072099	0.0411	0.973757	0.738649	AT1G76280	Tetratricopeptide repeat (TPR)-like superfamily protein
AT3G03272	0.0049	0.0041	0.826314	1	0.0057	1.16248	0.801613	AT3G03272	Protein of unknown function (DUF1278)
AT3G28960	0.0296	0.0264	0.892229	0.491051	0.0307	1.03761	0.837915	AT3G28960	Transmembrane amino acid transporter family protein
AT1G65630	0.004	0.0043	1.07111	0.868759	0.003	0.744019	0.472922	DegP3	DegP protease 3
AT3G10210	0.005	0.003	0.605165	0.216917	0.0034	0.678225	0.27193	AT3G10210	SEC14 cytosolic factor family protein / phosphoglyceride transfer family protein
AT4G27830	0.0047	0.0049	1.05104	1	0.003	0.652056	0.26615	BGLU10	beta glucosidase 10
AT5G46260	0.0038	0.0051	1.35166	0.324377	0.0066	1.73985	0.0365113	AT5G46260	disease resistance protein (TIR-NBS-LRR class) family
AT2G32710	0.0173	0.0177	1.02553	0.915713	0.0099	0.570061	0.0182824	ACK2	Cyclin-dependent kinase inhibitor family protein
AT5G27680	0.0541	0.0551	1.01887	0.765946	0.0538	0.995752	0.955323	RECQSIM	RECQ helicase SIM
AT4G19380	0.0064	0.0041	0.634083	0.0855909	0.0043	0.67499	0.0895882	AT4G19380	Long-chain fatty alcohol dehydrogenase family protein
AT5G61960	0.0886	0.0933	1.05287	0.28421	0.0901	1.01709	0.707499	ML1	MEI2-like protein 1
AT4G29180	0.0065	0.006	0.912544	0.648532	0.0061	0.926623	0.683412	RHS16	root hair specific 16
AT3G09680	0.0047	0	0	0.0108258	0.0041	0.869819	1	AT3G09680	Ribosomal protein S12/S23 family protein
AT1G56233	0	0.005	Inf	0.333887	0.0073	Inf	0.249334	AT1G56233	Protein of unknown function (PD694200)
AT1G15210	0.0041	0.0033	0.815471	0.356892	0.0056	1.36267	0.0729611	PDR7	pleiotropic drug resistance 7
AT3G63470	0.0041	0.0028	0.677216	0.274556	0.0035	0.839953	0.585699	scpl40	serine carboxypeptidase-like 40
AT2G16970	0.0365	0.0354	0.968537	0.844439	0.0229	0.628346	0.00105184	MEE15	Major facilitator superfamily protein
AT1G15250	0.0012	0.0007	0.557401	1	0.0029	2.50969	0.304311	AT1G15250	Zinc-binding ribosomal protein family protein
AT1G79700	0.004	0.0039	0.972615	1	0.0024	0.598146	0.207311	AT1G79700	Integrase-type DNA-binding superfamily protein
AT2G46620	0.0036	0.0031	0.884034	0.747534	0.0036	1.00967	1	AT2G46620	P-loop containing nucleoside triphosphate hydrolases superfamily protein
AT3G46920	0.085	0.0874	1.02857	0.579417	0.0848	0.998321	0.981082	AT3G46920	Protein kinase superfamily protein with octicosapeptide/Phox/Bem1p domain
AT2G43750	0.0374	0.0362	0.967767	0.794734	0.042	1.12214	0.226734	OASB	O-acetylserine (thiol) lyase B
AT2G24490	0.0055	0.0028	0.508238	0.0252479	0.0024	0.434257	0.00370178	ATRPA32A	replicon protein A2
AT3G57080	0.0132	0.0104	0.793397	0.536311	0.0147	1.11803	0.699965	NRPE5	Eukaryotic rpb5 RNA polymerase subunit family protein
AT3G13820	0.0093	0.0067	0.719299	0.185642	0.0077	0.834357	0.429169	AT3G13820	F-box and associated interaction domains-containing protein
AT2G15080	0.0066	0.0024	0.361717	0.000452979	0.0039	0.589027	0.0231033	RLP19	receptor like protein 19
AT1G73360	0.0181	0.0201	1.11501	0.406918	0.0189	1.04643	0.719611	EDT1	homeodomain GLABROUS 11
AT1G16360	0.0044	0.0045	1.01194	1	0.004	0.91389	1	AT1G16360	LEM3 (ligand-effect modulator 3) family protein / CDC50 family protein
AT3G49770	0.0021	0.0029	1.38845	0.755468	0.0045	2.15697	0.252011	AT3G49770
AT4G31660	0.0038	0.0059	1.54979	0.190425	0.0055	1.44745	0.283827	AT4G31660	AP2/B3-like transcriptional factor family protein
AT1G26670	0.0334	0.0346	1.03507	0.834358	0.0288	0.861636	0.315089	VTI1B	Vesicle transport v-SNARE family protein
AT1G52200	0.0016	0.0064	4.11908	0.0618496	0.0052	3.38036	0.17965	AT1G52200	PLAC8 family protein
AT1G57800	0.003	0.002	0.675416	0.303542	0.0039	1.30981	0.346125	VIM5	zinc finger (C3HC4-type RING finger) family protein
AT4G23200	0.0181	0.0151	0.833875	0.173823	0.018	0.992641	0.953206	CRK12	cysteine-rich RLK (RECEPTOR-like protein kinase) 12
AT1G69460	0.0056	0.0046	0.810283	0.803813	0.0026	0.467594	0.186579	AT1G69460	emp24/gp25L/p24 family/GOLD family protein
AT1G04310	0.0114	0.0114	0.99827	1	0.0095	0.829797	0.166602	ERS2	ethylene response sensor 2
AT1G08080	0.0045	0.0056	1.25084	0.797362	0.0035	0.774171	0.767315	ATACA7	alpha carbonic anhydrase 7
AT2G37678	0.0053	0.0011	0.200197	0.150481	0.0034	0.651697	0.557848	FHY1	far-red elongated hypocotyl 1
AT3G56070	0.0037	0.0016	0.44516	0.264483	0.0016	0.434938	0.128622	ROC2	rotamase cyclophilin 2
AT5G15420	0.0139	0	0	0.434524	0	0	0.269373	AT5G15420
AT2G38544	0	0.0088	Inf	0.450593	0	0	1	AT2G38544
AT5G06020	0.3378	0.2737	0.810348	0.101635	0.278	0.822957	0.121202	AT5G06020	Plant self-incompatibility protein S1 family
AT3G15251	0.1976	0.0747	0.378385	0.000125666	0.0565	0.286099	1.03e-08	AT3G15251
AT1G75550	0.0017	0.0025	1.48159	1	0.0062	3.62326	0.334758	AT1G75550	glycine-rich protein
AT1G71890	0.0197	0.0048	0.241874	5.58e-12	0.0037	0.188	1.18e-16	SUC5	Major facilitator superfamily protein
AT1G05430	0.0036	0.0042	1.1583	0.802048	0.0046	1.27226	0.813082	AT1G05430
AT4G29810	0.0226	0.0189	0.834772	0.25432	0.0207	0.912131	0.563561	MK1	MAP kinase kinase 2
AT3G02780	0.0143	0.0151	1.0546	0.843858	0.0174	1.21749	0.282539	IPP2	isopentenyl pyrophosphate:dimethylallyl pyrophosphate isomerase 2
AT4G26560	0.0036	0.003	0.854196	0.811166	0.0072	2.02453	0.0926211	CBL7	calcineurin B-like protein 7
AT1G80870	0.0043	0.0028	0.649437	0.223125	0.0041	0.940479	0.900447	AT1G80870	Protein kinase superfamily protein
AT4G23670	0.0051	0.0026	0.51945	0.404286	0.0076	1.49578	0.405743	AT4G23670	Polyketide cyclase/dehydrase and lipid transport superfamily protein
AT2G46225	0.0048	0.0036	0.755188	0.550861	0.003	0.62521	0.243881	ABIL1	ABI-1-like 1
AT5G18730	0.0331	0.0326	0.986205	0.922557	0.0394	1.19316	0.0523169	AT5G18730
AT5G67570	0.0496	0.0424	0.855033	0.0381122	0.0454	0.914625	0.208105	EMB1408	Tetratricopeptide repeat (TPR)-like superfamily protein
AT1G75310	0.0736	0.0644	0.874093	0.00528152	0.0628	0.853168	0.000386822	AUL1	auxin-like 1 protein
AT5G29054	0.2732	0.3031	1.10938	0.546366	0.2928	1.07156	0.700878	AT5G29054
AT2G27700	0.0058	0.0019	0.329111	0.0192681	0.0038	0.663932	0.250724	AT2G27700	eukaryotic translation initiation factor 2 family protein / eIF-2 family protein
AT1G02010	0.0345	0.0339	0.98298	0.888885	0.0324	0.94134	0.504254	SEC1A	secretory 1A
AT1G47900	0.0974	0.0954	0.979795	0.743491	0.102	1.04796	0.381558	AT1G47900	Plant protein of unknown function (DUF869)
AT5G57625	0.005	0.0047	0.947541	1	0.0033	0.665899	0.2856	AT5G57625	CAP (Cysteine-rich secretory proteins, Antigen 5, and Pathogenesis-related 1 protein) superfamily protein
AT4G02725	0	0	0	1	0.0024	Inf	1	AT4G02725
AT1G14315	0.0077	0.0101	1.31318	0.273673	0.0157	2.03239	0.00112007	AT1G14315	F-box and associated interaction domains-containing protein
AT5G66440	0.0026	0.0057	2.19084	0.0687348	0.0029	1.09997	1	AT5G66440
AT4G35440	0.0119	0.0098	0.824254	0.17573	0.0091	0.764197	0.0430758	CLCE	chloride channel E
AT3G52460	0.0038	0.0014	0.370688	0.127065	0.003	0.772824	0.546583	AT3G52460	hydroxyproline-rich glycoprotein family protein
AT4G26240	0.0185	0.0192	1.03719	0.867461	0.0184	0.993219	1	AT4G26240
AT3G55380	0.0279	0.0324	1.16169	0.276553	0.0267	0.95436	0.780235	UBC14	ubiquitin-conjugating enzyme 14
AT2G22320	0.0069	0.0055	0.795759	1	0.0032	0.460588	0.326341	AT2G22320
AT1G26760	0.0173	0.0185	1.07149	0.758619	0.0155	0.893994	0.535713	SDG35	SET domain protein 35
AT3G44560	0.0073	0.0034	0.469774	0.239844	0.0032	0.445116	0.228855	FAR8	fatty acid reductase 8
AT1G67260	0.0037	0.0072	1.9344	0.238015	0.0031	0.827954	0.778313	TCP1	TCP family transcription factor
AT4G31950	0.0086	0.01	1.16032	0.447442	0.0088	1.02135	0.928551	CYP82C3	cytochrome P450, family 82, subfamily C, polypeptide 3
AT5G51680	0.0994	0.0698	0.701656	1.23e-06	0.0886	0.891	0.0686	AT5G51680	hydroxyproline-rich glycoprotein family protein
AT4G10925	0.0293	0.0382	1.30573	0.0704649	0.031	1.05901	0.686854	AT4G10925	Nuclear transport factor 2 (NTF2) family protein
AT3G56520	0.0039	0.0026	0.679602	0.740491	0.0022	0.570232	0.497344	AT3G56520	NAC (No Apical Meristem) domain transcriptional regulator superfamily protein
AT1G24575	0.0051	0.0028	0.551161	0.511806	0.0031	0.622122	0.739275	AT1G24575
AT4G31690	0.0046	0.0025	0.55521	0.0823532	0.0041	0.896858	0.785039	AT4G31690	Transcriptional factor B3 family protein
AT1G12790	0.0121	0.0168	1.38617	0.26954	0.0071	0.584461	0.119437	AT1G12790
AT4G34640	0.0264	0.0293	1.11042	0.333217	0.0193	0.730382	0.00897872	SQS1	squalene synthase 1
AT4G03340	0.0808	0.0577	0.713463	4.8e-05	0.0691	0.854	0.0306	AT4G03340	Core-2/I-branching beta-1,6-N-acetylglucosaminyltransferase family protein
AT2G37260	0.0082	0.0102	1.24447	0.369036	0.0095	1.16198	0.485717	WRKY44	WRKY family transcription factor family protein
AT5G54610	0.0046	0.0026	0.569709	0.180439	0.0034	0.722628	0.465064	ANK	ankyrin
AT3G27970	0.0121	0.0187	1.545	0.0290068	0.0159	1.31197	0.205261	AT3G27970	Exonuclease family protein
AT4G13550	0.0696	0.0625	0.898995	0.0763141	0.0698	1.00343	0.956113	AT4G13550	triglyceride lipases;triglyceride lipases
AT1G04850	0.0568	0.0684	1.2048	0.0225261	0.0544	0.957368	0.617458	AT1G04850	ubiquitin-associated (UBA)/TS-N domain-containing protein
AT5G20560	0.0043	0.0043	0.990372	1	0.0028	0.652128	0.211166	AT5G20560	Glycosyl hydrolase superfamily protein
AT3G17420	0.0415	0.041	0.989185	0.918701	0.0339	0.817899	0.0626787	GPK1	glyoxysomal protein kinase 1
AT1G62301	0.0087	0.0043	0.498978	0.65633	0	0	0.292477	AT1G62301
AT3G08780	0.0042	0.0035	0.839366	0.65056	0.0029	0.689064	0.211298	AT3G08780
AT1G31760	0.0022	0.0029	1.31835	0.74783	0.0027	1.20616	1	AT1G31760	SWIB/MDM2 domain superfamily protein
AT5G65470	0.0091	0.0053	0.582786	0.0132618	0.0049	0.545965	0.00296593	AT5G65470	O-fucosyltransferase family protein
AT1G33250	0.0094	0.0158	1.68136	0.00218261	0.0119	1.26128	0.177315	AT1G33250	Protein of unknown function (DUF604)
AT1G74000	0.0038	0.004	1.0768	0.860225	0.0031	0.812748	0.60213	SS3	strictosidine synthase 3
AT3G55660	0.0054	0.0072	1.35052	0.269448	0.0074	1.38585	0.201907	ATROPGEF6	ROP (rho of plants) guanine nucleotide exchange factor 6
AT3G48480	0.0254	0.0282	1.10754	0.569679	0.0377	1.48142	0.00536194	AT3G48480	Cysteine proteinases superfamily protein
AT5G66420	0.025	0.0246	0.985713	0.915592	0.0219	0.876595	0.211288	AT5G66420
AT3G02740	0.0402	0.036	0.894678	0.309184	0.0339	0.844578	0.0981233	AT3G02740	Eukaryotic aspartyl protease family protein
AT1G55580	0.004	0.0033	0.831861	0.6294	0.0032	0.795057	0.461775	LAS	GRAS family transcription factor
AT1G53903	0	0	0	1	0.0063	Inf	0.512003	AT1G53903	Protein of unknown function (DUF581)
AT3G63400	0.0994	0.081	0.814739	0.000762567	0.0903	0.90814	0.0826859	AT3G63400	Cyclophilin-like peptidyl-prolyl cis-trans isomerase family protein
AT1G19715	0.1131	0.1002	0.885483	0.0348944	0.1112	0.982806	0.764934	AT1G19715	Mannose-binding lectin superfamily protein
AT5G62750	0.0053	0.0052	0.994778	1	0.0035	0.667266	1	AT5G62750
AT2G04031	0.2568	0.2015	0.784763	0.0141447	0.2485	0.967713	0.701104	AT2G04031	Protein of unknown function (DUF784)
AT3G06130	0.0046	0.0039	0.843528	0.630925	0.0054	1.16866	0.590879	AT3G06130	Heavy metal transport/detoxification superfamily protein
AT5G50000	0.0663	0.0734	1.10553	0.34761	0.0697	1.05053	0.653857	AT5G50000	Protein kinase superfamily protein
AT1G69430	0.0047	0.0039	0.828232	0.695863	0.0042	0.910068	0.862227	AT1G69430
AT1G53340	0.0223	0.027	1.21332	0.154639	0.0205	0.922241	0.546924	AT1G53340	Cysteine/Histidine-rich C1 domain family protein
AT3G05660	0.0049	0.0052	1.05934	0.835945	0.0036	0.731387	0.160945	RLP33	receptor like protein 33
AT2G16130	0.019	0.0143	0.751375	0.0611764	0.0143	0.753861	0.0386874	PMT2	polyol/monosaccharide transporter 2
AT5G63820	0.0026	0.0017	0.641564	0.701472	0.0038	1.42705	0.754307	AT5G63820	Protein of unknown function (DUF626)
AT3G17140	0.0085	0.0235	2.74588	0.00401014	0.0096	1.12415	0.847611	AT3G17140	Plant invertase/pectin methylesterase inhibitor superfamily protein
AT3G24110	0.013	0.0074	0.569756	0.0942358	0.0108	0.828261	0.497689	AT3G24110	Calcium-binding EF-hand family protein
AT1G29890	0.0156	0.0155	0.997383	1	0.0142	0.914079	0.568502	AT1G29890	O-acetyltransferase family protein
AT2G47560	0.0022	0.0031	1.40931	0.606077	0.0031	1.4187	0.505656	AT2G47560	RING/U-box superfamily protein
AT4G28600	0.093	0.0817	0.87878	0.0114096	0.0887	0.953268	0.306899	NPGR2	no pollen germination related 2
AT3G44171	0.3468	0.3301	0.951851	0.647219	0.3094	0.892272	0.237926	AT3G44171
AT1G80290	0.0045	0.0045	0.995871	1	0.004	0.882046	0.761657	AT1G80290	Nucleotide-diphospho-sugar transferases superfamily protein
AT1G56540	0.0031	0.005	1.61475	0.212263	0.0034	1.0898	0.85654	AT1G56540	Disease resistance protein (TIR-NBS-LRR class) family
AT2G37390	0.0037	0.0036	0.980636	1	0.003	0.818985	0.685888	NAKR2	Chloroplast-targeted copper chaperone protein
AT2G06050	0.0037	0.0039	1.0545	1	0.0075	2.00777	0.0168531	OPR3	oxophytodienoate-reductase 3
AT3G20920	0.0581	0.0564	0.970698	0.805304	0.0552	0.950075	0.588102	AT3G20920	translocation protein-related
AT5G26220	0.0178	0.0255	1.42835	0.062717	0.0188	1.05471	0.841061	AT5G26220	ChaC-like family protein
AT3G54830	0.0058	0.0059	1.00713	1	0.0078	1.3281	0.396132	AT3G54830	Transmembrane amino acid transporter family protein
AT3G09190	0.0041	0.0045	1.10225	0.850974	0.0025	0.610245	0.305206	AT3G09190	Concanavalin A-like lectin family protein
AT3G05545	0.0591	0.0661	1.11846	0.119659	0.0621	1.04984	0.507275	AT3G05545	RING/U-box superfamily protein
AT1G48650	0.0569	0.0525	0.92247	0.144954	0.0606	1.06436	0.219526	AT1G48650	DEA(D/H)-box RNA helicase family protein
AT4G27400	0.004	0.0019	0.462987	0.0810661	0.0038	0.954741	1	AT4G27400	Late embryogenesis abundant (LEA) protein-related
AT2G35250	0.0023	0.0042	1.83727	0.418555	0.0029	1.27886	0.761358	AT2G35250	Protein of Unknown Function (DUF239)
AT5G15730	0.1017	0.0898	0.883062	0.0764125	0.0791	0.777603	9.18e-05	CRLK2	Protein kinase superfamily protein
AT1G22670	0.0251	0.0237	0.946172	0.665999	0.0284	1.13255	0.282783	AT1G22670	Protease-associated (PA) RING/U-box zinc finger family protein
AT1G07030	0.0069	0.0138	2.00525	0.00100991	0.0104	1.51952	0.0461624	AT1G07030	Mitochondrial substrate carrier family protein
AT5G61930	0.0452	0.0493	1.09125	0.300094	0.0459	1.0171	0.846476	APO3	Arabidopsis thaliana protein of unknown function (DUF794)
AT4G27260	0.0035	0.0045	1.29286	0.367026	0.0042	1.22097	0.416449	GH3.5	Auxin-responsive GH3 family protein
AT1G69860	0.0044	0.0055	1.24653	0.527518	0.0047	1.07215	0.881991	AT1G69860	Major facilitator superfamily protein
AT1G10120	0.0278	0.0292	1.04838	0.77238	0.0208	0.747305	0.0534232	AT1G10120	basic helix-loop-helix (bHLH) DNA-binding superfamily protein
AT5G08760	0.0041	0.0027	0.649737	0.71109	0.0044	1.07104	1	AT5G08760
AT2G38390	0.0043	0.0043	1.01718	1	0.0063	1.48537	0.302551	AT2G38390	Peroxidase superfamily protein
AT1G43650	0.0044	0.0038	0.862847	0.84165	0.0028	0.63427	0.29975	AT1G43650	nodulin MtN21 /EamA-like transporter family protein
AT3G26470	0.0521	0.0382	0.732701	0.00518557	0.0417	0.79922	0.0207223	AT3G26470	Powdery mildew resistance protein, RPW8 domain
AT1G09960	0.0149	0.0121	0.808612	0.219892	0.0107	0.719929	0.0470217	ATSUT4	sucrose transporter 4
AT4G27370	0.0422	0.0396	0.937694	0.341617	0.0409	0.969155	0.61855	VIIIB	P-loop containing nucleoside triphosphate hydrolases superfamily protein
AT2G25250	0.0039	0.0072	1.83557	0.181827	0.0021	0.526433	0.328099	AT2G25250
AT5G42110	0.0028	0.003	1.09868	1	0.0035	1.27713	1	AT5G42110
AT1G51990	0.0061	0.0028	0.454875	0.0940666	0.0078	1.27033	0.529608	AT1G51990	O-methyltransferase family protein
AT5G23030	0.0051	0.0035	0.695607	0.597458	0.0023	0.446792	0.266004	TET12	tetraspanin12
AT3G51100	0.0324	0.043	1.32807	0.0732395	0.0345	1.06314	0.75007	AT3G51100
AT3G29580	0.0026	0.0033	1.26494	0.769003	0.0066	2.55716	0.072173	AT3G29580	Arabidopsis phospholipase-like protein (PEARLI 4) with TRAF-like domain
AT3G28370	0.0257	0.0368	1.43123	0.0295296	0.0208	0.80937	0.250701	AT3G28370
AT2G15710	0.2735	0.3053	1.11635	0.182726	0.3004	1.09844	0.239872	AT2G15710	TRAF-like family protein
AT5G20250	0.006	0.0068	1.13621	0.527906	0.0055	0.923853	0.669324	DIN10	Raffinose synthase family protein
AT4G21470	0.0383	0.0396	1.03414	0.80606	0.0353	0.921301	0.487419	FMN/FHY	riboflavin kinase/FMN hydrolase
AT4G05220	0.0113	0.0047	0.418763	0.00563025	0.0194	1.71714	0.00351053	AT4G05220	Late embryogenesis abundant (LEA) hydroxyproline-rich glycoprotein family
AT4G04730	0.0124	0.0072	0.578197	0.298	0.0064	0.514559	0.15198	AT4G04730
AT2G33520	0.0044	0.0021	0.484662	0.445861	0.0059	1.32847	0.766158	AT2G33520
AT1G53625	0.0095	0.003	0.311914	0.413307	0.0028	0.291188	0.410028	AT1G53625
AT1G63360	0.0039	0.0242	6.2636	6.36e-37	0.0072	1.87	0.000765	AT1G63360	Disease resistance protein (CC-NBS-LRR class) family
AT1G33330	0.0232	0.0305	1.31316	0.108426	0.0285	1.22796	0.22	AT1G33330	Class I peptide chain release factor
AT3G26840	0.0256	0.0307	1.20056	0.0809746	0.0332	1.29648	0.00727459	AT3G26840	Esterase/lipase/thioesterase family protein
AT1G74929	0	0.0059	Inf	0.259319	0.004	Inf	0.505125	AT1G74929
AT3G29010	0.0409	0.0264	0.64554	0.24805	0.0223	0.545844	0.0713624	AT3G29010	Biotin/lipoate A/B protein ligase family
AT3G10450	0.0044	0.0086	1.97867	0.029173	0.0041	0.941004	1	SCPL7	serine carboxypeptidase-like 7
AT4G34800	0.0076	0.0044	0.577579	0.517074	0.0011	0.146135	0.0558403	AT4G34800	SAUR-like auxin-responsive protein family
AT4G28340	0.0019	0.0034	1.78012	0.501835	0.0045	2.33764	0.182542	AT4G28340
AT1G63430	0.0839	0.091	1.08393	0.155478	0.083	0.988817	0.846919	AT1G63430	Leucine-rich repeat protein kinase family protein
AT3G14510	0.0064	0.0147	2.31516	0.000470263	0.0047	0.746477	0.331123	AT3G14510	Polyprenyl synthetase family protein
AT1G80720	0.0297	0.0327	1.10096	0.511964	0.0292	0.983787	0.943672	AT1G80720	Mitochondrial glycoprotein family protein
AT1G69770	0.023	0.0256	1.1108	0.302461	0.0267	1.16073	0.101727	CMT3	chromomethylase 3
AT1G08460	0.0315	0.0259	0.822765	0.0609829	0.0271	0.858642	0.103595	HDA08	histone deacetylase 8
AT1G78710	0.0034	0.0087	2.58805	0.0035956	0.0039	1.14934	0.854966	TBL42	TRICHOME BIREFRINGENCE-LIKE 42
AT4G03820	0.0033	0.0029	0.897992	0.845516	0.0049	1.50786	0.255661	AT4G03820	Protein of unknown function (DUF3537)
AT3G28930	0.0099	0.0046	0.46143	0.151708	0.0045	0.451425	0.105264	AIG2	AIG2-like (avirulence induced gene) family protein
AT3G52950	0.0126	0.0113	0.899329	0.475871	0.0074	0.588319	0.000847228	AT3G52950	CBS / octicosapeptide/Phox/Bemp1 (PB1) domains-containing protein
AT2G26330	0.0543	0.0665	1.22437	0.00113703	0.0535	0.984754	0.807664	ER	Leucine-rich receptor-like protein kinase family protein
AT1G08610	0.0503	0.0418	0.83106	0.0346616	0.0408	0.812264	0.0114259	AT1G08610	Pentatricopeptide repeat (PPR) superfamily protein
AT3G57620	0.0065	0.0051	0.781317	0.340086	0.0122	1.86044	0.000698022	AT3G57620	glyoxal oxidase-related protein
AT5G08070	0.0033	0.0036	1.08792	1	0.0045	1.36929	0.645283	TCP17	TCP domain protein 17
AT1G17540	0.0354	0.0321	0.906798	0.241238	0.0327	0.923134	0.293967	AT1G17540	Protein kinase protein with adenine nucleotide alpha hydrolases-like domain
AT2G39280	0.0586	0.0595	1.01599	0.80207	0.0632	1.07839	0.183729	AT2G39280	Ypt/Rab-GAP domain of gyp1p superfamily protein
AT1G27380	0.0018	0.0026	1.43802	1	0.0073	4.07773	0.0630641	RIC2	ROP-interactive CRIB motif-containing protein 2
AT1G58643	0.0131	0.0044	0.336979	0.0407063	0.0056	0.429334	0.0816548	AT1G58643	Inositol-pentakisphosphate 2-kinase family protein
AT5G08450	0.101	0.0991	0.981531	0.727751	0.1026	1.01606	0.739248	AT5G08450
AT5G14030	0.0135	0.0175	1.30196	0.219864	0.0094	0.698304	0.113577	AT5G14030	translocon-associated protein beta (TRAPB) family protein
AT1G48953	0.3528	0.186	0.527361	1.57e-11	0.2069	0.587	3.77e-09	AT1G48953
AT5G66080	0.0039	0.0038	0.989926	1	0.0038	0.977195	1	AT5G66080	Protein phosphatase 2C family protein
AT2G47730	0.004	0.0024	0.594458	0.173249	0.0028	0.687781	0.22762	ATGSTF5	glutathione S-transferase phi 8
AT2G02310	0.011	0.0131	1.19916	0.504551	0.0081	0.741167	0.320279	AtPP2-B6	phloem protein 2-B6
AT4G11020	0	0.0032	Inf	1	0.0098	Inf	0.305403	AT4G11020
AT3G50670	0.0692	0.0584	0.844141	0.0240997	0.0594	0.85817	0.0324964	U1-70K	U1 small nuclear ribonucleoprotein-70K
AT1G51440	0.0097	0.0035	0.358234	0.000386554	0.0042	0.429615	0.000673795	AT1G51440	alpha/beta-Hydrolases superfamily protein
AT2G07719	0.0031	0.0037	1.21466	0.342573	0.0033	1.08432	0.713351	AT2G07719	Putative membrane lipoprotein
AT1G18871	0.0121	0	0	0.256061	0.0048	0.392797	0.628759	AT1G18871
AT1G25210	0	0	0	1	0	0	1	AT1G25210	UDP-3-O-acyl N-acetylglycosamine deacetylase family protein
AT1G21610	0.0454	0.0488	1.07462	0.309331	0.0521	1.14793	0.0398566	AT1G21610	wound-responsive family protein
AT5G05340	0.005	0.003	0.615234	0.157378	0.0039	0.788942	0.478984	AT5G05340	Peroxidase superfamily protein
AT5G45440	0.0038	0.0064	1.69659	0.306906	0.0011	0.280956	0.11516	AT5G45440	P-loop containing nucleoside triphosphate hydrolases superfamily protein
AT4G05110	0.0046	0.0097	2.10349	0.00924432	0.0042	0.898826	0.863946	ATENT6	equilibrative nucleoside transporter 6
AT5G25380	0.041	0.0314	0.766572	0.050077	0.0538	1.31276	0.0125781	CYCA2;1	cyclin a2;1
AT3G44080	0.0022	0.0149	6.66976	5.52e-06	0.0047	2.12	0.199	AT3G44080	F-box family protein
AT1G79710	0.0315	0.0276	0.876542	0.135916	0.0286	0.908982	0.261982	AT1G79710	Major facilitator superfamily protein
AT5G56920	0.0188	0.0095	0.50726	0.00396935	0.0107	0.570808	0.00889583	AT5G56920	Cystatin/monellin superfamily protein
AT5G15050	0.0037	0.0038	1.04543	1	0.0037	1.00764	1	AT5G15050	Core-2/I-branching beta-1,6-N-acetylglucosaminyltransferase family protein
AT3G50370	0.0883	0.0834	0.944639	0.121346	0.0821	0.930595	0.0320123	AT3G50370
AT1G80840	0.0027	0.004	1.49403	0.386602	0.0183	6.81402	2.76e-12	WRKY40	WRKY DNA-binding protein 40
AT5G53670	0.0321	0.0434	1.35291	0.0341723	0.0415	1.29594	0.0621372	AT5G53670
AT2G23160	0.0052	0.0039	0.755218	0.484824	0.002	0.392365	0.0169438	AT2G23160	F-box family protein
AT4G29940	0.0728	0.0741	1.01832	0.792255	0.0743	1.02084	0.754921	PRHA	pathogenesis related homeodomain protein A
AT4G23640	0.0873	0.0754	0.863724	0.00788731	0.0877	1.00509	0.924839	TRH1	Potassium transporter family protein
AT3G09550	0.0037	0.0051	1.37635	0.193886	0.0038	1.03037	0.911791	AT3G09550	Ankyrin repeat family protein
AT3G07568	0.0042	0.0044	1.04807	1	0.0047	1.11511	1	AT3G07568
AT5G44630	0.0015	0.0037	2.4216	0.0635904	0.0025	1.60752	0.363686	AT5G44630	Terpenoid cyclases/Protein prenyltransferases superfamily protein
AT2G40900	0.0023	0.0025	1.09364	0.834894	0.0042	1.82071	0.148959	AT2G40900	nodulin MtN21 /EamA-like transporter family protein
AT2G39140	0.0379	0.0381	1.00574	1	0.0401	1.05863	0.626593	SVR1	pseudouridine synthase family protein
AT5G05950	0.0011	0.0016	1.42916	1	0.0038	3.44788	0.128373	MEE60	maternal effect embryo arrest 60
AT3G48670	0.0811	0.076	0.936684	0.382553	0.0777	0.957706	0.523275	IDN2	XH/XS domain-containing protein
AT5G63810	0.0347	0.0423	1.21908	0.0125169	0.0379	1.09306	0.245843	BGAL10	beta-galactosidase 10
AT5G02340	0.0218	0.028	1.28769	0.0977901	0.0338	1.55197	0.00121679	AT5G02340	Cysteine/Histidine-rich C1 domain family protein
AT4G32470	0.0279	0.03	1.07301	0.687886	0.0364	1.3037	0.0720583	AT4G32470	Cytochrome bd ubiquinol oxidase, 14kDa subunit
AT3G11270	0.0262	0.0297	1.13464	0.341387	0.0178	0.678622	0.00531065	MEE34	Mov34/MPN/PAD-1 family protein
AT2G46440	0.0038	0.0041	1.06785	0.895243	0.0037	0.983714	1	ATCNGC11	cyclic nucleotide-gated channels
AT2G17630	0.005	0.0031	0.614488	0.230395	0.0037	0.746901	0.358664	AT2G17630	Pyridoxal phosphate (PLP)-dependent transferases superfamily protein
AT5G24100	0.0072	0.0057	0.801754	0.367908	0.005	0.698703	0.097331	AT5G24100	Leucine-rich repeat protein kinase family protein
AT4G29330	0.0128	0.0167	1.30905	0.134467	0.0148	1.16114	0.435246	DER1	DERLIN-1
AT2G15470	0.2653	0.2474	0.932807	0.0807802	0.2661	1.0031	0.938958	AT2G15470	Pectin lyase-like superfamily protein
AT2G47790	0.0272	0.0347	1.27639	0.0222568	0.0323	1.18833	0.0799116	AT2G47790	Transducin/WD40 repeat-like superfamily protein
AT1G71300	0.0025	0.0035	1.40553	0.373377	0.0075	3.07228	0.00016896	AT1G71300	Vps52 / Sac2 family
AT5G48545	0.048	0.0384	0.801522	0.0924864	0.0456	0.950162	0.715545	HINT3	histidine triad nucleotide-binding 3
AT1G49490	0.0059	0.0042	0.70597	0.166822	0.0029	0.480374	0.00160956	AT1G49490	Leucine-rich repeat (LRR) family protein
AT3G08530	0.0714	0.0636	0.890092	0.00501699	0.0681	0.953682	0.209572	AT3G08530	Clathrin, heavy chain
AT1G09795	0.0304	0.0352	1.15592	0.196492	0.0291	0.957092	0.73561	ATP-PRT2	ATP phosphoribosyl transferase 2
AT2G19190	0.0149	0.02	1.34559	0.00595057	0.0203	1.36523	0.00258506	FRK1	FLG22-induced receptor-like kinase 1
AT5G56950	0.0118	0.0109	0.927756	0.817626	0.0134	1.13498	0.590525	NAP1;3	nucleosome assembly protein 1;3
AT3G22380	0.0533	0.0507	0.950371	0.298833	0.0624	1.17038	0.000171889	TIC	time for coffee
AT2G41835	0.0826	0.0912	1.10386	0.271809	0.0871	1.05524	0.519701	AT2G41835	zinc finger (C2H2 type, AN1-like) family protein
AT4G23590	0.004	0.0032	0.807562	0.520136	0.0049	1.22706	0.562659	AT4G23590	Tyrosine transaminase family protein
AT3G05140	0.0123	0.0127	1.03275	0.825686	0.0248	2.01746	4.29e-09	RBK2	ROP binding protein kinases 2
AT1G48690	0.0184	0.0797	4.32081	4.15e-06	0.0734	3.98	9.87e-06	AT1G48690	Auxin-responsive GH3 family protein
AT4G35620	0.0032	0.0059	1.8294	0.0976563	0.0028	0.857416	0.704551	CYCB2;2	Cyclin B2;2
AT3G29750	0.2778	0.2604	0.937543	0.25014	0.2863	1.03064	0.545427	AT3G29750	Eukaryotic aspartyl protease family protein
AT1G49570	0.003	0.0035	1.16967	0.724817	0.0049	1.66059	0.139238	AT1G49570	Peroxidase superfamily protein
AT3G54500	0.0227	0.0174	0.768241	0.0391804	0.0244	1.0733	0.535103	AT3G54500
AT2G45130	0.0061	0.0039	0.650323	0.41326	0.0005	0.0849776	0.00170024	ATSPX3	SPX domain gene 3
AT1G68470	0.0058	0.0028	0.479268	0.019846	0.0036	0.632708	0.107725	AT1G68470	Exostosin family protein
AT5G58400	0.0039	0.0056	1.4537	0.232781	0.0035	0.913892	0.87878	AT5G58400	Peroxidase superfamily protein
AT2G39110	0.0526	0.0658	1.25125	0.0126671	0.0595	1.13263	0.167822	AT2G39110	Protein kinase superfamily protein
AT5G39510	0.0686	0.0707	1.03149	0.7712	0.0709	1.0346	0.719608	ATVTI1A	Vesicle transport v-SNARE family protein
AT4G32660	0.0729	0.0664	0.911213	0.173387	0.0674	0.924223	0.208393	AME3	Protein kinase superfamily protein
AT1G75580	0.0025	0.0036	1.47706	0.721907	0.0038	1.54956	0.568447	AT1G75580	SAUR-like auxin-responsive protein family
AT5G23090	0.0035	0.0033	0.947201	1	0.0039	1.11375	0.861957	NF-YB13	nuclear factor Y, subunit B13
AT5G45920	0.021	0.0064	0.306707	9.38e-06	0.0072	0.342	6e-05	AT5G45920	SGNH hydrolase-type esterase superfamily protein
AT3G52760	0.0043	0.0034	0.793792	0.697397	0.0032	0.754226	0.469719	AT3G52760	Integral membrane Yip1 family protein
AT5G52750	0.0059	0.0056	0.954541	1	0	0	0.0323022	AT5G52750	Heavy metal transport/detoxification superfamily protein
AT5G18830	0.0672	0.0638	0.949761	0.339033	0.0664	0.988324	0.82431	SPL7	squamosa promoter binding protein-like 7
AT3G27460	0.0086	0.0061	0.713508	0.232316	0.0087	1.01181	1	AT3G27460	SGF29 tudor-like domain
AT2G38910	0.0038	0.0033	0.888447	0.859832	0.0022	0.591	0.148484	CPK20	calcium-dependent protein kinase 20
AT3G62780	0.003	0.0041	1.36572	0.402598	0.0027	0.897559	0.8638	AT3G62780	Calcium-dependent lipid-binding (CaLB domain) family protein
AT3G28210	0.0059	0.0063	1.06909	1	0.0017	0.290593	0.0312569	PMZ	zinc finger (AN1-like) family protein
AT2G44360	0.0061	0.0052	0.855424	1	0.0015	0.24592	0.0906751	AT2G44360
AT5G50720	0.0058	0.0315	5.43342	4.46e-05	0.0178	3.08	0.0237	ATHVA22E	HVA22 homologue E
AT2G36060	0.0327	0.0133	0.406019	1.72e-08	0.0232	0.708	0.0107	MMZ3	MMS ZWEI homologue 3
AT1G26400	0.0311	0.0193	0.619314	0.000143593	0.0199	0.639478	1.89e-05	AT1G26400	FAD-binding Berberine family protein
AT4G19470	0.0063	0	0	0.0811973	0.0015	0.244437	0.23237	AT4G19470	Leucine-rich repeat (LRR) family protein
AT4G04360	0.1464	0.1569	1.07114	0.579672	0.1557	1.06341	0.612529	AT4G04360	Protein of unknown function (DUF1068)
AT3G25060	0.004	0.0049	1.2417	0.464266	0.0032	0.80962	0.541074	AT3G25060	Tetratricopeptide repeat (TPR)-like superfamily protein
AT1G72980	0.003	0.0024	0.794117	0.808761	0.0036	1.18469	0.827687	LBD7	LOB domain-containing protein 7
AT5G51840	0.0857	0.0897	1.04645	0.662748	0.0854	0.99608	1	AT5G51840
AT4G17490	0.0034	0.0046	1.33305	0.51285	0.0035	1.00755	1	ATERF6	ethylene responsive element binding factor 6
AT1G59970	0.0033	0.0038	1.14167	0.713853	0.0044	1.31572	0.429294	AT1G59970	Matrixin family protein
AT2G32950	0.0704	0.0548	0.777553	8.16e-05	0.0578	0.821	0.000647	COP1	Transducin/WD40 repeat-like superfamily protein
AT3G26240	0.0112	0.0187	1.66701	0.0768898	0.0086	0.764324	0.424268	AT3G26240	Cysteine/Histidine-rich C1 domain family protein
AT3G04860	0.0045	0.0016	0.364057	0.0428475	0.0045	1.01594	1	AT3G04860	Plant protein of unknown function (DUF868)
AT1G11520	0.0049	0.0034	0.679118	0.749583	0.0054	1.09821	1	AT1G11520	pliceosome associated protein-related
AT2G24420	0.0273	0.0247	0.905374	0.395609	0.0237	0.870358	0.214407	AT2G24420	DNA repair ATPase-related
AT1G30640	0.0712	0.0771	1.08333	0.295204	0.0687	0.965339	0.64041	AT1G30640	Protein kinase family protein
AT2G40950	0.01	0.0079	0.793305	0.26218	0.0099	0.995574	1	BZIP17	Basic-leucine zipper (bZIP) transcription factor family protein
AT5G21930	0.0243	0.0246	1.01148	0.925603	0.021	0.86259	0.104817	ATHMA8	P-type ATPase of Arabidopsis 2
AT1G26440	0.0185	0.0148	0.799304	0.176551	0.0181	0.980457	0.941821	ATUPS5	ureide permease 5
AT1G51320	0.005	0.0022	0.437773	0.101407	0.0033	0.654906	0.378764	AT1G51320	F-box and associated interaction domains-containing protein
AT5G24240	0.0552	0.0539	0.97495	0.778596	0.0553	1.00042	1	AT5G24240	Phosphatidylinositol 3- and 4-kinase ;Ubiquitin family protein
AT1G22070	0.0462	0.0401	0.866131	0.187496	0.0412	0.890825	0.223143	TGA3	TGA1A-related gene 3
AT4G25310	0.0023	0.0035	1.51476	0.375593	0.0041	1.75826	0.220327	AT4G25310	2-oxoglutarate (2OG) and Fe(II)-dependent oxygenase superfamily protein
AT1G26700	0.1697	0.1317	0.775932	1.46e-05	0.1427	0.841	0.00156	ATMLO14	Seven transmembrane MLO family protein
AT3G55990	0.0045	0.0038	0.859899	0.667402	0.0043	0.974873	1	ESK1	Plant protein of unknown function (DUF828)
AT2G40750	0.0021	0.0034	1.62981	0.440665	0.0026	1.24117	0.792185	ATWRKY54	WRKY DNA-binding protein 54
AT3G09920	0.0528	0.0504	0.955803	0.4909	0.0572	1.08343	0.168734	PIP5K9	phosphatidyl inositol monophosphate 5 kinase
AT3G54900	0.006	0.0028	0.46772	0.282642	0.0016	0.266086	0.0476674	CXIP1	CAX interacting protein 1
AT3G16500	0.0017	0.0008	0.495541	0.623273	0.0026	1.51385	0.704896	PAP1	phytochrome-associated protein 1
AT5G25480	0.0281	0.035	1.24363	0.039711	0.0298	1.06073	0.59008	DNMT2	DNA methyltransferase-2
AT3G12910	0.0027	0.0027	0.996746	1	0.0035	1.3053	0.670154	AT3G12910	NAC (No Apical Meristem) domain transcriptional regulator superfamily protein
AT2G05100	0.0049	0.0041	0.842405	0.823207	0.0058	1.18513	0.720043	LHCB2.1	photosystem II light harvesting complex gene 2.1
AT3G18510	0.0012	0.0008	0.677403	1	0.0022	1.87152	0.688299	AT3G18510
AT1G73603	0.017	0	0	0.00606328	0.0078	0.458706	0.213705	LCR64	low-molecular-weight cysteine-rich 64
AT4G08876	0.2917	0.1982	0.679994	0.0750725	0.289	0.990933	1	AT4G08876	pyrophosphate--fructose-6-phosphate 1-phosphotransferase-related / pyrophosphate-dependent 6-phosphofructose-1-kinase-related
AT1G55650	0.0941	0.0729	0.774481	0.00758582	0.0675	0.717024	0.000221205	AT1G55650	HMG (high mobility group) box protein with ARID/BRIGHT DNA-binding domain
AT5G65130	0.0041	0.0032	0.783479	0.677247	0.0026	0.632578	0.280244	AT5G65130	Integrase-type DNA-binding superfamily protein
AT3G25730	0.0039	0.003	0.772186	0.571505	0.0044	1.13131	0.747014	EDF3	ethylene response DNA binding factor 3
AT1G78180	0.0042	0.0031	0.740831	0.431014	0.003	0.730044	0.304377	AT1G78180	Mitochondrial substrate carrier family protein
AT2G28960	0.0059	0.0178	3.03213	2.3e-10	0.0141	2.4	3.76e-06	AT2G28960	Leucine-rich repeat protein kinase family protein
AT3G48680	0.0237	0.0259	1.09461	0.534688	0.026	1.0986	0.461352	GAMMA	gamma carbonic anhydrase-like 2
AT2G04842	0.1048	0.1113	1.0627	0.262799	0.1054	1.00632	0.90077	EMB2761	threonyl-tRNA synthetase, putative / threonine--tRNA ligase, putative
AT3G63360	0.0074	0.0048	0.64157	0.555427	0.0058	0.784912	0.783211	AT3G63360	defensin-related
AT1G55928	0.0068	0.0023	0.343728	0.0460832	0.0029	0.428453	0.0430518	AT1G55928	Coiled-coil domain-containing protein 55 (DUF2040)
AT3G18010	0.0056	0.0031	0.555094	0.0996961	0.0033	0.589463	0.116733	WOX1	WUSCHEL related homeobox 1
AT4G18550	0.0113	0.0053	0.470289	0.00186209	0.0054	0.475717	0.00208436	AT4G18550	alpha/beta-Hydrolases superfamily protein
AT4G12000	0.0548	0.0313	0.570475	0.0322854	0.047	0.857892	0.43829	AT4G12000	SNARE associated Golgi protein family
AT1G29880	0.0568	0.0543	0.957505	0.569243	0.0548	0.966206	0.591985	AT1G29880	glycyl-tRNA synthetase / glycine--tRNA ligase
AT3G01250	0.0051	0.0036	0.703942	0.763636	0.0056	1.11223	1	AT3G01250
AT5G27280	0.0071	0.0037	0.520307	0.190212	0.0038	0.535167	0.147304	AT5G27280	Zim17-type zinc finger protein
AT1G53645	0.0428	0.0439	1.02592	0.809355	0.0444	1.03673	0.697791	AT1G53645	hydroxyproline-rich glycoprotein family protein
AT3G46070	0.0037	0.0047	1.26094	0.791271	0.0035	0.933273	1	AT3G46070	C2H2-type zinc finger family protein
AT3G19120	0.0028	0.003	1.09075	0.835252	0.0048	1.74373	0.119594	AT3G19120	PIF / Ping-Pong family of plant transposases
AT5G37180	0.0306	0.0211	0.690333	0.000786997	0.0274	0.896001	0.254173	SUS5	sucrose synthase 5
AT4G37760	0.0036	0.0028	0.755841	0.39884	0.0032	0.868628	0.601921	SQE3	squalene epoxidase 3
AT3G01840	0.0139	0.0122	0.874699	0.398641	0.0101	0.728053	0.0332312	AT3G01840	Protein kinase superfamily protein
AT2G20690	0.0023	0.0024	1.0401	1	0.0029	1.28404	0.650941	AT2G20690	lumazine-binding family protein
AT4G02510	0.0822	0.0884	1.07585	0.0748226	0.0855	1.04112	0.294324	TOC160	translocon at the outer envelope membrane of chloroplasts 159
AT5G10110	0.0512	0.0465	0.909061	0.430797	0.0428	0.835699	0.113311	AT5G10110
AT2G45580	0.005	0.0027	0.549633	0.0438904	0.0035	0.706722	0.1762	CYP76C3	cytochrome P450, family 76, subfamily C, polypeptide 3
AT2G31360	0.002	0.0051	2.6137	0.157168	0.0051	2.58147	0.175881	ADS2	16:0delta9 desaturase 2
AT3G14290	0.0202	0.0198	0.980589	0.935208	0.0283	1.40574	0.0198178	PAE2	20S proteasome alpha subunit E2
AT3G23090	0.0034	0.0119	3.5364	0.000326987	0.0147	4.3691	2.93e-06	AT3G23090	TPX2 (targeting protein for Xklp2) protein family
AT3G08690	0.007	0.0038	0.544771	0.0802097	0.0047	0.678254	0.189782	UBC11	ubiquitin-conjugating enzyme 11
AT2G01830	0.1001	0.0976	0.975501	0.560787	0.0944	0.942884	0.13169	WOL	CHASE domain containing histidine kinase protein
AT3G48540	0.0199	0.011	0.553159	0.0214079	0.0155	0.777416	0.240438	AT3G48540	Cytidine/deoxycytidylate deaminase family protein
AT4G34750	0.0033	0.0028	0.838344	0.828903	0.0036	1.09318	0.856371	AT4G34750	SAUR-like auxin-responsive protein family
AT1G06240	0.0447	0.0432	0.966959	0.817814	0.0468	1.04759	0.684961	AT1G06240	Protein of unknown function DUF455
AT5G05050	0.0035	0.0032	0.900928	1	0.0025	0.707698	0.763686	AT5G05050	Cysteine proteinases superfamily protein
AT1G72330	0.0319	0.0277	0.866678	0.173877	0.033	1.03213	0.752994	ALAAT2	alanine aminotransferase 2
AT3G54300	0.1273	0.1069	0.840123	0.0494453	0.1326	1.0421	0.660514	ATVAMP727	vesicle-associated membrane protein 727
AT5G42470	0.0363	0.0293	0.806314	0.0787428	0.0365	1.0033	1	AT5G42470
AT5G51380	0.0266	0.0208	0.781718	0.18034	0.0275	1.0357	0.842302	AT5G51380	RNI-like superfamily protein
AT4G28150	0.0037	0.0009	0.237396	0.0593875	0.0037	0.996118	1	AT4G28150	Protein of unknown function (DUF789)
AT3G36659	0.0184	0.0218	1.18604	0.337193	0.0175	0.949078	0.804835	AT3G36659	Plant invertase/pectin methylesterase inhibitor superfamily protein
AT1G20840	0.0125	0.0147	1.17708	0.207857	0.0204	1.64072	4.19e-06	TMT1	tonoplast monosaccharide transporter1
AT4G33040	0.0082	0.002	0.242362	0.0514148	0.0027	0.328636	0.0667861	AT4G33040	Thioredoxin superfamily protein
AT1G45050	0.0127	0.0116	0.911782	0.77546	0.0018	0.144595	2.29e-05	ATUBC2-1	Ubiquitin-conjugating enzyme family protein
AT5G61770	0.0447	0.0302	0.676163	0.00383098	0.0441	0.986125	0.908029	PPAN	PETER PAN-like protein
AT3G58970	0.0226	0.0206	0.91167	0.479241	0.0241	1.06407	0.601199	MGT6	magnesium transporter 6
AT1G52500	0.0577	0.0519	0.899321	0.299079	0.0463	0.803152	0.0213946	MMH-1	MUTM homolog-1
AT5G58750	0.005	0.0034	0.682974	0.30941	0.0029	0.58357	0.109965	AT5G58750	NAD(P)-binding Rossmann-fold superfamily protein
AT3G13010	0.0037	0.0034	0.920017	0.869982	0.0046	1.24715	0.487945	AT3G13010	hAT transposon superfamily protein
AT1G10430	0.0033	0.0039	1.17577	0.63619	0.0041	1.22661	0.547479	PP2A-2	protein phosphatase 2A-2
AT3G01820	0.0049	0.0041	0.845268	0.706678	0.0024	0.501606	0.114925	AT3G01820	P-loop containing nucleoside triphosphate hydrolases superfamily protein
AT2G31865	0.0159	0.0157	0.98787	1	0.0141	0.882045	0.46595	PARG2	poly(ADP-ribose) glycohydrolase 2
AT3G54630	0.0045	0.0033	0.738067	0.363764	0.0031	0.702063	0.256218	AT3G54630
AT1G05670	0.0486	0.0425	0.874775	0.0895518	0.0417	0.85934	0.0465985	AT1G05670	Pentatricopeptide repeat (PPR-like) superfamily protein
AT5G66240	0.0134	0.0118	0.877535	0.453328	0.0109	0.810475	0.183802	AT5G66240	Transducin/WD40 repeat-like superfamily protein
AT4G19990	0.1008	0.0954	0.946414	0.352571	0.0999	0.991078	0.88827	FRS1	FAR1-related sequence 1
AT4G18380	0.0037	0.0027	0.72068	0.523894	0.0035	0.938644	0.856755	AT4G18380	F-box family protein
AT1G64110	0.011	0.0086	0.785545	0.120985	0.0094	0.852546	0.254218	AT1G64110	P-loop containing nucleoside triphosphate hydrolases superfamily protein
AT2G16710	0.0059	0.005	0.84051	0.696963	0.0031	0.518051	0.152461	AT2G16710	Iron-sulphur cluster biosynthesis family protein
AT5G47050	0.0039	0.0045	1.15476	0.82259	0.0042	1.08336	0.862813	AT5G47050	SBP (S-ribonuclease binding protein) family protein
AT1G65220	0.0937	0.0722	0.771085	0.00121034	0.0878	0.937333	0.3876	AT1G65220	ARM repeat superfamily protein
AT1G13635	0.0021	0.0023	1.09029	1	0.0041	1.91179	0.388535	AT1G13635	DNA glycosylase superfamily protein
AT4G27415	0.0034	0.0024	0.693236	1	0.0027	0.772191	1	AT4G27415
AT2G29080	0.0894	0.0817	0.913675	0.0820987	0.0888	0.993251	0.887995	ftsh3	FTSH protease 3
AT4G03635	0.0102	0.008	0.780923	0.793105	0.0188	1.83165	0.15816	AT4G03635
AT3G45720	0.0218	0.0169	0.775638	0.0588475	0.0202	0.930503	0.550843	AT3G45720	Major facilitator superfamily protein
AT5G65000	0.0423	0.0545	1.28935	0.0180942	0.0399	0.942956	0.591489	AT5G65000	Nucleotide-sugar transporter family protein
AT2G46280	0.0025	0.0028	1.10564	0.844549	0.0034	1.36646	0.400264	TIF3I1	TGF-beta receptor interacting protein 1
AT4G34200	0.0069	0.0086	1.2414	0.220109	0.0081	1.1706	0.342301	EDA9	D-3-phosphoglycerate dehydrogenase
AT2G19870	0.0589	0.0584	0.991295	0.934324	0.0555	0.942184	0.444727	AT2G19870	tRNA/rRNA methyltransferase (SpoU) family protein
AT5G35660	0.0066	0.0069	1.03516	1	0.0111	1.6787	0.286945	AT5G35660	Glycine-rich protein family
AT3G15548	0.0054	0	0	1	0	0	1	AT3G15548
AT2G14210	0.0038	0.0033	0.866494	1	0.0037	0.985796	1	AGL44	AGAMOUS-like 44
AT5G59800	0.0034	0.0032	0.956	1	0.0027	0.80697	0.529725	MBD7	methyl-CPG-binding domain 7
AT3G54530	0.0022	0.0037	1.64932	0.41705	0.0049	2.17816	0.20944	AT3G54530
AT1G54950	0.0103	0.0037	0.364125	0.291667	0.0014	0.133009	0.0494238	AT1G54950
AT2G28520	0.084	0.0866	1.03119	0.573511	0.0837	0.995733	0.937214	VHA-A1	vacuolar proton ATPase A1
AT4G12800	0.0043	0.0008	0.176575	0.00941878	0.0038	0.883321	0.839407	PSAL	photosystem I subunit l
AT3G62900	0.0919	0.0888	0.966975	0.419253	0.0933	1.01567	0.700737	AT3G62900	CW-type Zinc Finger
AT3G54410	0.0148	0.0078	0.528113	0.0982952	0.005	0.338034	0.00437223	AT3G54410	Protein of unknown function (DUF1163)
AT1G55730	0.0369	0.0485	1.31342	0.0117486	0.0474	1.28486	0.0133855	ATCAX5	cation exchanger 5
AT1G07310	0.0023	0.0041	1.82735	0.107318	0.0027	1.21606	0.599987	AT1G07310	Calcium-dependent lipid-binding (CaLB domain) family protein
AT1G77230	0.0775	0.0622	0.803146	8.25e-05	0.0655	0.846	0.000873	AT1G77230	Tetratricopeptide repeat (TPR)-like superfamily protein
AT1G52400	0.0053	0.0027	0.514046	0.0446876	0.004	0.764596	0.400216	BGL1	beta glucosidase 18
AT5G60580	0.0344	0.0392	1.13899	0.192054	0.0282	0.821805	0.0712238	AT5G60580	RING/U-box superfamily protein
AT5G24790	0.0592	0.0203	0.342552	1.03e-09	0.0341	0.576	0.000181	AT5G24790	Protein of unknown function, DUF599
AT5G48780	0.0132	0.0128	0.969792	0.886805	0.0083	0.62947	0.0017008	AT5G48780	disease resistance protein (TIR-NBS class)
AT5G41490	0.0364	0.0293	0.803071	0.176591	0.0413	1.13229	0.420286	AT5G41490	F-box associated ubiquitination effector family protein
AT3G22320	0.0016	0.0034	2.17132	0.346455	0.0061	3.83086	0.0355583	ATRPABC24.3	Eukaryotic rpb5 RNA polymerase subunit family protein
AT5G22820	0.0696	0.0787	1.13067	0.0919262	0.0756	1.08543	0.242888	AT5G22820	ARM repeat superfamily protein
AT2G22345	0.0119	0	0	0.3125	0.0073	0.614563	1	AT2G22345	Cysteine-rich protein
AT2G44440	0.078	0.0817	1.04765	0.479495	0.0798	1.02358	0.716318	AT2G44440	Emsy N Terminus (ENT) domain-containing protein
AT4G30993	0.0068	0.0044	0.650433	0.256736	0.005	0.725849	0.299465	AT4G30993	Calcineurin-like metallo-phosphoesterase superfamily protein
AT3G57440	0.0056	0.0033	0.59674	0.288259	0.0042	0.76221	0.575374	AT3G57440
AT5G60260	0.002	0	0	1	0.002	0.989969	1	AT5G60260
AT5G14740	0.0052	0.0045	0.860713	0.818431	0.0047	0.907644	1	CA2	carbonic anhydrase 2
AT1G16430	0.0054	0.0044	0.811265	0.795215	0.0058	1.06998	1	AT1G16430	Surfeit locus protein 5 subunit 22 of Mediator complex
AT5G66760	0.0158	0.0174	1.10104	0.423102	0.0192	1.21542	0.0698847	SDH1-1	succinate dehydrogenase 1-1
AT1G27752	0.0788	0.0767	0.974025	0.679508	0.0758	0.962592	0.483514	AT1G27752	Ubiquitin system component Cue protein
AT3G09700	0.003	0.0034	1.13856	0.810862	0.0026	0.88962	0.817837	AT3G09700	Chaperone DnaJ-domain superfamily protein
AT2G16580	0.0021	0.0032	1.53508	0.649597	0.0039	1.91013	0.659607	AT2G16580	SAUR-like auxin-responsive protein family
AT5G47510	0.0104	0.0087	0.843335	0.450322	0.0101	0.970814	0.918361	AT5G47510	Sec14p-like phosphatidylinositol transfer family protein
AT3G50390	0.0049	0.0053	1.09996	0.753733	0.0051	1.05812	0.885658	AT3G50390	Transducin/WD40 repeat-like superfamily protein
AT1G14880	0.009	0.0034	0.375087	0.0688616	0.0037	0.408433	0.118649	PCR1	PLANT CADMIUM RESISTANCE 1
AT4G34350	0.0492	0.0462	0.939389	0.459594	0.0506	1.02763	0.739663	ISPH	4-hydroxy-3-methylbut-2-enyl diphosphate reductase
AT4G14368	0.0067	0.0086	1.2795	0.181424	0.0062	0.919226	0.6495	AT4G14368	Regulator of chromosome condensation (RCC1) family protein
AT1G11190	0.0056	0.0052	0.925802	0.856581	0.0018	0.329064	0.0256909	BFN1	bifunctional nuclease i
AT2G30730	0.2648	0.2949	1.11369	0.0944273	0.3299	1.24564	0.000417592	AT2G30730	Protein kinase superfamily protein
AT3G23070	0.0367	0.0299	0.815317	0.0176875	0.0372	1.0117	0.9088	ATCFM3A	CRM family member 3A
AT5G16950	0.0052	0.002	0.388831	0.226697	0.0047	0.90183	1	AT5G16950
AT2G23690	0.003	0.007	2.29407	0.0746636	0.0045	1.47339	0.414184	AT2G23690
AT2G40710	0.0096	0.003	0.314503	0.468427	0.0162	1.69606	0.282479	AT2G40710	Haemolysin-III related integral membrane protein
AT4G17453	0	0	0	1	0.0078	Inf	0.515231	AT4G17453
AT3G14360	0.0125	0.014	1.1199	0.477331	0.0106	0.852143	0.345918	AT3G14360	alpha/beta-Hydrolases superfamily protein
AT1G43100	0.2807	0.2986	1.06382	0.40233	0.2595	0.924452	0.308612	AT1G43100	Pectin lyase-like superfamily protein
AT1G26650	0.003	0.0025	0.808155	0.822725	0.0017	0.572041	0.258588	AT1G26650
AT5G43066	0.0258	0.0048	0.185769	8.12e-05	0.0024	0.0937	6.98e-07	AT5G43066
AT5G20300	0.0854	0.0857	1.00306	0.956335	0.082	0.959677	0.455887	AT5G20300	Avirulence induced gene (AIG1) family protein
AT3G01550	0.0051	0.0101	1.97319	0.0221023	0.0061	1.19421	0.638915	ATPPT2	phosphoenolpyruvate (pep)/phosphate translocator 2
AT5G49950	0.0551	0.0471	0.854728	0.0854821	0.063	1.14391	0.109748	AT5G49950	alpha/beta-Hydrolases superfamily protein
AT1G54420	0.3648	0.2936	0.804951	0.00866973	0.2833	0.776716	0.0021716	AT1G54420
AT5G40530	0.0038	0.0057	1.49675	0.397196	0.0023	0.611973	0.440367	AT5G40530	S-adenosyl-L-methionine-dependent methyltransferases superfamily protein
AT2G02930	0.0032	0.0025	0.794113	0.820149	0.0027	0.835296	0.683244	ATGSTF3	glutathione S-transferase F3
AT4G38730	0.0019	0.0058	3.08986	0.0355531	0.0026	1.39965	0.591846	AT4G38730	Protein of unknown function (DUF803)
AT4G22320	0.0054	0.0006	0.106789	0.0113831	0.0015	0.273387	0.0416297	AT4G22320
AT2G32040	0.0923	0.078	0.844902	0.0084163	0.0826	0.894472	0.0638551	AT2G32040	Major facilitator superfamily protein
AT5G45850	0.0037	0.0038	1.03479	1	0.0041	1.10582	0.759843	AT5G45850	Protein of unknown function (DUF688)
AT3G58010	0.0041	0.0028	0.681435	0.440001	0.0038	0.925694	0.861076	PGL34	plastoglobulin 34kD
AT3G03740	0.0947	0.0807	0.852261	0.0118098	0.0813	0.858321	0.0106733	ATBPM4	BTB-POZ and MATH domain 4
AT3G53900	0.0151	0.0148	0.977252	0.928163	0.0234	1.54268	0.00447928	UPP	uracil phosphoribosyltransferase
AT3G08970	0.0209	0.0214	1.01994	0.890549	0.0231	1.1052	0.445744	ATERDJ3A	DNAJ heat shock N-terminal domain-containing protein
AT1G34640	0.0023	0.0258	11.3315	3.43e-05	0.0116	5.11	0.0275	AT1G34640	peptidases
AT5G38420	0.0043	0.003	0.692752	0.50199	0.002	0.463076	0.145859	AT5G38420	Ribulose bisphosphate carboxylase (small chain) family protein
AT4G11790	0.0377	0.036	0.953743	0.648922	0.0307	0.814383	0.0427547	AT4G11790	Pleckstrin homology (PH) domain superfamily protein
AT3G62620	0.0154	0.0146	0.951615	0.811943	0.0161	1.04886	0.773417	AT3G62620	sucrose-phosphatase-related
AT5G37910	0.0033	0.0041	1.2456	0.803675	0.004	1.22134	0.798338	AT5G37910	Protein with RING/U-box and TRAF-like domains
AT2G34940	0.022	0.0178	0.811345	0.144285	0.0263	1.19636	0.129488	VSR5	VACUOLAR SORTING RECEPTOR 5
AT2G18720	0.0355	0.0276	0.775656	0.0616745	0.0215	0.605452	0.000193891	AT2G18720	Translation elongation factor EF1A/initiation factor IF2gamma family protein
AT3G51780	0.011	0.021	1.91813	0.0004297	0.0169	1.54231	0.0222414	BAG4	BCL-2-associated athanogene 4
AT4G05130	0.0249	0.0426	1.70754	5.03e-05	0.0376	1.51	0.00158	ATENT4	equilibrative nucleoside transporter 4
AT5G11320	0.0033	0.0025	0.743659	0.535159	0.0048	1.42404	0.395663	YUC4	Flavin-binding monooxygenase family protein
AT5G63910	0.0142	0.0202	1.42155	0.0143433	0.0173	1.2168	0.154679	FCLY	farnesylcysteine lyase
AT2G20320	0.1071	0.0977	0.911803	0.0388385	0.0986	0.920808	0.0478834	AT2G20320	DENN (AEX-3) domain-containing protein
AT3G14880	0.003	0.0051	1.70045	0.176644	0.0044	1.4524	0.341766	AT3G14880
AT2G16190	0.0049	0.0048	0.981355	1	0.0041	0.830156	0.618612	AT2G16190
AT1G50954	0.0326	0.146	4.47213	6.15e-06	0.1711	5.24	3.22e-07	AT1G50954
AT1G50310	0.012	0.0101	0.843245	0.338715	0.0105	0.87248	0.422089	ATSTP9	sugar transporter 9
AT4G02730	0.0472	0.0443	0.93787	0.546115	0.0397	0.841539	0.0749759	AT4G02730	Transducin/WD40 repeat-like superfamily protein
AT3G45600	0.0053	0.0043	0.814005	0.600604	0.0047	0.878166	0.75215	TET3	tetraspanin3
AT4G11175	0.004	0.0033	0.831322	0.787925	0.0023	0.593684	0.563866	AT4G11175	Nucleic acid-binding, OB-fold-like protein
AT4G21350	0.0032	0.0034	1.08504	1	0.0026	0.816438	0.804282	B80	plant U-box 8
AT3G25573	0.0073	0.0051	0.699283	0.763314	0.0035	0.473715	0.241856	AT3G25573
AT4G25670	0.0253	0.0226	0.891058	0.443509	0.0249	0.982121	0.946822	AT4G25670
AT2G27300	0.0049	0.0029	0.595171	0.259254	0.0048	0.995884	1	NTL8	NTM1-like 8
AT1G49430	0.0043	0.0048	1.13747	0.61064	0.0104	2.44501	1.55e-05	LACS2	long-chain acyl-CoA synthetase 2
AT3G59110	0.0699	0.069	0.98848	0.909612	0.0659	0.944023	0.438841	AT3G59110	Protein kinase superfamily protein
AT3G04570	0.0054	0.0033	0.608717	0.226776	0.0099	1.83039	0.0147046	AHL19	AT-hook motif nuclear-localized protein 19
AT5G59120	0.0118	0.0102	0.864554	0.321751	0.006	0.504601	3.91e-06	ATSBT4.13	subtilase 4.13
AT2G31800	0.0139	0.0233	1.67274	0.000848663	0.0196	1.40787	0.0230809	AT2G31800	Integrin-linked protein kinase family
AT5G43420	0.0064	0.0035	0.549995	0.105331	0.0067	1.06016	0.894533	AT5G43420	RING/U-box superfamily protein
AT1G74240	0.0277	0.023	0.830942	0.245411	0.0282	1.01878	0.943709	AT1G74240	Mitochondrial substrate carrier family protein
AT3G10320	0.0485	0.0425	0.875119	0.191161	0.0393	0.810711	0.0249963	AT3G10320	Glycosyltransferase family 61 protein
AT3G02640	0.0011	0.0036	3.26992	0.183155	0.0028	2.53338	0.285803	AT3G02640
AT3G03110	0.0424	0.0457	1.078	0.220865	0.0355	0.836808	0.00446568	XPO1B	exportin 1B
AT1G01760	0.0416	0.041	0.985488	0.914826	0.0374	0.898562	0.304239	AT1G01760	adenosine deaminases;RNA binding;RNA binding;adenosine deaminases
AT3G28917	0.0052	0.0034	0.64273	0.577798	0.0045	0.864715	1	MIF2	mini zinc finger 2
AT3G19960	0.0334	0.032	0.957915	0.578239	0.0303	0.906621	0.168284	ATM1	myosin 1
AT3G14820	0.0244	0.0396	1.62353	0.012607	0.0311	1.27604	0.265974	AT3G14820	GDSL-like Lipase/Acylhydrolase superfamily protein
AT3G45630	0.0855	0.0802	0.937524	0.223752	0.0914	1.06894	0.14913	AT3G45630	RNA binding (RRM/RBD/RNP motifs) family protein
AT2G46420	0.0041	0.003	0.730204	0.389599	0.0046	1.12777	0.765534	AT2G46420	Plant protein 1589 of unknown function
AT1G61160	0.0037	0.0013	0.348818	0.209328	0.0033	0.887992	1	AT1G61160
AT4G30410	0.0027	0.0054	1.98893	0.104414	0.0047	1.72857	0.222222	AT4G30410	sequence-specific DNA binding transcription factors
AT4G27140	0.003	0.0036	1.21975	0.785206	0.004	1.34198	0.628912	SESA1	seed storage albumin 1
AT5G04347	0.0047	0.0039	0.842046	0.788405	0.0048	1.02738	1	AT5G04347	Plant self-incompatibility protein S1 family
AT3G20560	0.0651	0.0652	1.00185	1	0.0671	1.03148	0.66536	PDI12	PDI-like 5-3
AT2G36420	0.0075	0.0174	2.30372	0.000394907	0.0144	1.90986	0.00331526	AT2G36420
AT1G47480	0.0109	0.0361	3.30883	4.92e-09	0.0035	0.32	0.000755	AT1G47480	alpha/beta-Hydrolases superfamily protein
AT2G33580	0.0047	0.0032	0.675116	0.184885	0.0035	0.749144	0.210689	AT2G33580	Protein kinase superfamily protein
AT5G53330	0.0333	0.0348	1.04586	0.812806	0.0368	1.1049	0.523775	AT5G53330	Ubiquitin-associated/translation elongation factor EF1B protein
AT1G65820	0.0232	0.0159	0.687037	0.0429383	0.0266	1.1463	0.358492	AT1G65820	microsomal glutathione s-transferase, putative
AT1G22900	0.0041	0.0031	0.754042	0.64022	0.0051	1.23581	0.678083	AT1G22900	Disease resistance-responsive (dirigent-like protein) family protein
AT5G11050	0.0058	0.0084	1.44581	0.157258	0.016	2.75906	1.81e-06	ATMYB64	myb domain protein 64
AT1G76820	0.0106	0.0098	0.927285	0.713837	0.0115	1.08778	0.624073	AT1G76820	eukaryotic translation initiation factor 2 (eIF-2) family protein
AT5G61700	0.0073	0.0059	0.803724	0.258627	0.0063	0.856898	0.418532	ATATH16	ABC2 homolog 16
AT2G38010	0.0431	0.0414	0.962027	0.623539	0.0374	0.869163	0.0495283	AT2G38010	Neutral/alkaline non-lysosomal ceramidase
AT1G52080	0.1129	0.1017	0.90089	0.121545	0.1169	1.03547	0.573261	AR791	actin binding protein family
AT2G20625	0.0036	0.0065	1.78928	0.664718	0.0238	6.58995	0.00340001	AT2G20625	Protein of unknown function (DUF626)
AT2G19490	0.0527	0.0439	0.832507	0.0391366	0.0509	0.966159	0.656509	AT2G19490	recA DNA recombination family protein
AT1G35180	0.0065	0.003	0.457004	0.157089	0.0048	0.731802	0.532906	AT1G35180	TRAM, LAG1 and CLN8 (TLC) lipid-sensing domain containing protein
AT1G30070	0.0047	0.0035	0.740202	0.638427	0.0019	0.405525	0.118125	AT1G30070	SGS domain-containing protein
AT1G35210	0.0052	0.0065	1.24432	0.78459	0.0026	0.491486	0.340429	AT1G35210
AT1G10410	0.032	0.0363	1.1366	0.241396	0.0333	1.04263	0.717562	AT1G10410	Protein of unknown function (DUF1336)
AT3G12050	0.003	0.0034	1.11852	0.841727	0.0017	0.549266	0.160449	AT3G12050	Aha1 domain-containing protein
AT3G03341	0.0052	0.0087	1.68257	0.381494	0.0092	1.78229	0.271004	AT3G03341
AT5G07160	0.0091	0	0	0.12646	0.0106	1.1653	1	AT5G07160	Basic-leucine zipper (bZIP) transcription factor family protein
AT1G73740	0.0048	0.0033	0.677386	0.320199	0.0046	0.953008	0.886919	AT1G73740	UDP-Glycosyltransferase superfamily protein
AT3G50120	0.0058	0.0045	0.78103	0.593169	0.0036	0.618511	0.145847	AT3G50120	Plant protein of unknown function (DUF247)
AT4G16780	0.0025	0.004	1.60502	0.33526	0.0026	1.03775	1	ATHB2	homeobox protein 2
AT2G35320	0.1128	0.0984	0.871929	0.0924459	0.0909	0.80613	0.00427913	EYA	EYES ABSENT homolog
AT1G53350	0.0122	0.0151	1.24391	0.119459	0.0114	0.936703	0.639776	AT1G53350	Disease resistance protein (CC-NBS-LRR class) family
AT1G34110	0.0043	0.0045	1.04977	0.82116	0.0035	0.806228	0.332179	AT1G34110	Leucine-rich receptor-like protein kinase family protein
AT1G17240	0.0111	0.0051	0.460422	0.000150587	0.0101	0.908246	0.551279	AtRLP2	receptor like protein 2
AT3G15970	0.0417	0.0431	1.03345	0.740991	0.0416	0.996775	1	AT3G15970	NUP50 (Nucleoporin 50 kDa) protein
AT3G01970	0.0053	0.0033	0.634446	0.565233	0.0048	0.921738	1	WRKY45	WRKY DNA-binding protein 45
AT4G15830	0.0178	0.0218	1.22456	0.31672	0.0161	0.908126	0.63875	AT4G15830	ARM repeat superfamily protein
AT2G47400	0.0007	0.0016	2.27329	0.60258	0.0048	6.85051	0.0341664	CP12-1	CP12 domain-containing protein 1
AT5G02021	0.0046	0.0064	1.3872	0.731935	0.0039	0.854448	1	AT5G02021
AT4G09580	0.08	0.0625	0.780397	0.00483007	0.0747	0.933554	0.397862	AT4G09580	SNARE associated Golgi protein family
AT1G61730	0.0039	0.0039	0.993045	1	0.008	2.05217	0.0237639	AT1G61730	DNA-binding storekeeper protein-related transcriptional regulator
AT1G29260	0.0026	0.002	0.758454	0.797218	0.0034	1.29566	0.55355	PEX7	peroxin 7
AT4G33905	0.0028	0.0038	1.35531	0.597107	0.003	1.06067	1	AT4G33905	Peroxisomal membrane 22 kDa (Mpv17/PMP22) family protein
AT4G02940	0.0037	0.004	1.08723	0.873955	0.0043	1.16472	0.672874	AT4G02940	oxidoreductase, 2OG-Fe(II) oxygenase family protein
AT2G40360	0.0526	0.0404	0.767243	0.00100039	0.052	0.989537	0.886912	AT2G40360	Transducin/WD40 repeat-like superfamily protein
AT1G33890	0.006	0.0046	0.763565	0.429835	0.0036	0.598436	0.096805	AT1G33890	Avirulence induced gene (AIG1) family protein
AT1G08040	0.0278	0.032	1.15073	0.298536	0.0337	1.21409	0.125234	AT1G08040	Protein of unknown function (DUF707)
AT3G47670	0.0018	0.002	1.11013	1	0.0013	0.715226	0.720403	AT3G47670	Plant invertase/pectin methylesterase inhibitor superfamily protein
AT1G63522	0	0	0	1	0	0	1	AT1G63522	Defensin-like (DEFL) family protein
AT5G09900	0.053	0.065	1.2246	0.0145159	0.0504	0.951139	0.545749	MSA	26S proteasome regulatory subunit, putative (RPN5)
AT1G08810	0.0028	0.0011	0.37598	0.275145	0.0017	0.597399	0.50665	MYB60	myb domain protein 60
AT3G30778	0.1455	0.1367	0.939896	0.871647	0.2826	1.93943	0.019048	AT3G30778
AT3G26810	0.0781	0.0729	0.933969	0.291552	0.0723	0.92656	0.18748	AFB2	auxin signaling F-box 2
AT1G09210	0.0049	0.0047	0.951391	0.899362	0.005	1.01522	1	CRT1b	calreticulin 1b
AT5G64920	0.0037	0.0017	0.463338	0.123209	0.0033	0.888653	0.751566	CIP8	COP1-interacting protein 8
AT5G65590	0.0055	0.0048	0.879099	0.843288	0.0017	0.317993	0.0265078	AT5G65590	Dof-type zinc finger DNA-binding family protein
AT1G70080	0.0033	0.0049	1.47816	0.262905	0.002	0.614384	0.244366	AT1G70080	Terpenoid cyclases/Protein prenyltransferases superfamily protein
AT4G02930	0.0418	0.042	1.00391	1	0.0453	1.08175	0.389547	AT4G02930	GTP binding Elongation factor Tu family protein
AT4G38480	0.0149	0.0146	0.979391	0.929928	0.0112	0.750173	0.128332	AT4G38480	Transducin/WD40 repeat-like superfamily protein
AT3G27190	0.0522	0.0527	1.00933	0.904631	0.0435	0.833201	0.0214281	UKL2	uridine kinase-like 2
AT1G10522	0.0035	0.0064	1.83963	0.0674729	0.0023	0.664293	0.332324	AT1G10522
AT1G04570	0.0102	0.0127	1.24527	0.306097	0.0095	0.927956	0.702756	AT1G04570	Major facilitator superfamily protein
AT4G04370	0.0714	0.0659	0.922977	0.274789	0.0731	1.02388	0.713002	AT4G04370	Tetratricopeptide repeat (TPR)-like superfamily protein
AT4G34970	0.0053	0.005	0.949223	1	0.0049	0.913078	0.846218	ADF9	actin depolymerizing factor 9
AT5G60470	0.0043	0.0041	0.955007	1	0.0041	0.963409	1	AT5G60470	C2H2 and C2HC zinc fingers superfamily protein
AT5G10430	0.0051	0.0057	1.12915	1	0.0037	0.733676	0.76442	AGP4	arabinogalactan protein 4
AT3G10130	0.0198	0.0244	1.23233	0.227869	0.0162	0.81857	0.279766	AT3G10130	SOUL heme-binding family protein
AT4G33610	0.0039	0.0057	1.45783	0.65202	0.0031	0.79971	1	AT4G33610	glycine-rich protein
AT5G52790	0.0797	0.0696	0.873299	0.0587228	0.0805	1.00999	0.89719	AT5G52790	CBS domain-containing protein with a domain of unknown function (DUF21)
AT1G01830	0.0034	0.0038	1.13477	0.690653	0.0025	0.743085	0.30497	AT1G01830	ARM repeat superfamily protein
AT5G44020	0.0053	0.0034	0.632258	0.389469	0.0048	0.905997	0.862046	AT5G44020	HAD superfamily, subfamily IIIB acid phosphatase
AT1G12340	0.0283	0.02	0.707649	0.036686	0.0257	0.909687	0.517771	AT1G12340	Cornichon family protein
AT4G23882	0.0055	0.0012	0.219688	0.0314106	0.0036	0.651714	0.490884	AT4G23882	Heavy metal transport/detoxification superfamily protein
AT3G54826	0.1116	0.0822	0.736835	0.00361028	0.0699	0.62657	5.99e-06	AT3G54826	Zim17-type zinc finger protein
AT4G33690	0.0018	0.0045	2.54276	0.0823122	0.0051	2.87767	0.0216836	AT4G33690
AT1G67590	0.0063	0.0031	0.493857	0.155804	0.0042	0.663049	0.290119	AT1G67590	Remorin family protein
AT1G69080	0.0563	0.0859	1.52548	0.00860961	0.0343	0.609176	0.0113953	AT1G69080	Adenine nucleotide alpha hydrolases-like superfamily protein
AT1G31400	0.0045	0.0038	0.832126	0.781801	0.0019	0.419672	0.221708	AT1G31400	TRAF-like family protein
AT3G08040	0.0077	0.0066	0.851358	0.551781	0.0037	0.482603	0.0100977	ATFRD3	MATE efflux family protein
AT3G10680	0.047	0.024	0.510495	2.61e-05	0.035	0.746	0.0293	AT3G10680	HSP20-like chaperones superfamily protein
AT1G73300	0.0119	0.0039	0.326395	0.00142017	0.0026	0.221186	3.14e-05	scpl2	serine carboxypeptidase-like 2
AT3G52590	0.0033	0.0064	1.92985	0.176236	0.0034	1.03307	1	UBQ1	ubiquitin extension protein 1
AT5G47840	0.0442	0.043	0.971983	0.829151	0.0383	0.867502	0.161888	AMK2	adenosine monophosphate kinase
AT2G42240	0.0173	0.0217	1.25275	0.0936399	0.0168	0.970646	0.842386	AT2G42240	RNA-binding (RRM/RBD/RNP motifs) family protein
AT5G04850	0.0494	0.0364	0.736998	0.0139323	0.0503	1.01683	0.877801	VPS60.2	SNF7 family protein
AT1G05760	0.0947	0.0894	0.943807	0.661922	0.0885	0.933804	0.584097	RTM1	Mannose-binding lectin superfamily protein
AT1G30530	0.0288	0.0136	0.471442	3.43e-06	0.0304	1.06	0.671	UGT78D1	UDP-glucosyl transferase 78D1
AT1G12480	0.0095	0.0079	0.834319	0.447714	0.0062	0.651141	0.0585483	OZS1	C4-dicarboxylate transporter/malic acid transport protein
AT2G35270	0.0028	0.0037	1.31138	0.655738	0.0027	0.96892	1	GIK	Predicted AT-hook DNA-binding family protein
AT2G46330	0.0041	0.0027	0.657127	0.57983	0.0016	0.401538	0.245135	AGP16	arabinogalactan protein 16
AT1G76850	0.0421	0.0405	0.962124	0.548419	0.0358	0.850263	0.00686737	SEC5A	exocyst complex component sec5
AT1G73570	0.006	0.0057	0.94584	0.890717	0.0063	1.05286	0.904711	AT1G73570	HCP-like superfamily protein
AT1G44130	0.0032	0.0022	0.678632	0.595473	0.0042	1.29787	0.675963	AT1G44130	Eukaryotic aspartyl protease family protein
AT1G67340	0.003	0.0018	0.605183	0.291112	0.0033	1.08985	0.868702	AT1G67340	HCP-like superfamily protein with MYND-type zinc finger
AT5G44870	0.0061	0.0039	0.631989	0.0258093	0.0043	0.696653	0.0472665	LAZ5	Disease resistance protein (TIR-NBS-LRR class) family
AT1G43666	0.0087	0.007	0.802035	1	0.0016	0.187556	0.12904	AT1G43666	Bifunctional inhibitor/lipid-transfer protein/seed storage 2S albumin superfamily protein
AT5G60400	0.0057	0.0029	0.510619	1	0.0102	1.78547	0.689475	AT5G60400
AT5G59010	0.0403	0.0357	0.886356	0.181566	0.0405	1.00357	0.967056	AT5G59010	Protein kinase protein with tetratricopeptide repeat domain
AT3G54920	0.0051	0.0041	0.814085	0.540359	0.0048	0.947406	0.887854	PMR6	Pectin lyase-like superfamily protein
AT1G08630	0.0195	0.0239	1.22782	0.144529	0.0224	1.14981	0.3083	THA1	threonine aldolase 1
AT3G22040	0.0043	0.0102	2.3626	0.0156207	0.0037	0.848907	0.837967	AT3G22040	Domain of unknown function (DUF26)
AT3G47836	0.0048	0.0043	0.895634	1	0	0	0.197479	AT3G47836
AT5G50115	0.0029	0.0059	2.02468	0.0683313	0.003	1.03923	1	AT5G50115
AT2G27035	0.0022	0.0222	10.1589	2.43e-05	0.0131	5.99	0.00806	ENODL20	early nodulin-like protein 20
AT1G66150	0.1043	0.1142	1.09501	0.064964	0.0923	0.884927	0.00733446	TMK1	transmembrane kinase 1
AT2G03300	0	0	0	1	0	0	1	AT2G03300	Toll-Interleukin-Resistance (TIR) domain family protein
AT5G45790	0.0435	0.0268	0.61559	0.00390589	0.0315	0.723987	0.0262979	AT5G45790	Ubiquitin carboxyl-terminal hydrolase family protein
AT2G35610	0.0695	0.0587	0.844603	0.0293165	0.0622	0.895431	0.136995	XEG113	xyloglucanase 113
AT5G27700	0.0058	0.0035	0.598244	0.369937	0.0024	0.412206	0.0694558	AT5G27700	Ribosomal protein S21e
AT1G04640	0.0051	0.0018	0.353113	0.0465077	0.0031	0.599597	0.239789	LIP2	lipoyltransferase 2
AT1G56500	0.0788	0.0811	1.02876	0.550795	0.0825	1.04713	0.311572	AT1G56500	haloacid dehalogenase-like hydrolase family protein
AT2G30460	0.0545	0.0468	0.859846	0.119056	0.0459	0.843252	0.0758066	AT2G30460	Nucleotide/sugar transporter family protein
AT3G44570	0.372	0.3777	1.0153	0.947091	0.3545	0.953004	0.708655	AT3G44570	Arabidopsis retrotransposon ORF-1 protein
AT3G02590	0.003	0.0044	1.48879	0.606616	0.0044	1.46829	0.476801	AT3G02590	Fatty acid hydroxylase superfamily protein
AT2G19560	0.102	0.1028	1.00789	0.919605	0.1066	1.04495	0.483547	EER5	proteasome family protein
AT5G19970	0.0047	0.0042	0.896117	0.852833	0.0049	1.04479	1	AT5G19970
AT5G48430	0.0062	0.0033	0.53764	0.100052	0.0039	0.624062	0.142999	AT5G48430	Eukaryotic aspartyl protease family protein
AT3G18430	0.0348	0.0341	0.978658	0.93674	0.0296	0.849742	0.290367	AT3G18430	Calcium-binding EF-hand family protein
AT4G33490	0.0077	0.0062	0.815181	0.465218	0.0077	0.998885	1	AT4G33490	Eukaryotic aspartyl protease family protein
AT5G18130	0.004	0.0027	0.689965	0.38169	0.0035	0.874692	0.752114	AT5G18130
AT1G77120	0.0043	0.0026	0.609156	0.313286	0.0022	0.518968	0.121481	ADH1	alcohol dehydrogenase 1
AT1G50590	0.0028	0.0052	1.8546	0.183213	0.0043	1.54592	0.37653	AT1G50590	RmlC-like cupins superfamily protein
AT5G05470	0.0031	0.0038	1.20161	0.684738	0.0037	1.17288	0.720945	EIF2	eukaryotic translation initiation factor 2 alpha subunit
AT3G44735	0.0069	0	0	0.453416	0	0	0.401099	ATPSK3	PHYTOSULFOKINE 3 PRECURSOR
AT2G31740	0.0675	0.0631	0.933794	0.266781	0.0625	0.925769	0.21896	AT2G31740	S-adenosyl-L-methionine-dependent methyltransferases superfamily protein
AT3G57570	0.0337	0.0403	1.19778	0.00861213	0.0346	1.02751	0.705817	AT3G57570	ARM repeat superfamily protein
AT1G17147	0.003	0.0031	1.03155	1	0.0039	1.29128	0.749865	AT1G17147	VQ motif-containing protein
AT4G27670	0.0028	0.0082	2.8957	0.0120904	0.0054	1.8856	0.173174	HSP21	heat shock protein 21
AT1G44740	0.0024	0.005	2.03399	0.479899	0.0067	2.74145	0.202166	AT1G44740
AT1G08005	0.0046	0.0039	0.840411	1	0.0023	0.509121	0.367538	AT1G08005
AT3G28300	0.0028	0.0158	5.65117	5.92e-06	0.0035	1.23	0.809	AT14A	Protein of unknown function (DUF677)
AT3G23830	0.0569	0.0594	1.04341	0.816261	0.0732	1.2852	0.0772993	GR-RBP4	glycine-rich RNA-binding protein 4
AT4G33220	0.0063	0.0104	1.65304	0.00987861	0.0106	1.69605	0.00575134	PME44	pectin methylesterase 44
AT1G24380	0.2631	0.248	0.942521	0.670617	0.2402	0.913134	0.491443	AT1G24380
AT4G24660	0.003	0.0038	1.26839	0.637186	0.0034	1.13118	0.832494	MEE68	homeobox protein 22
AT4G08810	0.0859	0.0359	0.417988	7.18e-19	0.0612	0.713	3.16e-06	SUB1	calcium ion binding
AT3G32980	0.014	0.013	0.931488	0.820467	0.0244	1.74804	0.00389334	AT3G32980	Peroxidase superfamily protein
AT3G25030	0.0052	0.0051	0.980642	1	0.0027	0.510959	0.171523	AT3G25030	RING/U-box superfamily protein
AT4G29580	0.0041	0.0043	1.04606	0.878777	0.0031	0.759088	0.372442	AT4G29580	Cytidine/deoxycytidylate deaminase family protein
AT4G14226	0	0.0109	Inf	1	0	0	1	AT4G14226
AT3G62200	0.0263	0.0276	1.05032	0.658961	0.0172	0.653705	0.000281605	AT3G62200	Putative endonuclease or glycosyl hydrolase
AT5G40730	0.0008	0.0068	8.88963	0.0163331	0.0034	4.46869	0.222842	AGP24	arabinogalactan protein 24
AT4G21600	0.0044	0.0046	1.04476	1	0.003	0.682717	0.349159	ENDO5	endonuclease 5
AT1G26796	0.0011	0.0026	2.26374	0.428615	0.0016	1.42549	1	AT1G26796	Plant self-incompatibility protein S1 family
AT3G54060	0.0029	0.0024	0.825027	0.813735	0.0041	1.43046	0.365095	AT3G54060
AT3G19830	0.0533	0.0693	1.29976	6.41e-05	0.0524	0.983	0.819	NTMC2TYPE5.2	Calcium-dependent lipid-binding (CaLB domain) family protein
AT5G09805	0.0022	0.002	0.934155	1	0	0	0.250558	IDL3	inflorescence deficient in abscission (IDA)-like 3
AT4G05360	0.205	0.1828	0.891626	0.0206045	0.1584	0.772821	1.12e-08	AT4G05360	Zinc knuckle (CCHC-type) family protein
AT3G43810	0.0534	0.0479	0.896513	0.480404	0.0536	1.00363	1	CAM7	calmodulin 7
AT2G14880	0.0055	0.0051	0.927933	1	0.0047	0.862885	0.831293	AT2G14880	SWIB/MDM2 domain superfamily protein
AT3G03780	0.005	0.0037	0.729392	0.167494	0.0086	1.70515	0.000876805	ATMS2	methionine synthase 2
AT3G01030	0.0049	0.0033	0.684199	0.269864	0.0024	0.485549	0.0383782	AT3G01030	C2H2 and C2HC zinc fingers superfamily protein
AT1G68500	0.0056	0	0	0.175263	0.0078	1.39925	1	AT1G68500
AT3G54110	0.0546	0.0542	0.992279	0.963718	0.06	1.09926	0.273056	ATUCP1	plant uncoupling mitochondrial protein 1
AT5G41250	0.0132	0.0204	1.53997	0.0139364	0.024	1.81311	0.000188781	AT5G41250	Exostosin family protein
AT5G12430	0.0645	0.0657	1.01867	0.741915	0.0611	0.947999	0.310947	TPR16	Heat shock protein DnaJ with tetratricopeptide repeat
AT4G03350	0.0053	0.0042	0.794291	0.678071	0.0078	1.48716	0.226648	AT4G03350	ubiquitin family protein
AT1G15500	0.0268	0.0308	1.14991	0.188031	0.0267	0.995636	1	ATNTT2	TLC ATP/ADP transporter
AT4G24026	0.0041	0.0059	1.44834	0.460835	0.0047	1.15167	0.820817	AT4G24026
AT3G44230	0.0051	0.0397	7.72339	0.0326236	0.0837	16.2613	0.000184701	AT3G44230
AT1G77760	0.0033	0.0037	1.12125	0.597631	0.0044	1.32476	0.137628	NR1	nitrate reductase 1
AT3G24780	0.0045	0.004	0.888788	0.701044	0.0043	0.964908	0.908708	AT3G24780	Uncharacterised conserved protein UCP015417, vWA
AT4G25970	0.044	0.0452	1.02697	0.70325	0.0495	1.12449	0.0716511	PSD3	phosphatidylserine decarboxylase 3
AT1G24062	0.0059	0.0017	0.277891	0.377746	0.0039	0.654893	0.703575	AT1G24062	Cysteine-rich protein
AT3G06150	0.0098	0.0078	0.799438	0.188919	0.0065	0.666465	0.00702475	AT3G06150
AT5G19770	0.0035	0.0049	1.39044	0.227931	0.0041	1.16941	0.537463	TUA3	tubulin alpha-3
AT5G07040	0.0036	0.003	0.839672	0.808305	0.0028	0.792101	0.65882	AT5G07040	RING/U-box superfamily protein
AT1G53510	0.0751	0.0742	0.987328	0.834814	0.0776	1.03305	0.565874	ATMPK18	mitogen-activated protein kinase 18
AT3G52750	0.0352	0.0388	1.10263	0.400406	0.0473	1.34534	0.00459865	FTSZ2-2	Tubulin/FtsZ family protein
AT1G51410	0.0062	0.0137	2.21377	0.0025942	0.0094	1.51484	0.121527	AT1G51410	NAD(P)-binding Rossmann-fold superfamily protein
AT5G27810	0.0191	0.015	0.785752	0.613164	0.0266	1.39657	0.21371	AT5G27810	MADS-box transcription factor family protein
AT1G50020	0.0023	0.0049	2.07757	0.271243	0.0057	2.43913	0.141088	AT1G50020
AT4G20440	0.0032	0.0027	0.856023	0.719522	0.003	0.941866	0.872312	SMB	small nuclear ribonucleoprotein associated protein B
AT4G02482	0.0044	0.0006	0.145236	0.0437814	0.0033	0.735752	0.603448	AT4G02482	chloroplast outer envelope GTP-binding protein, putative
AT3G13600	0.0172	0.0248	1.44392	0.0157527	0.0143	0.832963	0.270401	AT3G13600	calmodulin-binding family protein
AT5G59880	0.0219	0.0166	0.758307	0.21968	0.0198	0.904006	0.590493	ADF3	actin depolymerizing factor 3
AT4G32050	0.0481	0.049	1.01832	0.787816	0.0423	0.878546	0.0490339	AT4G32050	neurochondrin family protein
AT2G39725	0.004	0.0031	0.776598	0.768474	0.0051	1.25664	0.803397	AT2G39725	LYR family of Fe/S cluster biogenesis protein
AT1G22370	0.0047	0.004	0.853524	0.654192	0.003	0.645313	0.17852	AtUGT85A5	UDP-glucosyl transferase 85A5
AT2G38660	0.0946	0.0863	0.912316	0.26212	0.1008	1.06615	0.394139	AT2G38660	Amino acid dehydrogenase family protein
AT4G00690	0.0646	0.0517	0.800394	0.0710707	0.0503	0.779013	0.0301808	ULP1B	UB-like protease 1B
AT3G15380	0.1041	0.0923	0.886602	0.0467644	0.0939	0.902257	0.0599212	AT3G15380	Plasma-membrane choline transporter family protein
AT3G45390	0.1343	0.1441	1.07307	0.249791	0.1348	1.00394	0.954089	AT3G45390	Concanavalin A-like lectin protein kinase family protein
AT1G53265	0.0035	0.0055	1.58652	0.538217	0.0041	1.18602	1	AT1G53265
AT4G35640	0.0252	0.028	1.11326	0.397387	0.0267	1.05993	0.63662	ATSERAT3;2	serine acetyltransferase 3;2
AT5G27230	0.0353	0.0314	0.890624	0.1725	0.0399	1.1306	0.0985562	AT5G27230	Frigida-like protein
AT3G13222	0.0522	0.0471	0.901455	0.223934	0.0478	0.915777	0.296187	GIP1	GBF-interacting protein 1
AT1G17270	0.0369	0.0377	1.0217	0.839919	0.0309	0.836691	0.0804611	AT1G17270	O-fucosyltransferase family protein
AT4G17920	0.0038	0.0023	0.600303	0.289502	0.0048	1.26374	0.60683	AT4G17920	RING/U-box superfamily protein
AT4G33360	0.0166	0.0139	0.839152	0.363429	0.0122	0.736888	0.103349	FLDH	NAD(P)-binding Rossmann-fold superfamily protein
AT1G74350	0.1176	0.1128	0.95987	0.455281	0.104	0.885031	0.0150025	AT1G74350	Intron maturase, type II family protein
AT5G54062	0.0056	0.0025	0.458691	0.164795	0.0054	0.98137	1	AT5G54062
AT1G75230	0.0043	0.0027	0.641446	0.204518	0.0036	0.852925	0.593211	AT1G75230	DNA glycosylase superfamily protein
AT1G29150	0.075	0.0679	0.905499	0.19087	0.0701	0.934652	0.318926	ATS9	non-ATPase subunit 9
AT1G17140	0.0035	0.0037	1.06308	0.846807	0.0041	1.19555	0.611432	ICR1	interactor of constitutive active rops 1
AT1G08380	0.004	0.0037	0.91109	1	0.0073	1.80316	0.317831	PSAO	photosystem I subunit O
AT5G11020	0.0129	0.0102	0.793414	0.318202	0.0094	0.7276	0.180854	AT5G11020	Protein kinase superfamily protein
AT1G43560	0.0187	0.0081	0.432952	0.00154459	0.0123	0.658164	0.070843	Aty2	thioredoxin Y2
AT5G26030	0.05	0.055	1.10109	0.247309	0.0505	1.01064	0.903995	FC-I	ferrochelatase 1
AT4G24900	0.042	0.0408	0.972572	0.830117	0.0371	0.883555	0.25015	AT4G24900
AT4G03190	0.0236	0.0245	1.0383	0.770634	0.0261	1.1078	0.331131	ATGRH1	GRR1-like protein 1
AT3G56660	0.0037	0.0037	0.989018	1	0.0033	0.87957	0.663304	BZIP49	basic region/leucine zipper motif protein 49
AT1G07700	0.0034	0.0025	0.736959	0.549056	0.0045	1.31145	0.499292	AT1G07700	Thioredoxin superfamily protein
AT1G33750	0.0048	0.0027	0.55479	0.0791212	0.0033	0.686173	0.228945	AT1G33750	Terpenoid cyclases/Protein prenyltransferases superfamily protein
AT3G51880	0.0039	0.0024	0.614513	0.539954	0.0018	0.476739	0.350229	NFD1	high mobility group B1
AT1G61270	0.0041	0.0038	0.917774	1	0.0028	0.691571	0.512837	AT1G61270	Transmembrane amino acid transporter family protein
AT1G14750	0.0028	0.0019	0.694675	0.327394	0.0037	1.32539	0.3129	SDS	Cyclin family protein
AT5G62760	0.0285	0.0232	0.81473	0.0626964	0.0237	0.831447	0.0731573	AT5G62760	P-loop containing nucleoside triphosphate hydrolases superfamily protein
AT3G18035	0.0014	0.0022	1.55321	0.366013	0.003	2.11402	0.0824684	HON4	winged-helix DNA-binding transcription factor family protein
AT1G05900	0.0374	0.0327	0.873464	0.252101	0.0448	1.19854	0.082004	NTH2	endonuclease III 2
AT2G16505	0.0685	0.0336	0.490037	0.000218717	0.0504	0.735833	0.0933255	AT2G16505	Maternally expressed gene (MEG) family protein
AT5G17210	0.0117	0.0153	1.30815	0.224717	0.0169	1.4455	0.0615635	AT5G17210	Protein of unknown function (DUF1218)
AT5G02190	0.0071	0.0025	0.350401	0.000319778	0.0039	0.554412	0.0127147	ATASP38	Eukaryotic aspartyl protease family protein
AT1G44120	0.1002	0.1009	1.00751	0.806564	0.0996	0.993554	0.823768	AT1G44120	Armadillo/beta-catenin-like repeat ; C2 calcium/lipid-binding domain (CaLB) protein
AT4G01995	0.0019	0.003	1.59502	0.58059	0.0024	1.26609	0.777605	AT4G01995
AT2G07785	0.0023	0.0028	1.25328	0.739243	0.0024	1.03657	1	AT2G07785	NADH dehydrogenase family protein
AT2G41082	0.004	0.0072	1.83211	0.662522	0	0	0.195258	AT2G41082
AT1G52990	0.137	0.1248	0.911134	0.399458	0.1533	1.11918	0.240234	AT1G52990	thioredoxin family protein
AT4G21320	0.017	0.015	0.886543	0.544052	0.0174	1.02816	0.883746	HSA32	Aldolase-type TIM barrel family protein
AT1G37130	0.0049	0.0061	1.24348	0.243521	0.0039	0.801784	0.223963	NR	nitrate reductase 2
AT5G42957	0.3263	0.2309	0.707893	0.00715327	0.2607	0.799021	0.04913	AT5G42957	Protein of unknown function (DUF784)
AT5G48510	0.0041	0.0027	0.65832	0.451276	0.0028	0.692788	0.61741	AT5G48510	BTB/POZ domain-containing protein
AT4G28365	0.0028	0.0046	1.64029	0.418039	0.0062	2.20279	0.181447	ENODL3	early nodulin-like protein 3
AT5G55560	0.0044	0.0036	0.824447	0.622728	0.0029	0.664462	0.248904	AT5G55560	Protein kinase superfamily protein
AT3G14400	0.0601	0.0584	0.97107	0.659107	0.0565	0.939082	0.311527	UBP25	ubiquitin-specific protease 25
AT5G65820	0.0332	0.037	1.11346	0.387679	0.0327	0.98395	0.91301	AT5G65820	Pentatricopeptide repeat (PPR) superfamily protein
AT4G02300	0.005	0.0032	0.631934	0.168674	0.0084	1.68608	0.031199	AT4G02300	Plant invertase/pectin methylesterase inhibitor superfamily
AT2G25330	0.0037	0.0107	2.90958	1.97e-06	0.0105	2.86	8.92e-07	AT2G25330	TRAF-like family protein
AT5G32590	0.3556	0.3726	1.04791	0.12055	0.3657	1.02853	0.295763	AT5G32590	myosin heavy chain-related
AT3G18840	0.0451	0.0553	1.22648	0.0240512	0.0501	1.11213	0.228753	AT3G18840	Tetratricopeptide repeat (TPR)-like superfamily protein
AT1G48175	0.0944	0.0839	0.888982	0.353319	0.0828	0.877329	0.258304	emb2191	Cytidine/deoxycytidylate deaminase family protein
AT2G28560	0.0369	0.0181	0.48939	2.1e-08	0.0204	0.553	9.21e-07	ATRAD51B	DNA repair (Rad51) family protein
AT5G63190	0.056	0.0582	1.04056	0.530862	0.0595	1.06343	0.276908	AT5G63190	MA3 domain-containing protein
AT4G03565	0.0061	0.0025	0.410171	0.0989359	0.0056	0.923117	1	AT4G03565	Cystatin/monellin superfamily protein
AT1G72140	0.0051	0.0073	1.42601	0.14207	0.0096	1.87326	0.00234533	AT1G72140	Major facilitator superfamily protein
AT2G21140	0.0418	0.026	0.62043	0.000468312	0.0489	1.16885	0.128431	ATPRP2	proline-rich protein 2
AT4G00530	0.0028	0.0015	0.523661	1	0.0033	1.16816	1	AT4G00530
AT2G01300	0.0041	0.0029	0.715628	0.755064	0.005	1.21385	0.793331	AT2G01300
AT1G43260	0.3371	0.3079	0.913477	0.373082	0.3143	0.932578	0.450417	AT1G43260	hAT transposon superfamily protein
AT1G14420	0.0044	0.0038	0.860513	0.663209	0.0075	1.68785	0.024239	AT59	Pectate lyase family protein
AT1G01710	0.0455	0.0582	1.27826	0.00081853	0.0449	0.985087	0.856597	AT1G01710	Acyl-CoA thioesterase family protein
AT4G15460	0.0048	0.0079	1.63606	0.40728	0.0082	1.71188	0.419271	AT4G15460	glycine-rich protein
AT2G35240	0.004	0.0025	0.623417	0.389311	0.0031	0.775964	0.576402	AT2G35240	plastid developmental protein DAG, putative
AT5G38120	0.0031	0.0107	3.46772	6.94e-06	0.006	1.93	0.028	4CL8	AMP-dependent synthetase and ligase family protein
AT3G16590	0.3837	0.3422	0.892038	0.0260331	0.3505	0.91345	0.045997	AT3G16590	F-box and associated interaction domains-containing protein
AT4G28170	0.0045	0.0036	0.803756	0.785228	0.003	0.673336	0.573752	AT4G28170
AT1G44000	0.0414	0.0439	1.06136	0.701681	0.0437	1.05567	0.717925	AT1G44000
AT1G73960	0.093	0.083	0.892492	0.00510777	0.0866	0.930851	0.0626857	TAF2	TBP-associated factor 2
AT4G31570	0.0793	0.0753	0.950099	0.129513	0.076	0.958949	0.180114	AT4G31570
AT2G35960	0.0037	0.0027	0.718327	0.629033	0.0027	0.731901	0.503912	NHL12	NDR1/HIN1-like 12
AT1G11360	0.0042	0.0037	0.866074	0.846735	0.003	0.709657	0.390571	AT1G11360	Adenine nucleotide alpha hydrolases-like superfamily protein
AT3G10845	0.0037	0.0023	0.611429	0.291894	0.002	0.541687	0.200809	AT3G10845	RNA-binding (RRM/RBD/RNP motifs) family protein
AT2G33400	0.0228	0.0149	0.651493	0.0611286	0.0156	0.682317	0.0740257	AT2G33400
AT5G02810	0.0583	0.0596	1.02364	0.722691	0.0601	1.03151	0.621385	PRR7	pseudo-response regulator 7
AT1G04490	0.0052	0.0046	0.890353	0.842523	0.0032	0.612685	0.380253	AT1G04490	Protein of unknown function (DUF3527)
AT1G78476	0.0061	0.0008	0.132245	0.0262113	0.0008	0.125204	0.0236402	AT1G78476
AT1G15310	0.0039	0.0045	1.14598	0.662074	0.0041	1.04499	0.894145	ATHSRP54A	signal recognition particle 54 kDa subunit
AT1G13300	0.0048	0.0056	1.16722	0.841501	0.0043	0.886289	0.835114	HRS1	myb-like transcription factor family protein
AT3G12010	0.051	0.0454	0.890903	0.11706	0.0427	0.837538	0.0145219	AT3G12010
AT1G55530	0.0097	0.0024	0.25036	2.55e-06	0.0084	0.86	0.494	AT1G55530	RING/U-box superfamily protein
AT1G47350	0.0221	0.0147	0.664205	0.0108984	0.0243	1.10194	0.448728	AT1G47350	F-box associated ubiquitination effector family protein
AT3G56390	0.0038	0.0042	1.09202	1	0.0209	5.44931	1.52e-06	AT3G56390
AT3G19660	0	0.0024	Inf	0.437693	0.0022	Inf	0.451807	AT3G19660
AT1G74458	0.0043	0	0	0.499648	0.0031	0.722446	1	AT1G74458
AT4G30280	0.0038	0.0037	0.981015	1	0.0031	0.812483	0.673813	ATXTH18	xyloglucan endotransglucosylase/hydrolase 18
AT4G10050	0.0073	0.0063	0.872241	0.762589	0.0066	0.905629	0.77648	AT4G10050	esterase/lipase/thioesterase family protein
AT2G02180	0.0377	0.0278	0.737937	0.02132	0.0302	0.800458	0.0859839	TOM3	tobamovirus multiplication protein 3
AT2G42690	0.0028	0.004	1.43795	0.440211	0.002	0.715603	0.515544	AT2G42690	alpha/beta-Hydrolases superfamily protein
AT1G32120	0.0397	0.0333	0.840746	0.0111013	0.039	0.982724	0.770453	AT1G32120
AT1G17260	0.0108	0.0111	1.03541	0.828206	0.0128	1.1871	0.224174	AHA10	autoinhibited H(+)-ATPase isoform 10
AT4G25160	0.0674	0.0674	0.999862	1	0.0669	0.992836	0.926206	AT4G25160	U-box domain-containing protein kinase family protein
AT2G39570	0.0115	0.0107	0.933982	0.774624	0.0138	1.19944	0.329581	AT2G39570	ACT domain-containing protein
AT2G23060	0.0046	0.0028	0.600868	0.144843	0.0041	0.896806	0.77303	AT2G23060	Acyl-CoA N-acyltransferases (NAT) superfamily protein
AT1G32660	0.0037	0.0053	1.43659	0.381433	0.0038	1.02067	1	AT1G32660	F-box and associated interaction domains-containing protein
AT1G31480	0.1078	0.1051	0.974846	0.567365	0.1037	0.962294	0.374145	SGR2	shoot gravitropism 2 (SGR2)
AT4G15880	0.0389	0.0324	0.833959	0.149212	0.0304	0.782589	0.0346987	ESD4	Cysteine proteinases superfamily protein
AT4G26620	0.0494	0.042	0.849515	0.0791647	0.0453	0.915627	0.283322	AT4G26620	Sucrase/ferredoxin-like family protein
AT1G17500	0.0572	0.0511	0.893804	0.0922904	0.0557	0.972697	0.656901	AT1G17500	ATPase E1-E2 type family protein / haloacid dehalogenase-like hydrolase family protein
AT1G50780	0.0065	0.0037	0.56409	0.301113	0.0048	0.745659	0.491962	AT1G50780	2Fe-2S ferredoxin-like superfamily protein
AT1G21150	0.0217	0.0239	1.10007	0.448003	0.029	1.33402	0.0116464	AT1G21150	Mitochondrial transcription termination factor family protein
AT3G04990	0.0054	0.0045	0.84133	0.800213	0.0037	0.689492	0.607258	AT3G04990
AT2G22120	0.0722	0.0754	1.04422	0.573368	0.0557	0.77137	0.000496348	AT2G22120	RING/FYVE/PHD zinc finger superfamily protein
AT1G78110	0.0037	0.0044	1.19794	0.678689	0.0022	0.607983	0.360673	AT1G78110
AT1G80080	0.004	0.0031	0.76008	0.34047	0.0032	0.802292	0.442222	TMM	Leucine-rich repeat (LRR) family protein
AT3G46840	0.01	0.0106	1.05345	0.763349	0.0104	1.03386	0.8344	AT3G46840	Subtilase family protein
AT2G47470	0.0209	0.0302	1.44649	0.00342371	0.0218	1.04197	0.748099	ATPDI11	thioredoxin family protein
AT4G02790	0.0609	0.0523	0.859655	0.129579	0.055	0.903239	0.296784	AT4G02790	GTP-binding family protein
AT4G19410	0.0087	0.0111	1.26643	0.213397	0.0087	1.00039	1	AT4G19410	Pectinacetylesterase family protein
AT2G45110	0.0036	0.0043	1.21934	0.818847	0.0045	1.26782	0.652255	EXPB4	expansin B4
AT1G23260	0.0464	0.0416	0.895094	0.532839	0.0426	0.917501	0.537548	UEV1A	MMS ZWEI homologue 1
AT1G09790	0.0164	0.0276	1.68299	0.00219055	0.0229	1.39886	0.0470663	COBL6	COBRA-like protein 6 precursor
AT3G58710	0.0033	0.0032	0.986805	1	0.0024	0.746701	0.518434	WRKY69	WRKY DNA-binding protein 69
AT5G65100	0.0043	0.0038	0.888127	0.779451	0.0029	0.663413	0.171582	AT5G65100	Ethylene insensitive 3 family protein
AT1G60270	0.0069	0.0122	1.78368	0.0170399	0.0058	0.847395	0.580234	BGLU6	beta glucosidase 6
AT5G57350	0.0088	0.01	1.13961	0.414611	0.007	0.804754	0.155645	HA3	H(+)-ATPase 3
AT5G32613	0.3258	0.341	1.04676	0.318402	0.339	1.0405	0.323073	AT5G32613	Zinc knuckle (CCHC-type) family protein
AT2G03955	0.0075	0.0054	0.719223	1	0.0023	0.310417	0.35808	AT2G03955	Cysteine-rich protein
AT1G25400	0.0031	0.0035	1.15492	0.827007	0.0031	0.998331	1	AT1G25400
AT3G29100	0.1129	0.0841	0.745247	0.00158614	0.0971	0.859936	0.0619829	VTI13	vesicle transport V-snare 13
AT5G49240	0.0045	0.0041	0.925704	1	0.0061	1.36508	0.540109	APRR4	pseudo-response regulator 4
AT2G46890	0.0042	0.0043	1.02231	1	0.0049	1.16662	0.745485	AT2G46890	Protein of unknown function (DUF1295)
AT1G77980	0.0913	0.081	0.887399	0.230323	0.0757	0.82913	0.0515145	AGL66	AGAMOUS-like 66
AT1G43140	0.0055	0.0076	1.37788	0.263892	0.0048	0.866514	0.681968	AT1G43140	Cullin family protein
AT2G39770	0.0447	0.0325	0.727647	0.00338106	0.0378	0.844646	0.0829584	GMP1	Glucose-1-phosphate adenylyltransferase family protein
AT3G58810	0.033	0.0279	0.846864	0.130413	0.0368	1.11591	0.28111	ATMTPA2	metal tolerance protein A2
AT1G42470	0.0956	0.0814	0.850943	0.00144347	0.0891	0.932247	0.138341	AT1G42470	Patched family protein
AT5G16130	0.0318	0.0302	0.948127	0.667521	0.0268	0.842456	0.169859	AT5G16130	Ribosomal protein S7e family protein
AT3G05640	0.0103	0.0121	1.18096	0.399621	0.0087	0.849702	0.394345	AT3G05640	Protein phosphatase 2C family protein
AT4G35520	0.036	0.0325	0.90289	0.131863	0.0351	0.975345	0.68791	MLH3	MUTL protein homolog 3
AT2G24180	0.003	0.0035	1.18254	0.699763	0.0028	0.945213	1	CYP71B6	cytochrome p450 71b6
AT4G10790	0.0414	0.0372	0.897768	0.316422	0.0431	1.04068	0.674271	AT4G10790	UBX domain-containing protein
AT3G28330	0.0158	0.0295	1.8696	0.000455245	0.014	0.884581	0.60012	AT3G28330	F-box family protein-related
AT2G29970	0.0635	0.0567	0.893878	0.0515382	0.0656	1.03376	0.506127	AT2G29970	Double Clp-N motif-containing P-loop nucleoside triphosphate hydrolases superfamily protein
AT1G34170	0.2625	0.2176	0.829095	0.00383323	0.2374	0.90468	0.120084	ARF13	AUXIN RESPONSE FACTOR 13
AT3G51915	0.005	0	0	0.213059	0.0026	0.524103	1	AT3G51915
AT1G56150	0.0034	0.0026	0.772076	1	0.0033	0.958501	1	AT1G56150	SAUR-like auxin-responsive protein family
AT3G24440	0.0587	0.0547	0.932063	0.444857	0.0533	0.909194	0.243098	VRN5	Fibronectin type III domain-containing protein
AT3G27500	0.0036	0.0048	1.32269	0.433634	0.0051	1.39397	0.306618	AT3G27500	Cysteine/Histidine-rich C1 domain family protein
AT1G75520	0.0045	0.0042	0.928269	0.860279	0.004	0.894651	0.86368	SRS5	SHI-related sequence 5
AT1G53890	0.1892	0.2164	1.14381	0.181865	0.1909	1.00909	0.961092	AT1G53890	Protein of unknown function (DUF567)
AT5G27470	0.071	0.068	0.957484	0.551814	0.0673	0.948034	0.420281	AT5G27470	seryl-tRNA synthetase / serine--tRNA ligase
AT5G03260	0.0054	0.004	0.745743	0.273554	0.004	0.739588	0.182081	LAC11	laccase 11
AT5G01370	0.0058	0.0051	0.87267	0.737799	0.0019	0.317697	0.00801357	ACI1	ALC-interacting protein 1
AT5G26920	0.0101	0.0103	1.01178	0.93578	0.0123	1.21759	0.174158	CBP60G	Cam-binding protein 60-like G
AT2G40340	0.006	0.0058	0.967701	1	0.0024	0.40039	0.00891376	DREB2C	Integrase-type DNA-binding superfamily protein
AT2G03620	0.1174	0.0898	0.765347	3.73e-05	0.1023	0.871	0.0154	MGT3	magnesium transporter 3
AT4G37950	0.0068	0.0065	0.957651	0.910794	0.0024	0.360169	0.000568598	AT4G37950	Rhamnogalacturonate lyase family protein
AT5G54750	0.0382	0.0333	0.872275	0.391512	0.0365	0.957196	0.821698	AT5G54750	Transport protein particle (TRAPP) component
AT5G47180	0.0021	0.0039	1.8907	0.298347	0.0034	1.65157	0.453963	AT5G47180	Plant VAMP (vesicle-associated membrane protein) family protein
AT5G04810	0.0595	0.0571	0.959741	0.528207	0.0659	1.10757	0.0813503	AT5G04810	pentatricopeptide (PPR) repeat-containing protein
AT5G44000	0.0036	0.0031	0.868516	0.847542	0.0042	1.16244	0.735571	AT5G44000	Glutathione S-transferase family protein
AT5G08020	0.0259	0.0164	0.632999	0.0126794	0.0265	1.02007	0.938143	ATRPA70B	RPA70-kDa subunit B
AT5G64570	0.0041	0.0053	1.29684	0.239332	0.0044	1.08492	0.69911	XYL4	beta-D-xylosidase 4
AT1G43722	0.3397	0.305	0.897979	0.0696835	0.3387	0.997023	0.959482	AT1G43722
AT4G36250	0.0042	0.0061	1.46683	0.219801	0.007	1.68719	0.0569687	ALDH3F1	aldehyde dehydrogenase 3F1
AT1G73370	0.0079	0.0057	0.719512	0.0632979	0.008	1.01556	0.941674	SUS6	sucrose synthase 6
AT3G01185	0.0051	0.003	0.586926	0.411354	0.0072	1.40427	0.62586	AT3G01185	Protein of unknown function (DUF784)
AT3G23171	0	0.0085	Inf	0.0703757	0	0	1	AT3G23171
AT5G14060	0.0249	0.025	1.00448	1	0.0252	1.01537	0.886203	CARAB-AK-LYS	Aspartate kinase family protein
AT3G61190	0.0031	0.0054	1.76509	0.256505	0.0034	1.10769	1	BAP1	BON association protein 1
AT5G11480	0.0294	0.0333	1.13589	0.298155	0.0335	1.14174	0.241525	AT5G11480	P-loop containing nucleoside triphosphate hydrolases superfamily protein
AT1G01230	0.0166	0.0217	1.30883	0.191404	0.0159	0.959633	0.914566	AT1G01230	ORMDL family protein
AT4G14680	0.0038	0.0034	0.89443	0.86451	0.0042	1.08988	0.884809	APS3	Pseudouridine synthase/archaeosine transglycosylase-like family protein
AT2G27930	0.0048	0.0063	1.31209	1	0	0	0.0861349	AT2G27930	PLATZ transcription factor family protein
AT1G70700	0.0044	0.0028	0.639817	0.393685	0.0071	1.61817	0.181993	JAZ9	TIFY domain/Divergent CCT motif family protein
AT3G15010	0.0035	0.0028	0.793705	0.525356	0.0038	1.05728	0.888971	AT3G15010	RNA-binding (RRM/RBD/RNP motifs) family protein
AT5G17847	0	0	0	1	0	0	1	AT5G17847
AT5G05270	0.003	0.0009	0.298466	0.145446	0.0043	1.43104	0.606331	AT5G05270	Chalcone-flavanone isomerase family protein
AT2G03230	0.0039	0.0085	2.2099	0.210803	0.006	1.55833	0.565901	AT2G03230	GCK domain-containing protein
AT2G34770	0.093	0.0687	0.739072	0.00172605	0.0708	0.761514	0.00179471	FAH1	fatty acid hydroxylase 1
AT2G01540	0.0059	0.0026	0.444555	0.26582	0.0019	0.327335	0.0876018	AT2G01540	Calcium-dependent lipid-binding (CaLB domain) family protein
AT1G02380	0.0047	0.0091	1.94591	0.043885	0.0091	1.94196	0.0306915	AT1G02380
AT4G17895	0.0544	0.0524	0.963481	0.620668	0.0472	0.866905	0.0483804	UBP20	ubiquitin-specific protease 20
AT1G48870	0.0111	0.008	0.721941	0.112419	0.0094	0.851371	0.373156	AT1G48870	Transducin/WD40 repeat-like superfamily protein
AT3G50840	0.0042	0.0034	0.790866	0.482515	0.0043	1.01903	1	AT3G50840	Phototropic-responsive NPH3 family protein
AT4G35100	0.0054	0.0038	0.704767	0.371375	0.0029	0.535179	0.109111	PIP2;7	plasma membrane intrinsic protein 3
AT3G51171	0.0037	0.0025	0.679193	0.429977	0.002	0.531199	0.168065	AT3G51171	F-box and associated interaction domains-containing protein
AT1G69280	0.0691	0.0618	0.895261	0.130924	0.0671	0.971081	0.671393	AT1G69280
AT1G36950	0.2784	0.2698	0.969226	0.68424	0.2599	0.933377	0.342406	AT1G36950	RING/U-box superfamily protein
AT4G09090	0.2129	0.1084	0.510155	0.0253474	0.1689	0.793636	0.30667	AT4G09090	Carbohydrate-binding X8 domain superfamily protein
AT4G33380	0.0156	0.0182	1.16655	0.519223	0.0162	1.04283	0.914043	AT4G33380
AT3G60100	0.0069	0.0044	0.639556	0.127102	0.0087	1.26274	0.365705	CSY5	citrate synthase 5
AT1G12430	0.0449	0.0457	1.01717	0.820169	0.0457	1.0169	0.831605	PAK	armadillo repeat kinesin 3
AT3G17440	0.098	0.0849	0.866706	0.162355	0.0902	0.920253	0.37544	NPSN13	novel plant snare 13
AT3G10350	0.0229	0.0287	1.25663	0.0670844	0.025	1.09399	0.447473	AT3G10350	P-loop containing nucleoside triphosphate hydrolases superfamily protein
AT1G56320	0.1014	0.0867	0.854471	0.149516	0.1124	1.10846	0.32051	AT1G56320
AT1G50880	0.0037	0.0021	0.552079	0.528381	0.0033	0.893713	1	AT1G50880	F-box and associated interaction domains-containing protein
AT4G14465	0.0047	0.0029	0.619665	0.331935	0.0045	0.96344	1	AHL20	AT-hook motif nuclear-localized protein 20
AT4G22580	0.0039	0.0025	0.642191	0.29651	0.0032	0.822271	0.559785	AT4G22580	Exostosin family protein
AT1G36310	0.0568	0.0575	1.01097	0.928111	0.0572	1.00689	0.935063	AT1G36310	S-adenosyl-L-methionine-dependent methyltransferases superfamily protein
AT3G46086	0.0074	0	0	0.435897	0	0	1	AT3G46086
AT3G17030	0.0561	0.0574	1.0229	0.739246	0.0568	1.01311	0.854358	AT3G17030	Nucleic acid-binding proteins superfamily
AT1G44830	0.0034	0.0036	1.07237	1	0.0025	0.73104	1	AT1G44830	Integrase-type DNA-binding superfamily protein
AT4G16180	0.0825	0.0854	1.03544	0.590452	0.0873	1.0592	0.345255	AT4G16180
AT4G15396	0.0049	0.0039	0.7892	0.683299	0.0036	0.725439	0.53927	CYP702A6	cytochrome P450, family 702, subfamily A, polypeptide 6
AT2G16880	0.0188	0.0222	1.1817	0.345683	0.0273	1.45501	0.0154048	AT2G16880	Pentatricopeptide repeat (PPR) superfamily protein
AT5G45190	0.0918	0.0842	0.916663	0.214697	0.0883	0.961537	0.551557	AT5G45190	Cyclin family protein
AT5G41120	0.0172	0.0217	1.26032	0.0556755	0.0254	1.4758	0.00107638	AT5G41120	Esterase/lipase/thioesterase family protein
AT4G02860	0.0037	0.002	0.554062	0.320834	0.003	0.81631	0.675918	AT4G02860	Phenazine biosynthesis PhzC/PhzF protein
AT3G12145	0.0188	0.0092	0.49156	0.000377937	0.0151	0.80504	0.181807	FLR1	Leucine-rich repeat (LRR) family protein
AT5G19940	0.0017	0.0021	1.24941	1	0.005	2.96005	0.048065	AT5G19940	Plastid-lipid associated protein PAP / fibrillin family protein
AT1G01300	0.0038	0.0039	1.00811	1	0.0027	0.702126	0.220604	AT1G01300	Eukaryotic aspartyl protease family protein
AT2G43790	0.0567	0.0608	1.07191	0.473082	0.0561	0.98927	0.926401	MAPK6	MAP kinase 6
AT1G48050	0.0695	0.0688	0.989242	0.877925	0.0729	1.04834	0.412127	KU80	Ku80 family protein
AT5G66820	0.0037	0.0017	0.454914	0.172445	0.0053	1.41757	0.330893	AT5G66820
AT5G08240	0.0045	0.0046	1.02937	1	0.0029	0.643321	0.267028	AT5G08240
AT3G01080	0.0038	0.0021	0.54968	0.150862	0.0032	0.855936	0.654915	WRKY58	WRKY DNA-binding protein 58
AT1G36925	0.272	0.254	0.933687	0.587673	0.2117	0.778478	0.0366794	AT1G36925
AT1G30670	0.0158	0.0094	0.595253	0.124042	0.0196	1.23947	0.449775	AT1G30670	basic helix-loop-helix (bHLH) DNA-binding superfamily protein
AT1G22180	0.0171	0.0131	0.767704	0.221779	0.0114	0.665149	0.0534117	AT1G22180	Sec14p-like phosphatidylinositol transfer family protein
AT3G60190	0.0886	0.0855	0.965144	0.557375	0.0895	1.0097	0.869271	ADL1E	DYNAMIN-like 1E
AT1G17450	0.0884	0.0864	0.976665	0.511889	0.0881	0.996468	0.92029	AT1G17450	B-block binding subunit of TFIIIC
AT1G61630	0.0041	0.0036	0.869758	0.725518	0.0035	0.848393	0.735462	ATENT7	equilibrative nucleoside transporter 7
AT5G18260	0.004	0.0043	1.0659	0.880514	0.0042	1.04996	0.891204	AT5G18260	RING/U-box superfamily protein
AT1G28590	0.0045	0.0069	1.5265	0.185106	0.0112	2.46429	0.000237647	AT1G28590	GDSL-like Lipase/Acylhydrolase superfamily protein
AT5G38450	0.0076	0.0054	0.717581	0.165798	0.0051	0.670442	0.117904	CYP735A1	cytochrome P450, family 735, subfamily A, polypeptide 1
AT3G49990	0.0689	0.0565	0.819648	0.0167048	0.0606	0.878629	0.0894829	AT3G49990
AT2G33793	0.0032	0.0038	1.18268	0.680765	0.004	1.24344	0.582676	AT2G33793
AT5G19380	0.0495	0.0379	0.765776	0.00362852	0.0436	0.880319	0.136231	CLT1	CRT (chloroquine-resistance transporter)-like transporter 1
AT1G79670	0.0125	0.0157	1.25933	0.0839126	0.0149	1.18966	0.15649	RFO1	Wall-associated kinase family protein
AT4G14230	0.0695	0.0636	0.913849	0.238875	0.0731	1.05101	0.447197	AT4G14230	CBS domain-containing protein with a domain of unknown function (DUF21)
AT3G55580	0.0358	0.0275	0.76787	0.0253631	0.0233	0.651494	0.000341555	AT3G55580	Regulator of chromosome condensation (RCC1) family protein
AT1G68170	0.018	0.0049	0.270138	0.000110788	0.0241	1.33448	0.224262	AT1G68170	nodulin MtN21 /EamA-like transporter family protein
AT5G18362	0.0379	0.0635	1.67327	0.000150262	0.0454	1.19732	0.154187	AT5G18362	Cytokine-induced anti-apoptosis inhibitor 1, Fe-S biogenesis
AT5G11660	0.1616	0.0965	0.597544	4.11e-05	0.1499	0.928	0.497	AT5G11660	Protein of Unknown Function (DUF239)
AT4G14810	0.0136	0.0093	0.68601	0.484297	0.0034	0.247216	0.0108082	AT4G14810
AT1G60080	0.0307	0.0392	1.27478	0.0436689	0.0448	1.45819	0.00044576	AT1G60080	3'-5'-exoribonuclease family protein
AT5G17860	0.005	0.0062	1.22891	0.39312	0.006	1.18295	0.460059	CAX7	calcium exchanger 7
AT2G44030	0.0031	0.0049	1.59362	0.291048	0.004	1.28793	0.560843	AT2G44030	Galactose oxidase/kelch repeat superfamily protein
AT2G45650	0.0023	0.0025	1.11372	1	0.0035	1.55589	0.433956	AGL6	AGAMOUS-like 6
AT5G20620	0.0316	0.0333	1.05537	0.603059	0.0304	0.961486	0.694482	UBQ4	ubiquitin 4
AT4G38080	0.0969	0.0789	0.814812	0.1917	0.1086	1.12088	0.493502	AT4G38080	hydroxyproline-rich glycoprotein family protein
AT4G08980	0.0516	0.0491	0.950058	0.657759	0.0598	1.15767	0.152834	FBW2	F-BOX WITH WD-40 2
AT2G28350	0.0043	0.0036	0.842007	0.555375	0.0029	0.67077	0.10488	ARF10	auxin response factor 10
AT3G03180	0.0061	0.005	0.812522	0.828668	0.0032	0.527059	0.259552	AT3G03180	Got1/Sft2-like vescicle transport protein family
AT1G51240	0.0051	0.0016	0.30841	0.432714	0.0052	1.02583	1	AT1G51240	Plant self-incompatibility protein S1 family
AT5G10790	0.0513	0.0537	1.04747	0.613734	0.0463	0.902015	0.245812	UBP22	ubiquitin-specific protease 22
AT5G07070	0.1028	0.1308	1.27239	0.000993132	0.108	1.05068	0.486319	CIPK2	CBL-interacting protein kinase 2
AT3G42786	0.3298	0.3192	0.967966	0.625255	0.311	0.943026	0.321286	AT3G42786
AT3G25655	0.002	0.0053	2.64132	0.627448	0.0013	0.667354	1	IDL1	inflorescence deficient in abscission (IDA)-like 1
AT1G07130	0.0039	0.0038	0.966912	1	0.0037	0.940272	1	STN1	Nucleic acid-binding, OB-fold-like protein
AT4G08590	0.0482	0.0585	1.21292	0.0350044	0.0443	0.9182	0.327996	ORL1	ORTHRUS-like
AT2G44080	0.0037	0.005	1.36357	0.633883	0.0041	1.11245	0.823406	ARL	ARGOS-like
AT2G18400	0.0254	0.0509	1.99888	0.00034492	0.0489	1.91965	0.000531612	AT2G18400	ribosomal protein L6 family protein
AT5G40280	0.0475	0.0374	0.787152	0.0140006	0.0334	0.702487	0.000105256	ERA1	Prenyltransferase family protein
AT3G44718	0.0056	0	0	1	0.0045	0.80225	1	AT3G44718	Plant thionin family protein
AT3G04010	0.0142	0.0118	0.830634	0.280634	0.0141	0.991532	1	AT3G04010	O-Glycosyl hydrolases family 17 protein
AT4G15910	0.0034	0.0032	0.943384	1	0.0061	1.80538	0.310642	ATDI21	drought-induced 21
AT5G07380	0.0326	0.0311	0.956597	0.730903	0.0277	0.852102	0.17264	AT5G07380
AT5G62320	0.0048	0.0048	1.00319	1	0.0035	0.744688	0.542665	MYB99	myb domain protein 99
AT1G42525	0.2908	0.2642	0.908634	0.107147	0.2864	0.984829	0.799205	AT1G42525
AT1G64355	0.0041	0.006	1.4429	0.477838	0.0024	0.574237	0.548185	AT1G64355
AT3G02270	0.0121	0.0081	0.668452	0.0330281	0.0034	0.27885	2.73e-10	AT3G02270	Trimeric LpxA-like enzyme
AT1G04820	0.0086	0.0087	1.01155	1	0.01	1.17086	0.424233	TUA4	tubulin alpha-4 chain
AT1G71866	0.0052	0.0027	0.524351	0.388565	0.0559	10.7345	4.45e-17	AT1G71866
AT1G33050	0.0569	0.0566	0.994637	0.942995	0.0616	1.08174	0.229888	AT1G33050
AT3G42770	0.1898	0.212	1.11675	0.0692908	0.2061	1.08559	0.171453	AT3G42770	F-box/RNI-like/FBD-like domains-containing protein
AT2G39210	0.0035	0.0028	0.796107	0.552944	0.0044	1.25859	0.386968	AT2G39210	Major facilitator superfamily protein
AT5G23950	0.0048	0.0019	0.38387	0.101154	0.0037	0.761177	0.558258	AT5G23950	Calcium-dependent lipid-binding (CaLB domain) family protein
AT5G45110	0.0601	0.0195	0.324978	1.12e-20	0.0315	0.524	1.95e-10	NPR3	NPR1-like protein 3
AT2G47040	0.0039	0.002	0.500058	0.0269116	0.0046	1.16235	0.530797	VGD1	Plant invertase/pectin methylesterase inhibitor superfamily
AT3G08650	0.0701	0.0733	1.04601	0.542055	0.0732	1.0441	0.513701	AT3G08650	ZIP metal ion transporter family
AT2G28630	0.0034	0.0056	1.66495	0.121905	0.0028	0.825716	0.62191	KCS12	3-ketoacyl-CoA synthase 12
AT2G03290	0.003	0.0018	0.611863	1	0.0017	0.561163	1	AT2G03290	emp24/gp25L/p24 family/GOLD family protein
AT3G61150	0.0045	0.0033	0.749102	0.240961	0.0052	1.15678	0.489736	HD-GL2-1	homeodomain GLABROUS 1
AT1G77810	0.0133	0.0082	0.618027	0.0399527	0.0105	0.786426	0.320439	AT1G77810	Galactosyltransferase family protein
AT3G12970	0.0035	0.0057	1.64152	0.0853205	0.0031	0.884766	0.760803	AT3G12970
AT5G52990	0.0028	0.0044	1.5746	0.368768	0.0043	1.53999	0.394175	AT5G52990	SNARE-like superfamily protein
AT5G44330	0.0049	0.0033	0.668565	0.228557	0.0045	0.903689	0.698038	AT5G44330	Tetratricopeptide repeat (TPR)-like superfamily protein
AT4G30930	0.0312	0.0357	1.14696	0.240604	0.0452	1.45083	0.000415903	NFD1	Ribosomal protein L21
AT1G16210	0.0025	0.0032	1.27672	0.629111	0.0055	2.20394	0.0571749	AT1G16210
AT3G61980	0.0035	0.0032	0.925204	1	0.0047	1.34697	0.528433	AT3G61980	serine protease inhibitor, Kazal-type family protein
AT5G08530	0.0586	0.0561	0.95778	0.623257	0.0631	1.07713	0.308736	CI51	51 kDa subunit of complex I
AT2G39320	0.0192	0.0056	0.291988	0.0120881	0.0145	0.753745	0.569469	AT2G39320	Cysteine proteinases superfamily protein
AT2G36200	0.0296	0.0233	0.785758	0.00461204	0.0295	0.995192	0.970469	AT2G36200	P-loop containing nucleoside triphosphate hydrolases superfamily protein
AT1G34580	0.0296	0.0161	0.543795	3.3e-06	0.0198	0.668	9.11e-05	AT1G34580	Major facilitator superfamily protein
AT5G13970	0.0126	0.0073	0.580391	0.0202415	0.0149	1.18304	0.37727	AT5G13970
AT1G02050	0.0041	0.0035	0.849015	0.745569	0.003	0.729989	0.307702	LAP6	Chalcone and stilbene synthase family protein
AT1G66500	0.0124	0.0088	0.711041	0.137845	0.0094	0.755743	0.195009	AT1G66500	Pre-mRNA cleavage complex II
AT5G56200	0.0041	0.0017	0.417976	0.326437	0.003	0.73888	0.774426	AT5G56200	C2H2 type zinc finger transcription factor family
AT5G24830	0.0566	0.062	1.09427	0.236771	0.0679	1.20019	0.011361	AT5G24830	Tetratricopeptide repeat (TPR)-like superfamily protein
AT4G09110	0.0047	0.0048	1.02106	1	0.0026	0.551121	0.136662	AT4G09110	RING/U-box superfamily protein
AT3G15115	0.003	0.0011	0.377496	0.164558	0.0029	0.98521	1	AT3G15115
AT5G24530	0.0047	0.0052	1.09208	0.860944	0.0101	2.13679	0.00889681	DMR6	2-oxoglutarate (2OG) and Fe(II)-dependent oxygenase superfamily protein
AT1G04030	0.0265	0.0191	0.72083	0.0152826	0.0412	1.55626	4.7e-06	AT1G04030
AT5G13360	0.0465	0.0392	0.842133	0.0399559	0.0319	0.686763	1.95e-06	AT5G13360	Auxin-responsive GH3 family protein
AT3G33530	0.0699	0.0681	0.974578	0.558497	0.0673	0.963286	0.361377	AT3G33530	Transducin family protein / WD-40 repeat family protein
AT4G03070	0.004	0.0056	1.4255	0.522712	0.0058	1.45845	0.409688	AOP1	2-oxoglutarate (2OG) and Fe(II)-dependent oxygenase superfamily protein
AT3G18210	0.0374	0.0375	1.00198	1	0.0431	1.15151	0.111095	AT3G18210	2-oxoglutarate (2OG) and Fe(II)-dependent oxygenase superfamily protein
AT3G01410	0.0138	0.0147	1.07042	0.763787	0.0151	1.09911	0.636172	AT3G01410	Polynucleotidyl transferase, ribonuclease H-like superfamily protein
AT1G32480	0.0065	0.0104	1.59975	0.155105	0.0111	1.71301	0.0931769	IDH-IV	isocitrate dehydrogenase IV
AT5G01230	0.0491	0.0491	1.00035	1	0.046	0.936972	0.45928	AT5G01230	S-adenosyl-L-methionine-dependent methyltransferases superfamily protein
AT5G63080	0.01	0.008	0.799452	0.453056	0.0084	0.842733	0.496045	AT5G63080	2-oxoglutarate (2OG) and Fe(II)-dependent oxygenase superfamily protein
AT1G29370	0.0875	0.0874	0.998969	1	0.0911	1.04184	0.414313	AT1G29370	Kinase-related protein of unknown function (DUF1296)
AT5G10710	0.018	0.0197	1.10001	0.493013	0.0271	1.51191	0.000894472	AT5G10710
AT3G05720	0.0058	0.0084	1.45586	0.0772442	0.0055	0.948007	0.826608	IMPA-7	importin alpha isoform 7
AT3G05320	0.0044	0.0057	1.30263	0.414015	0.0105	2.39969	0.000913703	AT3G05320	O-fucosyltransferase family protein
AT2G21090	0.0661	0.0825	1.2476	0.000547001	0.0856	1.29524	1.16e-05	AT2G21090	Pentatricopeptide repeat (PPR-like) superfamily protein
AT4G30500	0.0047	0.0036	0.763507	0.782628	0.004	0.845759	0.800322	AT4G30500	Protein of unknown function (DUF788)
AT5G48070	0.0082	0.0022	0.271771	0.0109739	0.0044	0.532704	0.101131	ATXTH20	xyloglucan endotransglucosylase/hydrolase 20
AT3G23850	0.1004	0.0848	0.844817	0.292059	0.0645	0.642861	0.0105301	AT3G23850
AT2G34140	0.0049	0.0057	1.14871	0.703461	0.002	0.395231	0.0772976	AT2G34140	Dof-type zinc finger DNA-binding family protein
AT1G18880	0.0024	0.0039	1.60668	0.10909	0.004	1.64758	0.0696397	AT1G18880	Major facilitator superfamily protein
AT5G61570	0.0031	0.0029	0.937366	1	0.0042	1.34831	0.35259	AT5G61570	Protein kinase superfamily protein
AT1G50740	0.0452	0.0651	1.43965	0.0101142	0.0701	1.54985	0.00153958	AT1G50740	Transmembrane proteins 14C
AT5G58780	0.0044	0.0018	0.409121	0.0836064	0.0042	0.941378	0.867055	AT5G58780	Undecaprenyl pyrophosphate synthetase family protein
AT2G05642	0.295	0.256	0.867735	1.23e-13	0.2757	0.934	0.000132	AT2G05642	Nucleic acid-binding, OB-fold-like protein
AT3G47110	0.0749	0.066	0.880256	0.03466	0.0731	0.975889	0.642742	AT3G47110	Leucine-rich repeat protein kinase family protein
AT3G11430	0.0045	0.004	0.878141	0.621892	0.0038	0.84412	0.492945	ATGPAT5	glycerol-3-phosphate acyltransferase 5
AT3G56210	0.0354	0.0381	1.07657	0.616415	0.0306	0.863148	0.29465	AT3G56210	ARM repeat superfamily protein
AT2G45450	0.0032	0.0045	1.40814	1	0	0	1	ZPR1	protein binding
AT2G26695	0.0027	0.0052	1.93649	0.327535	0.0043	1.62313	0.551429	AT2G26695	Ran BP2/NZF zinc finger-like superfamily protein
AT1G02580	0.0033	0.0043	1.31881	0.431837	0.0043	1.3075	0.38385	MEA	SET domain-containing protein
AT5G03540	0.0538	0.0504	0.937148	0.492301	0.0552	1.02716	0.765881	ATEXO70A1	exocyst subunit exo70 family protein A1
AT1G58220	0.0894	0.0838	0.936975	0.210236	0.0855	0.95604	0.326646	AT1G58220	Homeodomain-like superfamily protein
AT4G10520	0.004	0.0081	2.00854	0.00155398	0.0062	1.55228	0.0485315	AT4G10520	Subtilase family protein
AT3G04290	0.0168	0.0069	0.410886	2.71e-05	0.007	0.416	4.93e-06	ATLTL1	Li-tolerant lipase 1
AT1G07350	0.0686	0.0616	0.897408	0.159835	0.0751	1.09488	0.182777	AT1G07350	RNA-binding (RRM/RBD/RNP motifs) family protein
AT5G63960	0.064	0.0651	1.01596	0.772869	0.0661	1.03208	0.528232	EMB2780	DNA binding;nucleotide binding;nucleic acid binding;DNA-directed DNA polymerases;DNA-directed DNA polymerases
AT4G36490	0.012	0.013	1.08447	0.674458	0.0124	1.0328	0.876334	ATSFH12	SEC14-like 12
AT5G57810	0.003	0.003	0.99434	1	0.0035	1.17087	0.838603	TET15	tetraspanin15
AT2G16005	0.0065	0.0057	0.867264	0.840601	0.0055	0.842771	0.686798	AT2G16005	MD-2-related lipid recognition domain-containing protein
AT5G08040	0.001	0	0	1	0.0092	9.13568	0.0125364	TOM5	mitochondrial import receptor subunit TOM5 homolog
AT4G20340	0.0556	0.0322	0.579959	1.3e-05	0.0598	1.08	0.518	AT4G20340	Transcription factor TFIIE, alpha subunit
AT4G39340	0.0027	0.007	2.57205	0.103764	0.0054	1.96495	0.203526	AT4G39340	Protein of unknown function (DUF1278)
AT4G33330	0.0075	0.0098	1.30309	0.175923	0.0085	1.12959	0.519788	PGSIP3	plant glycogenin-like starch initiation protein 3
AT5G49900	0.0115	0.0122	1.06086	0.713971	0.0162	1.40835	0.00889773	AT5G49900	Beta-glucosidase, GBA2 type family protein
AT3G11150	0.0039	0.0034	0.87108	0.842635	0.0049	1.26581	0.532039	AT3G11150	2-oxoglutarate (2OG) and Fe(II)-dependent oxygenase superfamily protein
AT2G29790	0.0199	0.0036	0.180094	0.0217251	0.0023	0.115765	0.0160424	AT2G29790	Maternally expressed gene (MEG) family protein
AT3G03540	0.0049	0.004	0.827744	0.571522	0.0031	0.630744	0.143239	NPC5	non-specific phospholipase C5
AT1G06950	0.0643	0.0608	0.945904	0.273614	0.0568	0.883313	0.00876019	TIC110	translocon at the inner envelope membrane of chloroplasts 110
AT4G14250	0.0048	0.0054	1.1301	0.592406	0.0046	0.95772	0.838677	AT4G14250	structural constituent of ribosome
AT4G17050	0.0585	0.0634	1.08366	0.413085	0.051	0.870952	0.170291	UGLYAH	ureidoglycine aminohydrolase
AT3G09940	0.0066	0.0036	0.544531	0.0860786	0.0047	0.706669	0.253541	ATMDAR3	monodehydroascorbate reductase
AT3G51860	0.0088	0.0056	0.637753	0.0518945	0.0107	1.21599	0.288536	CAX3	cation exchanger 3
AT5G65609	0	0.0032	Inf	0.222632	0.0026	Inf	0.500264	AT5G65609
AT2G07734	0.0034	0.004	1.17915	0.332612	0.0029	0.849384	0.341716	AT2G07734	Alpha-L RNA-binding motif/Ribosomal protein S4 family protein
AT5G02320	0.0767	0.0674	0.878939	0.181366	0.0729	0.951398	0.593483	ATMYB3R5	myb domain protein 3r-5
AT4G09840	0.0092	0.0027	0.292171	0.381533	0.0124	1.34646	0.771407	AT4G09840
AT5G66400	0.0053	0.003	0.555375	0.284032	0.0034	0.631704	0.325195	RAB18	Dehydrin family protein
AT5G46960	0.0422	0.1052	2.49071	1.23e-10	0.0851	2.01	4.1e-08	AT5G46960	Plant invertase/pectin methylesterase inhibitor superfamily protein
AT5G11425	0.0053	0.0026	0.498134	0.653487	0.0054	1.01797	1	AT5G11425
AT1G19200	0.0031	0.003	0.956962	1	0.0049	1.59787	0.380413	AT1G19200	Protein of unknown function (DUF581)
AT5G36460	0.1995	0.1569	0.786754	0.10166	0.1861	0.932919	0.592154	AT5G36460	ECA1 gametogenesis related family protein
AT5G11030	0.0598	0.0586	0.979816	0.777442	0.0572	0.955848	0.508768	ALF4	aberrant lateral root formation 4
AT2G03880	0.015	0.0164	1.0915	0.632543	0.0173	1.15677	0.35012	REME1	Pentatricopeptide repeat (PPR) superfamily protein
AT2G20784	0.0021	0	0	1	0.0021	0.993637	1	AT2G20784
AT4G17190	0.0043	0.003	0.691526	0.440231	0.0035	0.806812	0.588128	FPS2	farnesyl diphosphate synthase 2
AT4G34100	0.0836	0.0795	0.951039	0.292898	0.0789	0.944453	0.189679	AT4G34100	RING/U-box superfamily protein
AT4G03180	0.0459	0.0447	0.973544	0.894451	0.0303	0.660206	0.00536043	AT4G03180
AT5G48090	0.0408	0.0436	1.06682	0.399028	0.0386	0.946562	0.488873	ELP1	EDM2-like protein1
AT5G01320	0.0064	0.003	0.463489	0.00199354	0.004	0.631541	0.0266448	AT5G01320	Thiamine pyrophosphate dependent pyruvate decarboxylase family protein
AT5G58010	0.0029	0.0031	1.06792	1	0.0047	1.60871	0.316341	LRL3	LJRHL1-like 3
AT5G57870	0.0862	0.0802	0.930905	0.16202	0.0881	1.02247	0.639274	eIFiso4G1	MIF4G domain-containing protein / MA3 domain-containing protein
AT5G37475	0.0898	0.0981	1.09297	0.368279	0.1002	1.11595	0.242165	AT5G37475	Translation initiation factor eIF3 subunit
AT3G27700	0.0747	0.0765	1.02385	0.655121	0.0691	0.924713	0.121236	AT3G27700	zinc finger (CCCH-type) family protein / RNA recognition motif (RRM)-containing protein
AT4G09490	0.0054	0.0067	1.23399	0.672479	0.003	0.559093	0.273743	AT4G09490	Polynucleotidyl transferase, ribonuclease H-like superfamily protein
AT1G52140	0.0049	0.0024	0.491153	0.224645	0.0095	1.9241	0.0665145	AT1G52140
AT1G18550	0.0379	0.0395	1.04318	0.632726	0.0412	1.08834	0.299228	AT1G18550	ATP binding microtubule motor family protein
AT5G53010	0.0477	0.0479	1.00356	0.955609	0.0502	1.05139	0.350047	AT5G53010	calcium-transporting ATPase, putative
AT4G08460	0.1513	0.1146	0.757768	6.41e-06	0.127	0.839	0.00155	AT4G08460	Protein of unknown function (DUF1644)
AT3G60120	0.0067	0.0056	0.83526	0.528264	0.0141	2.11789	0.000346876	BGLU27	beta glucosidase 27
AT1G77510	0.0039	0.0048	1.22597	0.491455	0.0038	0.966919	1	PDI6	PDI-like 1-2
AT4G35870	0.0158	0.017	1.08092	0.532875	0.0179	1.13667	0.268326	AT4G35870	early-responsive to dehydration stress protein (ERD4)
AT4G29440	0.0658	0.0603	0.916515	0.125903	0.0657	0.998616	0.980058	AT4G29440	Regulator of Vps4 activity in the MVB pathway protein
AT1G52430	0.0251	0.0242	0.962942	0.689465	0.0243	0.966568	0.70639	AT1G52430	Ubiquitin carboxyl-terminal hydrolase-related protein
AT5G41240	0.0732	0.0666	0.90925	0.196149	0.0628	0.857852	0.0245912	GSTT2	glutathione S-transferase THETA 2
AT2G37790	0.0417	0.0458	1.0997	0.325772	0.0428	1.02779	0.782835	AT2G37790	NAD(P)-linked oxidoreductase superfamily protein
AT1G15950	0.0031	0.0037	1.18596	0.723052	0.0028	0.890168	0.859624	ATCCR1	cinnamoyl coa reductase 1
AT5G55970	0.0032	0.0052	1.61962	0.382333	0.003	0.928339	1	AT5G55970	RING/U-box superfamily protein
AT5G43670	0.0554	0.0512	0.923948	0.202407	0.0495	0.89279	0.0321932	AT5G43670	Sec23/Sec24 protein transport family protein
AT4G26160	0.0838	0.0812	0.969486	0.73654	0.0796	0.949838	0.524765	ACHT1	atypical CYS HIS rich thioredoxin 1
AT3G23260	0.0857	0.0517	0.602877	4.81e-05	0.0927	1.08	0.444	AT3G23260	F-box and associated interaction domains-containing protein
AT3G04997	0.0117	0.0019	0.159445	0.0648986	0.0081	0.689749	0.5591	AT3G04997
AT2G45760	0.0033	0.003	0.920268	1	0.0031	0.961883	1	BAP2	BON association protein 2
AT5G08350	0.0263	0.0198	0.750699	0.110709	0.0247	0.937796	0.71211	AT5G08350	GRAM domain-containing protein / ABA-responsive protein-related
AT1G67850	0.0172	0.0151	0.875414	0.372775	0.0238	1.37943	0.00639815	AT1G67850	Protein of unknown function (DUF707)
AT4G10630	0.0044	0.0016	0.371887	0.147825	0.0045	1.02499	1	AT4G10630	Glutaredoxin family protein
AT1G69620	0.005	0.0032	0.644734	0.358721	0.0037	0.746682	0.508213	RPL34	ribosomal protein L34
AT4G33870	0.0031	0.0055	1.80562	0.0919193	0.0018	0.588653	0.225223	AT4G33870	Peroxidase superfamily protein
AT5G49070	0.0106	0.0083	0.781275	0.256955	0.0078	0.728782	0.106135	KCS21	3-ketoacyl-CoA synthase 21
AT1G49110	0.0028	0.003	1.07298	1	0.002	0.691774	0.596079	AT1G49110
AT4G04640	0.0034	0.003	0.890416	0.839995	0.0049	1.44872	0.322614	ATPC1	ATPase, F1 complex, gamma subunit protein
AT3G43860	0.0036	0.004	1.09731	0.846187	0.0059	1.62927	0.173169	GH9A4	glycosyl hydrolase 9A4
AT1G57860	0.0323	0	0	0.0416751	0	0	0.0816205	AT1G57860	Translation protein SH3-like family protein
AT5G24560	0.006	0.001	0.174556	0.0142051	0.0031	0.514918	0.296512	AtPP2-B12	phloem protein 2-B12
AT4G24230	0.003	0.0038	1.25789	0.57064	0.0032	1.05499	1	ACBP3	acyl-CoA-binding domain 3
AT1G63160	0.0646	0.0589	0.912391	0.263643	0.0555	0.859997	0.0518523	RFC2	replication factor C 2
AT1G71050	0.0044	0.0032	0.728146	0.764651	0.0048	1.09294	1	HIPP20	Heavy metal transport/detoxification superfamily protein
AT5G22310	0.0046	0.0052	1.13732	0.750484	0.0042	0.910631	0.872791	AT5G22310
AT1G28510	0.0141	0.0125	0.880445	0.695733	0.0173	1.22099	0.433004	AT1G28510	Optic atrophy 3 protein (OPA3)
AT2G32910	0.0937	0.0916	0.97819	0.731376	0.076	0.811263	0.000423951	AT2G32910	DCD (Development and Cell Death) domain protein
AT2G34160	0.0026	0.007	2.67016	0.0687897	0.0046	1.73298	0.39798	AT2G34160	Alba DNA/RNA-binding protein
AT5G43840	0.0081	0.0052	0.642805	0.620793	0.0025	0.310505	0.027419	AT-HSFA6A	heat shock transcription factor A6A
AT3G09020	0.0135	0.0217	1.60755	0.00849673	0.0115	0.853567	0.447014	AT3G09020	alpha 1,4-glycosyltransferase family protein
AT1G48240	0.0315	0.0277	0.88085	0.419979	0.0352	1.11584	0.400076	ATNPSN12	novel plant snare 12
AT4G34150	0.0267	0.0192	0.719848	0.0839702	0.022	0.825099	0.268316	AT4G34150	Calcium-dependent lipid-binding (CaLB domain) family protein
AT5G58390	0.0043	0.0042	0.966169	1	0.0027	0.61495	0.158457	AT5G58390	Peroxidase superfamily protein
AT5G37320	0.0097	0.0113	1.15921	0.563726	0.0076	0.778611	0.306334	AT5G37320	Protein of unknown function (DUF674)
AT5G33355	0.0019	0.0069	3.64269	0.277433	0.0052	2.7286	0.671736	AT5G33355	Defensin-like (DEFL) family protein
AT1G71140	0.0031	0.0044	1.41006	0.36318	0.0049	1.60177	0.18836	AT1G71140	MATE efflux family protein
AT5G43600	0.0944	0.0877	0.92893	0.304704	0.0884	0.936594	0.326738	ATAAH-2	ureidoglycolate amidohydrolase
AT3G48195	0.08	0.0734	0.918324	0.100971	0.0762	0.953564	0.307694	AT3G48195	Phox (PX) domain-containing protein
AT2G29040	0.075	0.0668	0.890833	0.0750549	0.081	1.08123	0.169241	AT2G29040	Exostosin family protein
AT5G07540	0.0058	0.0072	1.24028	0.665451	0.0044	0.746839	0.654832	GRP16	glycine-rich protein 16
AT5G50560	0.004	0	0	1	0	0	0.438261	AT5G50560	Protein of unknown function (DUF 3339)
AT3G51960	0.0065	0.0053	0.81361	0.674001	0.0034	0.52567	0.249643	BZIP24	basic leucine zipper 24
AT4G16580	0.0449	0.0514	1.14556	0.0988648	0.0483	1.07609	0.358111	AT4G16580	Protein phosphatase 2C family protein
AT2G05810	0.004	0.0054	1.35653	0.289073	0.004	0.997378	1	AT2G05810	ARM repeat superfamily protein
AT1G66960	0.0083	0.0039	0.471053	0.00192052	0.0132	1.59717	0.0109352	AT1G66960	Terpenoid cyclases family protein
AT2G30750	0.0044	0.0064	1.43796	0.238533	0.0096	2.17104	0.00465197	CYP71A12	cytochrome P450, family 71, subfamily A, polypeptide 12
AT4G11393	0.0402	0.0054	0.134643	0.0048795	0.0041	0.10323	0.0112995	AT4G11393	Defensin-like (DEFL) family protein
AT3G09520	0.0037	0.0052	1.41911	0.176243	0.0031	0.848038	0.538773	EXO70H4	exocyst subunit exo70 family protein H4
AT2G37010	0.0045	0.0124	2.78055	1.57e-08	0.007	1.58	0.0303	ATNAP12	non-intrinsic ABC protein 12
AT1G36370	0.0433	0.0417	0.961211	0.706895	0.0462	1.06639	0.439409	SHM7	serine hydroxymethyltransferase 7
AT5G42180	0.0035	0.0059	1.67438	0.227925	0.0049	1.37368	0.517467	AT5G42180	Peroxidase superfamily protein
AT5G43610	0.0319	0.0454	1.42137	0.00336629	0.0347	1.08548	0.469293	ATSUC6	sucrose-proton symporter 6
AT3G25540	0.043	0.0292	0.68003	0.00533482	0.0376	0.87378	0.294427	LAG1	TRAM, LAG1 and CLN8 (TLC) lipid-sensing domain containing protein
AT3G23590	0.0776	0.0695	0.895781	0.00931318	0.0727	0.936266	0.0905794	MED33A	REF4-related 1
AT1G58242	0.25	0.3333	1.32771	0.749156	0.4167	1.65304	0.504155	AT1G58242	Plant thionin family protein
AT2G24340	0.3196	0.2637	0.825193	0.00899916	0.3127	0.978521	0.762461	AT2G24340	sequence-specific DNA binding transcription factors
AT1G63370	0.003	0.0088	2.92267	0.0137413	0.0025	0.811293	0.785498	AT1G63370	Flavin-binding monooxygenase family protein
AT1G56110	0.02	0.0225	1.1241	0.370214	0.0187	0.934635	0.584451	NOP56	homolog of nucleolar protein NOP56
AT1G14510	0.0197	0.0071	0.360638	0.000120681	0.0076	0.388446	3.41e-05	AL7	alfin-like 7
AT2G28880	0.0195	0.016	0.821567	0.177648	0.0184	0.940944	0.659251	emb1997	para-aminobenzoate (PABA) synthase family protein
AT4G18910	0.0038	0.01	2.6303	0.00158997	0.0101	2.663	0.000837468	NIP1;2	NOD26-like intrinsic protein 1;2
AT2G21490	0.0053	0.0033	0.618494	0.362775	0.0053	1.00329	1	LEA	dehydrin LEA
AT4G01320	0.0627	0.0629	1.00239	1	0.0629	1.00297	0.970403	ATSTE24	Peptidase family M48 family protein
AT4G15310	0.2687	0.283	1.05322	1	0.2637	0.98173	1	CYP702A3	cytochrome P450, family 702, subfamily A, polypeptide 3
AT1G19010	0.0334	0.0326	0.97454	0.88416	0.0471	1.40961	0.00752138	AT1G19010
AT1G54250	0.0054	0.0029	0.532628	0.156022	0.0031	0.577157	0.175328	ATRPABC16.5	RNA polymerase Rpb8
AT1G55170	0.0946	0.0926	0.978159	0.800838	0.0897	0.947841	0.525552	AT1G55170
AT1G70230	0.0057	0.0047	0.827073	0.650434	0.0027	0.478896	0.0292046	TBL27	TRICHOME BIREFRINGENCE-LIKE 27
AT3G27328	0.0036	0.0036	1.00357	1	0.0071	2.00336	0.480502	AT3G27328
AT1G52830	0.0037	0.0063	1.69395	0.261326	0.0062	1.65486	0.26678	IAA6	indole-3-acetic acid 6
AT2G24700	0.0037	0.0033	0.903049	0.851193	0.0026	0.717157	0.453669	AT2G24700	Transcriptional factor B3 family protein
AT5G60940	0.0626	0.0658	1.05063	0.495599	0.0621	0.990958	0.917455	AT5G60940	Transducin/WD40 repeat-like superfamily protein
AT1G45015	0.01	0.0057	0.569429	1	0.0131	1.30587	1	AT1G45015	MD-2-related lipid recognition domain-containing protein
AT5G56990	0.004	0.0055	1.36517	0.463634	0.0052	1.29592	0.49985	AT5G56990
AT4G09600	0.0099	0.0089	0.89931	1	0.0062	0.628093	0.564023	GASA3	GAST1 protein homolog 3
AT1G23160	0.0054	0.0056	1.03046	1	0.0058	1.06862	0.897851	AT1G23160	Auxin-responsive GH3 family protein
AT1G67510	0.004	0.0034	0.864242	0.675975	0.0033	0.833514	0.513061	AT1G67510	Leucine-rich repeat protein kinase family protein
AT2G21280	0.0363	0.0369	1.01619	0.908549	0.0323	0.890092	0.316535	ATSULA	NAD(P)-binding Rossmann-fold superfamily protein
AT5G64490	0.0049	0.0036	0.723644	0.391369	0.0035	0.707732	0.331016	AT5G64490	ARM repeat superfamily protein
AT1G08230	0.0049	0.0042	0.858144	0.712849	0.0051	1.04221	1	AT1G08230	Transmembrane amino acid transporter family protein
AT5G60960	0.043	0.0286	0.664603	0.000426206	0.0294	0.683071	0.000137469	AT5G60960	Pentatricopeptide repeat (PPR) superfamily protein
AT3G52302	0.0056	0	0	0.499348	0.0047	0.842909	1	AT3G52302
AT3G42180	0.0415	0.0461	1.11033	0.332202	0.0549	1.32287	0.00449517	AT3G42180	Exostosin family protein
AT4G33250	0.005	0.0013	0.266642	0.00919253	0.0032	0.642299	0.196025	EIF3K	eukaryotic translation initiation factor 3K
AT1G67780	0.0496	0.0619	1.24874	0.0448837	0.0604	1.21684	0.0639083	AT1G67780	Zinc-finger domain of monoamine-oxidase A repressor R1 protein
AT5G19260	0.0029	0.0034	1.2016	0.807336	0.0012	0.407027	0.165259	AT5G19260	Protein of unknown function (DUF3049)
AT3G27720	0.0525	0.0549	1.04579	0.75641	0.0577	1.10019	0.429665	ARI4	IBR domain containing protein
AT3G21510	0.0038	0.0044	1.14497	1	0.0009	0.238713	0.208458	AHP1	histidine-containing phosphotransmitter 1
AT2G01290	0.0035	0.0038	1.09621	0.836607	0.0029	0.830591	0.697074	RPI2	ribose-5-phosphate isomerase 2
AT5G65230	0.0053	0.0054	1.01707	1	0.0055	1.04195	1	AtMYB53	myb domain protein 53
AT5G18100	0.0285	0.0326	1.14492	0.35814	0.0287	1.00747	1	CSD3	copper/zinc superoxide dismutase 3
AT2G12935	0.3346	0.3279	0.97981	0.78011	0.3364	1.00513	0.951949	AT2G12935
AT5G64880	0.0038	0.0034	0.896599	1	0.0041	1.06075	1	AT5G64880
AT3G13710	0.0112	0.0137	1.22278	0.228286	0.008	0.716345	0.0397069	PRA1.F4	prenylated RAB acceptor 1.F4
AT4G37040	0.0251	0.0211	0.841517	0.20801	0.0203	0.812105	0.111783	MAP1D	methionine aminopeptidase 1D
AT5G17240	0.0276	0.0371	1.3472	0.0634406	0.0423	1.53355	0.00323188	SDG40	SET domain group 40
AT2G03500	0.0024	0.0034	1.41919	0.628592	0.0049	2.01229	0.119378	AT2G03500	Homeodomain-like superfamily protein
AT5G36310	0.2381	0.2076	0.872244	0.58794	0.245	1.02905	0.928346	AT5G36310	ECA1 gametogenesis related family protein
AT3G01880	0.0034	0.0033	0.948463	1	0.0044	1.27206	0.451555	AT3G01880	Plant protein of unknown function (DUF946)
AT2G23149	0.0732	0.0061	0.083274	0.00303478	0	0	0.000406945	AT2G23149
AT1G76830	0.0048	0.0028	0.573905	0.186379	0.0038	0.786793	0.601307	AT1G76830	F-box and associated interaction domains-containing protein
AT4G38060	0.0041	0.0057	1.39171	0.587263	0.0015	0.363218	0.292182	AT4G38060
AT4G05440	0.0021	0.0036	1.74437	0.344862	0.0026	1.23977	0.813283	EDA35	temperature sensing protein-related
AT3G50050	0.0907	0.0926	1.02129	0.733902	0.083	0.914977	0.141126	AT3G50050	Eukaryotic aspartyl protease family protein
AT1G04280	0.0066	0.0053	0.803257	0.495152	0.0045	0.679561	0.173231	AT1G04280	P-loop containing nucleoside triphosphate hydrolases superfamily protein
AT3G08960	0.0754	0.0733	0.972128	0.584217	0.0759	1.00729	0.888341	AT3G08960	ARM repeat superfamily protein
AT4G26950	0.0031	0.0051	1.67223	0.509776	0.0043	1.3977	0.764078	AT4G26950	Protein of unknown function, DUF584
AT5G64840	0.0218	0.0215	0.987218	0.950361	0.0211	0.967056	0.813542	GCN5	general control non-repressible 5
AT5G57650	0.0024	0.0075	3.15435	0.36288	0.0035	1.45182	1	AT5G57650	eukaryotic translation initiation factor-related
AT5G16300	0.0265	0.026	0.979492	0.809119	0.0237	0.893196	0.13448	AT5G16300	Vps51/Vps67 family (components of vesicular transport) protein
AT3G54700	0.0053	0.0048	0.893087	0.649399	0.004	0.758422	0.202696	PHT1;7	phosphate transporter 1;7
AT1G55020	0.0375	0.0342	0.914122	0.271335	0.0327	0.873713	0.0643242	LOX1	lipoxygenase 1
AT5G27944	0.0024	0.0029	1.22772	0.765085	0.0056	2.3329	0.091321	AT5G27944	MADS-box transcription factor family protein
AT4G16260	0.0056	0.0021	0.370533	0.0331947	0.0031	0.549939	0.0915217	AT4G16260	Glycosyl hydrolase superfamily protein
AT4G38570	0.0024	0.0033	1.39871	0.420774	0.0024	0.995283	1	PIS2	probable CDP-diacylglycerol--inositol 3-phosphatidyltransferase 2
AT3G24310	0.0041	0.0048	1.15301	0.847445	0.0022	0.540037	0.191688	MYB305	myb domain protein 305
AT4G04490	0.0095	0.0116	1.21935	0.339997	0.0093	0.971256	0.92349	CRK36	cysteine-rich RLK (RECEPTOR-like protein kinase) 36
AT3G20898	0.0046	0.0073	1.59278	0.545485	0.0043	0.944506	1	AT3G20898
AT4G04601	0.2264	0.1891	0.835068	0.0377073	0.1806	0.797582	0.0085976	AT4G04601
AT4G26400	0.006	0.0036	0.611122	0.102647	0.0027	0.448262	0.00474444	AT4G26400	RING/U-box superfamily protein
AT4G23510	0.0094	0.0092	0.981529	1	0.012	1.27843	0.122663	AT4G23510	Disease resistance protein (TIR-NBS-LRR class) family
AT3G26934	0.0457	0.025	0.546873	0.0235411	0.0303	0.66414	0.0509529	AT3G26934
AT1G48970	0.0595	0.072	1.21051	0.0060035	0.0593	0.997197	0.973509	AT1G48970	NagB/RpiA/CoA transferase-like superfamily protein
AT5G53070	0.0022	0.0019	0.836418	1	0.0034	1.54042	0.480497	AT5G53070	Ribosomal protein L9/RNase H1
AT3G59980	0.0031	0.0063	2.02662	0.0275436	0.0038	1.22881	0.538768	AT3G59980	Nucleic acid-binding, OB-fold-like protein
AT5G07130	0.0745	0.0723	0.971299	0.680236	0.0722	0.969244	0.619391	LAC13	laccase 13
AT2G15760	0.0067	0.0081	1.19987	0.605261	0.0133	1.97474	0.026986	AT2G15760	Protein of unknown function (DUF1645)
AT5G53905	0.0035	0.0037	1.06529	1	0.0032	0.920656	1	AT5G53905
AT4G27170	0.0042	0.0036	0.840511	1	0.0033	0.784512	0.76831	SESA4	seed storage albumin 4
AT2G37660	0.0033	0.0032	0.978821	1	0.0022	0.677301	0.399827	AT2G37660	NAD(P)-binding Rossmann-fold superfamily protein
AT4G33120	0.0097	0.0062	0.633143	0.0663147	0.0094	0.964874	0.911914	AT4G33120	S-adenosyl-L-methionine-dependent methyltransferases superfamily protein
AT2G36160	0.0052	0.0029	0.56113	0.220016	0.005	0.960797	1	AT2G36160	Ribosomal protein S11 family protein
AT3G22430	0.0363	0.0254	0.698518	0.00207879	0.0293	0.80636	0.0395854	AT3G22430
AT1G79420	0.0046	0.0026	0.572433	0.116194	0.0027	0.591607	0.0832432	AT1G79420	Protein of unknown function (DUF620)
AT2G24800	0.0063	0.0032	0.511405	0.0557928	0.0034	0.542481	0.0512888	AT2G24800	Peroxidase superfamily protein
AT4G19590	0.0343	0.0189	0.551232	0.00380879	0.0322	0.939634	0.726956	AT4G19590	Chaperone DnaJ-domain superfamily protein
AT3G17060	0.0261	0.0207	0.791657	0.168172	0.0167	0.639564	0.00367993	AT3G17060	Pectin lyase-like superfamily protein
AT5G48595	0.2318	0.1881	0.811872	0.385471	0.1939	0.836651	0.380047	AT5G48595	Defensin-like (DEFL) family protein
AT5G65980	0.0043	0.004	0.929232	0.866392	0.0037	0.854959	0.633962	AT5G65980	Auxin efflux carrier family protein
AT2G20450	0.0016	0.0037	2.30732	0.455255	0.0033	2.11146	0.464326	AT2G20450	Ribosomal protein L14
AT5G39645	0.34	0.3768	1.10788	0.776828	0.3	0.882716	0.758431	AT5G39645	Defensin-like (DEFL) family protein
AT4G39390	0.0326	0.0288	0.88192	0.358766	0.0281	0.863362	0.229071	NST-K1	nucleotide sugar transporter-KT 1
AT3G15530	0.0022	0.0045	2.02553	0.080064	0.0026	1.19641	0.692272	AT3G15530	S-adenosyl-L-methionine-dependent methyltransferases superfamily protein
AT5G46530	0.0017	0.0044	2.51588	0.211657	0.0029	1.66677	0.523573	AT5G46530	AWPM-19-like family protein
AT3G55750	0.0032	0.0225	7.05118	5.84e-08	0.0058	1.8	0.332	AT3G55750	Ribosomal protein L35Ae family protein
AT1G70350	0.0048	0.0064	1.31862	0.661422	0.0032	0.662558	0.478507	AT1G70350
AT4G26810	0.0052	0.0032	0.609273	0.370693	0.0039	0.742917	0.534757	AT4G26810	SWIB/MDM2 domain superfamily protein
AT1G35375	0.3617	0.3245	0.897361	0.0319507	0.3223	0.891233	0.0110968	AT1G35375
AT5G57785	0.0037	0.0026	0.695582	0.717173	0.0049	1.3261	0.758105	AT5G57785
AT1G28306	0.0013	0.0385	28.8568	1.43e-08	0.0368	27.6	3.02e-08	AT1G28306	Plant self-incompatibility protein S1 family
AT1G12450	0.0047	0.0039	0.822068	0.823441	0.0023	0.498632	0.158933	AT1G12450	SNARE associated Golgi protein family
AT2G35780	0.0371	0.0313	0.844304	0.150086	0.0323	0.869734	0.208141	scpl26	serine carboxypeptidase-like 26
AT2G31020	0.0112	0.0095	0.84948	0.429075	0.0154	1.38004	0.0746646	ORP1A	OSBP(oxysterol binding protein)-related protein 1A
AT2G27775	0.0059	0.006	1.01401	1	0.0045	0.768291	0.550017	AT2G27775
AT5G41590	0.0048	0.0085	1.7617	0.268726	0.0062	1.27807	0.676107	AT5G41590	Protein of unknown function (DUF567)
AT3G60860	0.0339	0.0342	1.00841	0.888947	0.0379	1.11664	0.027709	AT3G60860	SEC7-like guanine nucleotide exchange family protein
AT5G12236	0.006	0	0	0.459239	0	0	1	AT5G12236
AT1G57660	0	0.0039	Inf	0.0622559	0.0009	Inf	0.47771	AT1G57660	Translation protein SH3-like family protein
AT1G19086	0.3426	0.3143	0.917402	0.402627	0.3503	1.02246	0.828871	AT1G19086
AT5G40950	0.0055	0.0038	0.70204	0.754204	0.0064	1.16105	1	RPL27	ribosomal protein large subunit 27
AT1G05870	0.0025	0.0049	1.96756	0.0949906	0.0038	1.53655	0.28845	AT1G05870	Protein of unknown function (DUF1685)
AT3G05020	0.0032	0.0027	0.829308	0.787163	0.0051	1.58218	0.357125	ACP1	acyl carrier protein 1
AT2G24410	0.013	0.0012	0.0928902	0.00492225	0.0012	0.0917863	0.00472996	AT2G24410
AT3G02920	0.003	0.003	0.994503	1	0.0033	1.11497	0.864001	ATRPA32B	Replication protein A, subunit RPA32
AT1G07540	0.0032	0.004	1.26039	0.456471	0.0041	1.28164	0.413683	TRFL2	TRF-like 2
AT2G36740	0.0332	0.0242	0.731257	0.012625	0.0284	0.855127	0.186678	SWC2	sequence-specific DNA binding transcription factors;DNA binding;DNA binding
AT5G20410	0.0071	0.0057	0.792973	0.521034	0.0097	1.36266	0.268244	MGD2	monogalactosyldiacylglycerol synthase 2
AT2G38130	0.0487	0.054	1.10876	0.394291	0.0477	0.977779	0.86435	ATMAK3	Acyl-CoA N-acyltransferases (NAT) superfamily protein
AT5G09970	0.006	0.0026	0.441694	0.00309905	0.0036	0.602679	0.0192342	CYP78A7	cytochrome P450, family 78, subfamily A, polypeptide 7
AT3G14550	0.0048	0.0039	0.808451	0.489649	0.0044	0.924809	0.80698	GGPS3	geranylgeranyl pyrophosphate synthase 3
AT2G34650	0.0043	0.005	1.17054	0.599293	0.003	0.704878	0.224045	PID	Protein kinase superfamily protein
AT1G78820	0.0037	0.0041	1.11112	0.776816	0.003	0.806553	0.496128	AT1G78820	D-mannose binding lectin protein with Apple-like carbohydrate-binding domain
AT2G27570	0.0038	0.0036	0.950649	1	0.0045	1.17943	0.800876	AT2G27570	P-loop containing nucleoside triphosphate hydrolases superfamily protein
AT1G03790	0.0032	0.0017	0.548976	0.222398	0.0037	1.15693	0.650187	SOM	Zinc finger C-x8-C-x5-C-x3-H type family protein
AT5G37570	0.0696	0.0804	1.15577	0.105423	0.0788	1.13257	0.138335	AT5G37570	Pentatricopeptide repeat (PPR-like) superfamily protein
AT4G14455	0.0895	0.0619	0.691789	0.00516854	0.0763	0.852438	0.181616	BS14B	Target SNARE coiled-coil domain protein
AT2G35020	0.0764	0.0791	1.03455	0.64598	0.0692	0.905008	0.170145	GlcNAc1pUT2	N-acetylglucosamine-1-phosphate uridylyltransferase 2
AT2G16535	0	0	0	1	0.0071	Inf	0.467105	AT2G16535	Maternally expressed gene (MEG) family protein
AT5G18410	0.0482	0.0512	1.06261	0.277227	0.0489	1.01399	0.809117	PIR	transcription activators
AT3G03080	0.0061	0.0042	0.680921	0.267201	0.0049	0.808873	0.473501	AT3G03080	Zinc-binding dehydrogenase family protein
AT4G18920	0.0018	0.0096	5.218	0.00023079	0.0051	2.79148	0.063139	AT4G18920	Protein of unknown function (DUF1264)
AT3G51150	0.0434	0.0412	0.951225	0.415141	0.0451	1.04145	0.475273	AT3G51150	ATP binding microtubule motor family protein
AT3G46620	0.0037	0.002	0.554009	0.240132	0.0038	1.03284	1	AT3G46620	zinc finger (C3HC4-type RING finger) family protein
AT5G22460	0.0073	0.007	0.960977	1	0.0067	0.926443	0.871343	AT5G22460	alpha/beta-Hydrolases superfamily protein
AT5G56760	0.0059	0.0057	0.968995	1	0.0038	0.646131	0.205575	SAT-52	serine acetyltransferase 1;1
AT3G49570	0.0192	0	0	1	0	0	0.469027	LSU3	response to low sulfur 3
AT2G31670	0.0057	0.0005	0.0860144	0.00205234	0.0032	0.557188	0.166285	AT2G31670	Stress responsive alpha-beta barrel domain protein
AT5G07690	0.0103	0.0153	1.48865	0.0723185	0.01	0.973599	0.910877	MYB29	myb domain protein 29
AT3G62770	0.0236	0.0385	1.62931	8.92e-05	0.0268	1.14	0.322	AtATG18a	Transducin/WD40 repeat-like superfamily protein
AT5G66631	0.0086	0.0095	1.10456	0.64215	0.01	1.17016	0.365616	AT5G66631	Tetratricopeptide repeat (TPR)-like superfamily protein
AT5G05120	0.3636	0.3186	0.876144	0.128783	0.3322	0.913497	0.22334	AT5G05120	C2H2 and C2HC zinc fingers superfamily protein
AT3G05270	0.0599	0.0566	0.945147	0.44554	0.0506	0.844964	0.0142858	AT3G05270	Plant protein of unknown function (DUF869)
AT2G18880	0.0099	0.0138	1.39453	0.0818779	0.0078	0.791469	0.262771	VEL2	vernalization5/VIN3-like
AT5G20730	0.1006	0.0954	0.948873	0.184166	0.0939	0.933846	0.0603325	IAA21	Transcriptional factor B3 family protein / auxin-responsive factor AUX/IAA-related
AT1G02220	0.0035	0.0056	1.5916	0.240059	0.0043	1.22893	0.705597	ANAC003	NAC domain containing protein 3
AT1G74420	0.0113	0.0113	1.00146	1	0.0111	0.981991	0.933143	FUT3	fucosyltransferase 3
AT1G68700	0.0327	0.0502	1.53469	0.00580294	0.0254	0.774719	0.137212	AT1G68700
AT3G57760	0.0389	0.0322	0.829481	0.219554	0.0353	0.907922	0.497145	AT3G57760	Protein kinase superfamily protein
AT3G29195	0	0.0029	Inf	0.408879	0.0067	Inf	0.103559	AT3G29195
AT1G64820	0.0073	0.0139	1.89981	0.00224295	0.0065	0.892075	0.640567	AT1G64820	MATE efflux family protein
AT4G33280	0.0029	0.003	1.02167	1	0.0046	1.60607	0.211867	AT4G33280	AP2/B3-like transcriptional factor family protein
AT5G65800	0.0052	0.0045	0.872817	0.626567	0.0045	0.880694	0.647931	ETO2	ACC synthase 5
AT5G41670	0.0354	0.0275	0.77568	0.0381576	0.0281	0.793103	0.0299704	AT5G41670	6-phosphogluconate dehydrogenase family protein
AT4G13610	0.1851	0.1693	0.914474	0.0171868	0.1656	0.894281	0.00169443	MEE57	DNA (cytosine-5-)-methyltransferase family protein
AT4G05380	0.0037	0.0043	1.15734	0.82393	0.0055	1.4811	0.414603	AT4G05380	P-loop containing nucleoside triphosphate hydrolases superfamily protein
AT1G56680	0.0048	0.0069	1.43086	0.29489	0.0032	0.664742	0.279783	AT1G56680	Chitinase family protein
AT5G07760	0.0047	0.0105	2.24076	3.03e-05	0.0078	1.66	0.0116	AT5G07760	formin homology 2 domain-containing protein / FH2 domain-containing protein
AT3G10330	0.0484	0.0515	1.0645	0.550803	0.0465	0.959597	0.70256	AT3G10330	Cyclin-like family protein
AT1G58848	0.0047	0.0053	1.12783	1	0	0	0.499891	AT1G58848	Disease resistance protein (CC-NBS-LRR class) family
AT2G16400	0.0026	0.0128	5.01237	8.17e-11	0.0036	1.4	0.333	BLH7	BEL1-like homeodomain 7
AT5G57780	0.0037	0.0033	0.877974	1	0.002	0.52554	0.297903	AT5G57780
AT5G58190	0.0449	0.0431	0.95783	0.662165	0.0482	1.07255	0.447079	ECT10	evolutionarily conserved C-terminal region 10
AT4G28760	0.0742	0.0586	0.789857	3.54e-05	0.0693	0.934	0.166	AT4G28760	Protein of unknown function (DUF3741)
AT4G24890	0.1556	0.1387	0.891407	0.034377	0.1254	0.80562	1.55e-05	ATPAP24	purple acid phosphatase 24
AT2G43880	0.004	0.0053	1.34289	0.47012	0.0048	1.21163	0.609949	AT2G43880	Pectin lyase-like superfamily protein
AT1G22140	0.003	0.004	1.32321	0.601502	0.0063	2.1073	0.133319	AT1G22140
AT1G75210	0.0467	0.0503	1.07669	0.335513	0.0501	1.07256	0.344999	AT1G75210	HAD-superfamily hydrolase, subfamily IG, 5'-nucleotidase
AT1G30330	0.1202	0.1084	0.901757	0.015905	0.1156	0.961718	0.322362	ARF6	auxin response factor 6
AT1G77200	0.0026	0.005	1.91417	0.297337	0.0053	2.05319	0.137172	AT1G77200	Integrase-type DNA-binding superfamily protein
AT1G30360	0.0365	0.0358	0.980389	0.810515	0.0401	1.09682	0.187177	ERD4	Early-responsive to dehydration stress protein (ERD4)
AT5G66030	0.0482	0.0503	1.04394	0.542915	0.0575	1.19293	0.00556406	ATGRIP	Golgi-localized GRIP domain-containing protein
AT1G75280	0.002	0.004	1.98145	0.181261	0.0023	1.13511	1	AT1G75280	NmrA-like negative transcriptional regulator family protein
AT5G23395	0.0045	0.0062	1.35324	0.592337	0.0075	1.65645	0.358732	MIA40	Cox19-like CHCH family protein
AT3G23810	0.004	0.0034	0.853406	0.669064	0.0036	0.907139	0.794381	SAHH2	S-adenosyl-l-homocysteine (SAH) hydrolase 2
AT5G57720	0.0162	0.0165	1.02089	1	0.0081	0.500113	0.0218123	AT5G57720	AP2/B3-like transcriptional factor family protein
AT5G49100	0.0034	0.0019	0.559278	0.690077	0.0032	0.942808	1	AT5G49100
AT3G49190	0.0046	0.0041	0.885228	0.77334	0.0025	0.547068	0.0529478	AT3G49190	O-acyltransferase (WSD1-like) family protein
AT1G18200	0.0064	0.0063	0.983984	1	0.0024	0.371857	0.0150082	RABA6b	RAB GTPase homolog A6B
AT3G44300	0.0023	0.0033	1.42175	0.412745	0.0036	1.56168	0.327248	AtNIT2	nitrilase 2
AT1G55680	0.0635	0.0682	1.0748	0.323865	0.0609	0.958783	0.543039	AT1G55680	Transducin/WD40 repeat-like superfamily protein
AT3G26290	0.0058	0.006	1.04063	1	0.0111	1.91009	0.0105631	CYP71B26	cytochrome P450, family 71, subfamily B, polypeptide 26
AT1G34000	0.0019	0.0043	2.32088	0.424754	0.003	1.60657	0.69826	OHP2	one-helix protein 2
AT1G04410	0.0114	0.0165	1.44633	0.0669443	0.0109	0.961304	0.916583	AT1G04410	Lactate/malate dehydrogenase family protein
AT5G14011	0	0.0053	Inf	0.0627432	0.006	Inf	0.0356183	AT5G14011
AT3G12080	0.0543	0.0506	0.932446	0.350343	0.0545	1.00404	0.972509	emb2738	GTP-binding family protein
AT2G19260	0.074	0.0713	0.963995	0.624882	0.067	0.906263	0.123144	AT2G19260	RING/FYVE/PHD zinc finger superfamily protein
AT5G46920	0.0721	0.063	0.87332	0.0296072	0.0671	0.93003	0.199642	AT5G46920	Intron maturase, type II family protein
AT4G32070	0.0144	0.0146	1.01128	0.941188	0.0154	1.06552	0.679275	Phox4	Octicosapeptide/Phox/Bem1p (PB1) domain-containing protein / tetratricopeptide repeat (TPR)-containing protein
AT3G19490	0.0163	0.0187	1.14901	0.317598	0.0182	1.11596	0.411624	NHD1	sodium:hydrogen antiporter 1
AT2G02220	0.0575	0.0624	1.0855	0.123631	0.0637	1.10909	0.0291954	PSKR1	phytosulfokin receptor 1
AT2G14820	0.0042	0.0058	1.35699	0.294626	0.0046	1.09583	0.785873	NPY2	Phototropic-responsive NPH3 family protein
AT3G04420	0.0086	0.0029	0.337905	0.00912577	0.0031	0.367116	0.0106413	anac048	NAC domain containing protein 48
AT5G05700	0.0356	0.028	0.785511	0.0251372	0.0302	0.849525	0.0831748	ATE1	arginine-tRNA protein transferase 1
AT5G66740	0.004	0.0043	1.0735	0.876316	0.0051	1.26205	0.484615	AT5G66740	Protein of unknown function (DUF620)
AT3G18170	0.0038	0.0036	0.940272	0.878901	0.0037	0.965773	1	AT3G18170	Glycosyltransferase family 61 protein
AT3G02470	0.0153	0.0184	1.20035	0.166737	0.0144	0.939997	0.661329	SAMDC	S-adenosylmethionine decarboxylase
AT1G45243	0.0454	0.0427	0.941236	0.768952	0.0371	0.816426	0.387033	AT1G45243	Cysteine/Histidine-rich C1 domain family protein
AT1G21650	0.0421	0.0417	0.991605	0.879449	0.0404	0.959952	0.393352	SECA2	Preprotein translocase SecA family protein
AT5G60810	0.0116	0	0	0.124039	0.0056	0.483675	0.445024	RGF1	root meristem growth factor 1
AT3G18050	0.004	0.0042	1.06096	0.855692	0.0028	0.694642	0.312289	AT3G18050
AT5G46440	0.0044	0.003	0.681643	1	0.0015	0.337602	0.288459	AT5G46440
AT5G43860	0.077	0.0831	1.07949	0.519726	0.1022	1.32713	0.00854101	ATCLH2	chlorophyllase 2
AT2G28725	0.0049	0.0011	0.222224	0.25009	0.0037	0.74477	0.765043	AT2G28725
AT3G26616	0.4286	0.4085	0.953273	0.598066	0.4598	1.07279	0.382575	AT3G26616
AT1G28520	0.0377	0.0423	1.12207	0.230856	0.0469	1.24602	0.00770495	VOZ1	vascular plant one zinc finger protein
AT1G14048	0.031	0.0667	2.15264	0.000406568	0.0678	2.18716	9.15e-05	AT1G14048	GCK domain-containing protein
AT3G51370	0.01	0.0086	0.860605	0.483341	0.0086	0.856248	0.454894	AT3G51370	Protein phosphatase 2C family protein
AT3G63052	0.0046	0.0015	0.323119	0.17321	0.0034	0.74752	0.771678	AT3G63052
AT3G29633	0.2771	0.2473	0.892462	0.511873	0.1959	0.706988	0.0182819	AT3G29633
AT5G19600	0.0198	0.0184	0.929582	0.651669	0.0178	0.898995	0.466305	SULTR3;5	sulfate transporter 3;5
AT3G11470	0.0031	0.0031	0.99661	1	0.0035	1.13364	0.83614	AT3G11470	4'-phosphopantetheinyl transferase superfamily
AT3G53990	0.0023	0.0043	1.8187	0.528091	0.0015	0.640829	0.684181	AT3G53990	Adenine nucleotide alpha hydrolases-like superfamily protein
AT3G13210	0.0037	0.0031	0.850803	0.667311	0.0036	0.973975	1	AT3G13210	crooked neck protein, putative / cell cycle protein, putative
AT2G42130	0.0077	0.0069	0.900342	0.789487	0.0092	1.1976	0.484376	AT2G42130	Plastid-lipid associated protein PAP / fibrillin family protein
AT2G22941	0.0087	0.0218	2.49821	0.0957723	0.012	1.37994	0.763385	AT2G22941	Defensin-like (DEFL) family protein
AT4G26980	0.0565	0.0532	0.940167	0.547256	0.0504	0.890523	0.223515	AT4G26980	RNI-like superfamily protein
AT3G24890	0.1287	0.0821	0.638687	0.200055	0.1124	0.873518	0.668081	VAMP728	vesicle-associated membrane protein 728
AT4G12500	0.0058	0.0017	0.291489	0.0480236	0.0036	0.615517	0.298585	AT4G12500	Bifunctional inhibitor/lipid-transfer protein/seed storage 2S albumin superfamily protein
AT3G61090	0.0054	0.0053	0.982014	1	0.003	0.560785	0.212693	AT3G61090	Putative endonuclease or glycosyl hydrolase
AT1G05220	0.004	0.008	2.0252	0.0821068	0.004	1.00435	1	AT1G05220	Transmembrane protein 97, predicted
AT2G23130	0	0.0097	Inf	0.115124	0	0	1	AGP17	arabinogalactan protein 17
AT3G24070	0.019	0.0155	0.818286	0.247687	0.0158	0.833858	0.206473	AT3G24070	Zinc knuckle (CCHC-type) family protein
AT5G39960	0.0784	0.0791	1.00915	0.895516	0.0901	1.14976	0.0251201	AT5G39960	GTP binding;GTP binding
AT1G63245	0.0058	0.0076	1.32806	0.789839	0.0027	0.460845	0.326533	CLE14	CLAVATA3/ESR-RELATED 14
AT4G30460	0.0041	0.002	0.481687	0.484247	0.003	0.728806	0.764279	AT4G30460	glycine-rich protein
AT1G66180	0.0035	0.0035	1.00344	1	0.0019	0.53051	0.250715	AT1G66180	Eukaryotic aspartyl protease family protein
AT2G16940	0.088	0.0637	0.723913	4.17e-07	0.0763	0.867	0.0122	AT2G16940	Splicing factor, CC1-like
AT1G07790	0.0033	0.0022	0.6687	0.506875	0.0032	0.956103	1	HTB1	Histone superfamily protein
AT4G35165	0.0028	0.001	0.347563	0.624998	0.0017	0.598373	0.672339	AT4G35165	Protein of unknown function (DUF1278)
AT5G36940	0.0728	0.0748	1.02715	0.718823	0.0748	1.02768	0.701655	CAT3	cationic amino acid transporter 3
AT4G24470	0.0172	0.0138	0.798807	0.255798	0.0132	0.767535	0.139617	TIFY1	GATA-type zinc finger protein with TIFY domain
AT3G13610	0.0146	0.0127	0.873488	0.515474	0.0119	0.813624	0.250734	AT3G13610	2-oxoglutarate (2OG) and Fe(II)-dependent oxygenase superfamily protein
AT2G22310	0.0563	0.06	1.06605	0.586592	0.0566	1.00488	1	ATUBP4	ubiquitin-specific protease 4
AT3G10120	0	0.0034	Inf	0.454688	0	0	1	AT3G10120
AT2G32300	0.0046	0.0025	0.544364	0.552802	0.0051	1.11589	0.830447	UCC1	uclacyanin 1
AT1G07720	0.0087	0.0061	0.69787	0.0972688	0.0056	0.64505	0.0297222	KCS3	3-ketoacyl-CoA synthase 3
AT3G20580	0.0105	0.0103	0.981563	0.935394	0.0118	1.11912	0.442659	COBL10	COBRA-like protein 10 precursor
AT5G05282	0.0053	0.0049	0.928078	0.862588	0.0024	0.455856	0.0574783	CPuORF64	conserved peptide upstream open reading frame 64
AT1G16420	0.0022	0.0039	1.79442	0.200026	0.0044	2.02574	0.0753636	MC8	metacaspase 8
AT3G54680	0.0036	0.0078	2.1732	0.0458985	0.0027	0.754402	0.667469	AT3G54680	proteophosphoglycan-related
AT5G53040	0.0031	0.0027	0.883607	1	0.0042	1.36273	0.591173	AT5G53040	RWP-RK domain-containing protein
AT3G50960	0.0053	0.0041	0.772678	0.58099	0.004	0.761011	0.487867	PLP3a	phosducin-like protein 3 homolog
AT3G45190	0.0774	0.0694	0.896473	0.0469297	0.0739	0.953785	0.367994	AT3G45190	SIT4 phosphatase-associated family protein
AT3G44340	0.0802	0.0768	0.957623	0.417837	0.0756	0.943566	0.244961	CEF	clone eighty-four
AT2G14000	0.3526	0.338	0.958475	0.581804	0.3635	1.03077	0.68847	AT2G14000	Arabidopsis retrotransposon ORF-1 protein
AT5G17950	0.0691	0.0449	0.650934	0.0717194	0.0427	0.618802	0.0501815	AT5G17950
AT2G31082	0.0056	0.0013	0.23652	0.24374	0.005	0.904366	1	CLE7	CLAVATA3/ESR-RELATED 7
AT1G72740	0.0532	0.0631	1.18534	0.0910252	0.0578	1.08711	0.409675	AT1G72740	Homeodomain-like/winged-helix DNA-binding family protein
AT1G05060	0.0235	0.0121	0.513664	0.000585553	0.0127	0.538661	0.000299556	AT1G05060
AT3G61389	0.0048	0.0011	0.227031	0.223942	0.0017	0.347603	0.26173	AT3G61389
AT5G50810	0.0027	0	0	0.286573	0.0055	2.0888	0.350596	TIM8	translocase inner membrane subunit 8
AT5G52930	0.0079	0.008	1.02235	1	0.0039	0.496577	0.0133054	AT5G52930	Protein of unknown function (DUF295)
AT3G60570	0.0048	0.0023	0.48785	0.162067	0.0028	0.590276	0.278307	ATEXPB5	expansin B5
AT3G60790	0.0377	0.0256	0.678586	0.00745512	0.0214	0.569006	0.000109954	AT3G60790	F-box family protein
AT3G06540	0.019	0.0163	0.857939	0.262882	0.021	1.10525	0.394108	REP	Rab escort protein
AT1G55960	0.0051	0.0031	0.598433	0.184139	0.008	1.55719	0.0974755	AT1G55960	Polyketide cyclase/dehydrase and lipid transport superfamily protein
AT1G32060	0.0392	0.0336	0.857038	0.162622	0.0372	0.950297	0.602082	PRK	phosphoribulokinase
AT1G77700	0.0023	0.0035	1.5476	0.477468	0.0022	0.978852	1	AT1G77700	Pathogenesis-related thaumatin superfamily protein
AT1G75510	0.0278	0.0323	1.16364	0.358649	0.0181	0.651713	0.015994	AT1G75510	Transcription initiation factor IIF, beta subunit
AT3G43340	0.2186	0.2794	1.27806	0.0510361	0.2547	1.16542	0.196412	AT3G43340	Pseudouridine synthase family protein
AT1G54090	0.0523	0.0567	1.08509	0.259214	0.0518	0.990635	0.918028	ATEXO70D2	exocyst subunit exo70 family protein D2
AT4G28560	0.0023	0.0028	1.23199	0.598794	0.0042	1.82085	0.048358	RIC7	ROP-interactive CRIB motif-containing protein 7
AT1G26520	0.0658	0.0533	0.809725	0.0127965	0.0542	0.824107	0.0156006	AT1G26520	Cobalamin biosynthesis CobW-like protein
AT3G27210	0.0062	0.0064	1.0263	1	0.0056	0.904614	0.861953	AT3G27210
AT2G47660	0	0	0	1	0	0	1	AT2G47660
AT4G21930	0.0035	0.0048	1.36365	0.500102	0.0048	1.36102	0.526855	AT4G21930	Protein of unknown function, DUF584
AT1G15240	0.0594	0.0583	0.981471	0.747431	0.0547	0.920374	0.116799	AT1G15240	Phox-associated domain;Phox-like;Sorting nexin, C-terminal
AT1G07980	0.0122	0.0124	1.01571	1	0.0099	0.811675	0.380565	NF-YC10	nuclear factor Y, subunit C10
AT1G01740	0.0115	0.0101	0.87999	0.480905	0.0103	0.900085	0.557895	AT1G01740	Protein kinase protein with tetratricopeptide repeat domain
AT5G25350	0.0053	0.0016	0.30784	0.00049623	0.0039	0.738347	0.185239	EBF2	EIN3-binding F box protein 2
AT2G03830	0.007	0.0015	0.215657	0.30627	0.0033	0.46929	0.64564	RGF8
AT3G16670	0.0033	0.0051	1.56514	0.593044	0.0048	1.45072	0.596587	AT3G16670	Pollen Ole e 1 allergen and extensin family protein
AT3G29050	0.0043	0.0054	1.24624	0.6741	0.0048	1.12527	0.835254	AT3G29050	receptor-like protein kinase-related
AT1G62914	0.0424	0.0613	1.44472	1.62e-08	0.0373	0.879	0.0742	AT1G62914	pentatricopeptide (PPR) repeat-containing protein
AT2G04622	0.0082	0.0024	0.293693	0.346309	0.0161	1.95844	0.372768	AT2G04622
AT5G28000	0.0062	0.001	0.165867	0.0872832	0.0048	0.77064	0.782832	AT5G28000	Polyketide cyclase/dehydrase and lipid transport superfamily protein
AT1G53090	0.0214	0.0168	0.782744	0.0308465	0.0151	0.706897	0.000968217	SPA4	SPA1-related 4
AT4G05180	0.0037	0.0164	4.38126	1.19e-08	0.0041	1.09	0.864	PSBQ-2	photosystem II subunit Q-2
AT3G19070	0.009	0.006	0.66889	0.380469	0.0072	0.800467	0.530846	AT3G19070	Homeodomain-like superfamily protein
AT3G52350	0.0575	0.0581	1.01029	1	0.0841	1.46259	0.0185725	AT3G52350	D111/G-patch domain-containing protein
AT1G74448	0.0012	0.0063	5.05846	0.177035	0.0024	1.89564	1	AT1G74448
AT3G53030	0.0396	0.0399	1.00942	0.932209	0.032	0.809294	0.0139355	SRPK4	ser/arg-rich protein kinase 4
AT2G01990	0.0138	0.0116	0.836242	0.480349	0.0031	0.225282	1.11e-05	AT2G01990
AT3G17380	0.0043	0.0052	1.21792	0.599413	0.0014	0.33551	0.0614887	AT3G17380	TRAF-like family protein
AT2G36750	0.0191	0.0189	0.990925	1	0.0217	1.13752	0.387713	UGT73C1	UDP-glucosyl transferase 73C1
AT5G48460	0.0033	0.0038	1.12879	0.775065	0.0048	1.43032	0.207244	AT5G48460	Actin binding Calponin homology (CH) domain-containing protein
AT3G23380	0.3906	0.3792	0.970845	0.739958	0.3905	0.999562	1	RIC5	ROP-interactive CRIB motif-containing protein 5
AT1G08540	0.077	0.0772	1.00281	1	0.0822	1.06794	0.428065	SIGB	RNApolymerase sigma subunit 2
AT1G12460	0.0596	0.0615	1.03075	0.605651	0.0623	1.04539	0.401786	AT1G12460	Leucine-rich repeat protein kinase family protein
AT4G09770	0	0.0026	Inf	0.555172	0.0037	Inf	0.304683	AT4G09770	TRAF-like family protein
AT5G23600	0.0037	0.0016	0.447126	0.479245	0.003	0.811218	1	AT5G23600	RNA 2'-phosphotransferase, Tpt1 / KptA family
AT1G06250	0.0883	0.094	1.06535	0.420263	0.0809	0.916837	0.25227	AT1G06250	alpha/beta-Hydrolases superfamily protein
AT1G52827	0.0019	0.0035	1.86446	1	0.011	5.77829	0.0992045	CDT1	cadmium tolerance 1
AT4G02870	0.338	0.3143	0.930051	0.244266	0.3692	1.09236	0.119744	AT4G02870
AT3G20810	0.0148	0.0199	1.34255	0.0804465	0.015	1.00964	1	JMJD5	2-oxoglutarate (2OG) and Fe(II)-dependent oxygenase superfamily protein
AT1G47690	0.1808	0.1437	0.795336	0.117525	0.1582	0.875161	0.344965	AT1G47690
AT5G59270	0.0057	0.0034	0.595885	0.1492	0.0027	0.477328	0.037844	AT5G59270	Concanavalin A-like lectin protein kinase family protein
AT5G35470	0.1989	0.1518	0.763596	0.12336	0.1947	0.979129	0.93176	AT5G35470
AT1G49590	0.0479	0.0467	0.974526	0.827071	0.0472	0.986528	0.92017	AT1G49590	C2H2 and C2HC zinc fingers superfamily protein
AT5G27860	0.0183	0.0319	1.73864	0.00149723	0.0154	0.841962	0.391335	AT5G27860
AT1G06280	0.003	0.0031	1.04327	1	0.0047	1.57078	0.547272	LBD2	LOB domain-containing protein 2
AT1G78420	0.0248	0.0201	0.809049	0.153943	0.0262	1.05576	0.673693	AT1G78420	RING/U-box superfamily protein
AT1G08465	0.0084	0.0058	0.693715	0.603845	0.0056	0.67119	0.593371	YAB2	Plant-specific transcription factor YABBY family protein
AT5G48150	0.0361	0.0569	1.57807	9.54e-08	0.0359	0.996	0.965	PAT1	GRAS family transcription factor
AT5G15350	0.0047	0.0025	0.539585	0.401446	0.0027	0.578456	0.438073	AtENODL17	early nodulin-like protein 17
AT2G40720	0.0639	0.0624	0.976743	0.752031	0.0629	0.984071	0.819379	AT2G40720	Tetratricopeptide repeat (TPR)-like superfamily protein
AT1G32970	0.0051	0.0053	1.03248	0.922829	0.0058	1.13208	0.493343	AT1G32970	Subtilisin-like serine endopeptidase family protein
AT4G29770	0.0023	0.0047	2.02819	0.0967214	0.0048	2.08329	0.0868726	AT4G29770
AT5G41850	0.0919	0.1155	1.25691	0.0448066	0.0848	0.922758	0.503867	AT5G41850	alpha/beta-Hydrolases superfamily protein
AT4G29970	0.0065	0.0031	0.478951	0.174973	0.0011	0.17094	0.00160464	AT4G29970	F-box and associated interaction domains-containing protein
AT5G38900	0.0187	0.0263	1.40641	0.265225	0.0261	1.39622	0.227001	AT5G38900	Thioredoxin superfamily protein
AT3G07440	0.0043	0.0027	0.623284	0.252614	0.0034	0.789199	0.579913	AT3G07440
AT2G39010	0.017	0.0312	1.8304	0.000342867	0.0218	1.27877	0.156468	PIP2E	plasma membrane intrinsic protein 2E
AT4G22110	0.0028	0.0155	5.52058	6.76e-07	0.0192	6.83	3.81e-09	AT4G22110	GroES-like zinc-binding dehydrogenase family protein
AT4G20810	0.0185	0.0163	0.883693	0.527854	0.0112	0.607377	0.00640915	AT4G20810	transcription initiation factor IIE (TFIIE) alpha subunit family protein / general transcription factor TFIIE family protein
AT5G49250	0.0084	0.0015	0.181075	0.0107713	0.0044	0.523907	0.14618	AT5G49250	Beta-galactosidase related protein
AT5G55750	0.0036	0.0037	1.03021	1	0.0081	2.26754	0.177615	AT5G55750	hydroxyproline-rich glycoprotein family protein
AT5G36410	0.2354	0.1955	0.830738	0.140081	0.2218	0.942406	0.632251	AT5G36410	ECA1 gametogenesis related family protein
AT5G27310	0.0041	0.004	0.979797	1	0.0043	1.05875	1	AT5G27310	Transcription factor IIS family protein
AT3G27425	0.0056	0.0037	0.654112	0.650385	0.0012	0.21731	0.220303	AT3G27425	ECA1-like gametogenesis related family protein
AT4G04955	0.0086	0.0078	0.904134	0.715512	0.0101	1.16986	0.509258	ATALN	allantoinase
AT2G27380	0.3328	0.262	0.787061	4.96e-08	0.3079	0.925	0.0386	ATEPR1	extensin proline-rich 1
AT4G20860	0.0166	0.021	1.26415	0.191403	0.0259	1.5653	0.00456653	AT4G20860	FAD-binding Berberine family protein
AT3G47580	0.0093	0.0116	1.2448	0.155451	0.0102	1.0946	0.560964	AT3G47580	Leucine-rich repeat protein kinase family protein
AT1G28815	0.0049	0.006	1.23674	1	0.0035	0.718147	1	AT1G28815
AT3G23640	0.0378	0.038	1.00456	0.968681	0.0425	1.12473	0.115615	HGL1	heteroglycan glucosidase 1
AT1G01260	0.0284	0.0283	0.996177	1	0.0294	1.03717	0.711671	AT1G01260	basic helix-loop-helix (bHLH) DNA-binding superfamily protein
AT5G28190	0.0066	0.0102	1.53174	0.0861734	0.0042	0.633806	0.101742	AT5G28190
AT5G15570	0.057	0.0408	0.715224	0.00114778	0.0556	0.976233	0.80143	AT5G15570	Bromodomain transcription factor
AT5G51105	0.0017	0.0034	2.03359	0.449122	0.0054	3.19488	0.151008	AT5G51105	Protein of unknown function (DUF1278)
AT4G34870	0.0012	0.0027	2.1608	0.251942	0.0042	3.35332	0.0284678	ROC5	rotamase cyclophilin 5
AT1G26815	0.0014	0.0011	0.811324	1	0.003	2.10095	0.647698	AT1G26815	FBD domain family
AT3G54730	0.2575	0.2474	0.960997	0.761757	0.2483	0.964319	0.733827	AT3G54730
AT2G33000	0.0122	0.0094	0.767946	0.126309	0.0125	1.02985	0.845962	AT2G33000	ubiquitin-associated (UBA)/TS-N domain-containing protein-related
AT4G35480	0.0033	0.001	0.314828	0.184015	0.0057	1.71972	0.261935	RHA3B	RING-H2 finger A3B
AT2G27535	0.0015	0.0034	2.27804	0.602167	0.0063	4.26678	0.204644	AT2G27535	ribosomal protein L10A family protein
AT4G31800	0.0023	0.0026	1.15045	0.821032	0.0036	1.57316	0.319013	WRKY18	WRKY DNA-binding protein 18
AT1G16730	0.0039	0.0027	0.692425	0.499372	0.0027	0.688352	0.429906	UP6	unknown protein 6
AT2G24030	0.0042	0.0095	2.26909	0.00406005	0.0084	2.01253	0.00859131	AT2G24030	zinc ion binding;nucleic acid binding
AT2G21890	0.0116	0.0068	0.587166	0.176319	0.0227	1.96164	0.0028784	CAD3	cinnamyl alcohol dehydrogenase homolog 3
AT3G08870	0.0037	0.0032	0.867918	0.683249	0.0036	0.969183	0.907809	AT3G08870	Concanavalin A-like lectin protein kinase family protein
AT3G53120	0.027	0.0339	1.25359	0.225708	0.0274	1.01234	1	VPS37-1	Modifier of rudimentary (Mod(r)) protein
AT3G52930	0.0028	0.0044	1.5835	0.11889	0.0026	0.934803	0.886567	AT3G52930	Aldolase superfamily protein
AT3G01085	0.0142	0.0159	1.12017	0.372241	0.011	0.774564	0.0485767	AT3G01085	Protein kinase superfamily protein
AT2G34870	0.0036	0.0036	0.982646	1	0.0028	0.771087	0.773036	MEE26	hydroxyproline-rich glycoprotein family protein
AT4G01516	0.01	0.0194	1.93573	1	0	0	1	AT4G01516
AT3G19780	0.0708	0.0649	0.916913	0.128018	0.0723	1.02136	0.689769	AT3G19780
AT3G14330	0.0046	0.005	1.10055	0.699108	0.0032	0.706534	0.194338	AT3G14330	Tetratricopeptide repeat (TPR)-like superfamily protein
AT1G08700	0.0025	0.0047	1.88087	0.151519	0.0034	1.34787	0.531816	PS1	Presenilin-1
AT4G24620	0.0194	0.0181	0.931792	0.519356	0.0174	0.898778	0.292615	PGI1	phosphoglucose isomerase 1
AT1G66590	0.009	0.0066	0.733973	0.744438	0.0018	0.194289	0.119984	COX19-1	cytochrome c oxidase 19-1
AT1G09550	0.0022	0.0028	1.29473	0.663981	0.0039	1.79109	0.16682	AT1G09550	Pectinacetylesterase family protein
AT5G19690	0.0744	0.073	0.981478	0.758475	0.0679	0.911786	0.0871736	STT3A	staurosporin and temperature sensitive 3-like A
AT5G45520	0.0316	0.032	1.01227	0.896443	0.0328	1.03848	0.646644	AT5G45520	Leucine-rich repeat (LRR) family protein
AT5G29210	0.241	0.2402	0.996884	0.975077	0.2505	1.03955	0.427017	AT5G29210
AT1G16370	0.0097	0.0118	1.21142	0.2763	0.0136	1.3963	0.0253161	2013-10-06	organic cation/carnitine transporter 6
AT3G43890	0.0094	0.0194	2.06059	0.261999	0.0033	0.35313	0.263715	AT3G43890	Cysteine/Histidine-rich C1 domain family protein
AT3G06740	0.0044	0.0053	1.21825	0.691038	0.0041	0.947191	1	GATA15	GATA transcription factor 15
AT1G80730	0.0037	0.0025	0.682818	0.618843	0.0027	0.734093	0.530581	ZFP1	zinc-finger protein 1
AT5G13600	0.0061	0.0072	1.18528	0.494547	0.0087	1.42625	0.0977622	AT5G13600	Phototropic-responsive NPH3 family protein
AT5G16850	0.0126	0.0116	0.925208	0.564482	0.0126	0.99928	1	ATTERT	telomerase reverse transcriptase
AT5G33300	0.0521	0.0412	0.790087	0.0410549	0.0504	0.96755	0.754806	AT5G33300	chromosome-associated kinesin-related
AT2G37370	0.0145	0.0151	1.04385	0.772267	0.0168	1.15641	0.307153	AT2G37370
AT1G11420	0.0095	0.0084	0.890845	0.659047	0.0108	1.13801	0.511046	ATDUF2	DOMAIN OF UNKNOWN FUNCTION 724 2
AT5G60230	0.0057	0.0165	2.89356	0.00122554	0.0103	1.80524	0.125381	SEN2	splicing endonuclease 2
AT1G61210	0.1029	0.1003	0.97503	0.525444	0.1018	0.989716	0.77723	AT1G61210	Transducin/WD40 repeat-like superfamily protein
AT4G24090	0.0032	0.0044	1.38762	0.464886	0.0037	1.1656	0.717517	AT4G24090
AT1G57980	0.0053	0.0029	0.541407	0.196123	0.0041	0.774563	0.568315	AT1G57980	Nucleotide-sugar transporter family protein
AT3G17450	0.1112	0.11	0.989559	0.832568	0.1102	0.991568	0.856325	AT3G17450	hAT dimerisation domain-containing protein
AT2G06908	0.3564	0.3298	0.925333	0.360811	0.3584	1.00548	0.96986	AT2G06908
AT3G03050	0.1469	0.1425	0.969905	0.378942	0.1471	1.00095	0.975591	KJK	cellulose synthase-like D3
AT4G27650	0.0231	0.0302	1.30419	0.0690557	0.0261	1.12944	0.401257	PEL1	Eukaryotic release factor 1 (eRF1) family protein
AT2G15580	0.0096	0.0115	1.19897	0.625083	0.0096	1.00609	1	AT2G15580	RING/U-box superfamily protein
AT5G15970	0	0.0058	Inf	0.263015	0.0031	Inf	0.526549	KIN2	stress-responsive protein (KIN2) / stress-induced protein (KIN2) / cold-responsive protein (COR6.6) / cold-regulated protein (COR6.6)
AT4G38030	0.005	0.004	0.800175	0.358308	0.0079	1.5773	0.0165945	AT4G38030	Rhamnogalacturonate lyase family protein
AT4G10850	0.0032	0.0026	0.795367	0.763033	0.005	1.55643	0.458056	SWEET7	Nodulin MtN3 family protein
AT5G40870	0.0376	0.0359	0.954643	0.585899	0.0415	1.1023	0.225046	ATUK/UPRT1	uridine kinase/uracil phosphoribosyltransferase 1
AT5G35110	0.0036	0.0064	1.78336	0.387318	0.0027	0.7447	0.752555	AT5G35110
AT3G12587	0.0027	0.0051	1.9235	0.454499	0.0025	0.95118	1	AT3G12587	Oligosaccaryltransferase
AT3G07170	0.0525	0.0493	0.938708	0.612797	0.0709	1.35094	0.00202064	AT3G07170	Sterile alpha motif (SAM) domain-containing protein
AT3G04970	0.049	0.04	0.816777	0.0631152	0.037	0.754941	0.0062647	AT3G04970	DHHC-type zinc finger family protein
AT1G15140	0.0205	0.0173	0.8446	0.340552	0.0163	0.798593	0.202476	AT1G15140	FAD/NAD(P)-binding oxidoreductase
AT1G04810	0.0716	0.0752	1.04956	0.330001	0.0768	1.07261	0.120172	AT1G04810	26S proteasome regulatory complex, non-ATPase subcomplex, Rpn2/Psmd1 subunit
AT4G27390	0.0032	0.0026	0.798596	0.797519	0.0028	0.869165	0.812395	AT4G27390
AT2G13430	0.1115	0.1265	1.13414	0.280243	0.1276	1.14418	0.198344	AT2G13430
AT1G67070	0.0081	0.0079	0.980291	1	0.0088	1.09841	0.634362	DIN9	Mannose-6-phosphate isomerase, type I
AT1G53270	0.025	0.0186	0.743054	0.0197062	0.0189	0.754237	0.0151183	AT1G53270	ABC-2 type transporter family protein
AT2G01320	0.0566	0.054	0.95357	0.434281	0.0567	1.00167	1	AT2G01320	ABC-2 type transporter family protein
AT5G42420	0.0054	0.0036	0.673089	0.30472	0.0053	0.991577	1	AT5G42420	Nucleotide-sugar transporter family protein
AT2G37610	0.0057	0.0042	0.734304	0.771616	0.0045	0.789093	0.796816	AT2G37610
AT5G64401	0	0.0043	Inf	0.213266	0.0022	Inf	0.530358	AT5G64401
AT3G14470	0.0773	0.0793	1.02518	0.630612	0.072	0.930515	0.121479	AT3G14470	NB-ARC domain-containing disease resistance protein
AT1G04550	0.0045	0.0056	1.24621	0.665125	0.0021	0.464412	0.155873	BDL	AUX/IAA transcriptional regulator family protein
AT2G42350	0.0039	0.003	0.7761	0.812801	0.007	1.82613	0.0878367	AT2G42350	RING/U-box superfamily protein
AT2G28710	0.0051	0.0022	0.429006	0.34153	0	0	0.0291675	AT2G28710	C2H2-type zinc finger family protein
AT3G12240	0.0055	0.0034	0.625531	0.263494	0.0064	1.16685	0.745319	SCPL15	serine carboxypeptidase-like 15
AT5G52900	0.0034	0.002	0.588966	0.554446	0.0052	1.51213	0.38608	AT5G52900
AT3G54260	0.0024	0.0019	0.783129	0.756743	0.0042	1.76195	0.33299	TBL36	TRICHOME BIREFRINGENCE-LIKE 36
AT2G24740	0.0059	0.0042	0.7058	0.170382	0.0047	0.784357	0.231889	SDG21	SET domain group 21
AT1G47810	0.3368	0.3142	0.932689	0.214459	0.3268	0.970137	0.564459	AT1G47810	F-box and associated interaction domains-containing protein
AT2G17350	0.0071	0.0049	0.68974	0.492548	0.005	0.707909	0.522872	AT2G17350
AT1G27450	0.0314	0.027	0.858492	0.255876	0.0287	0.913019	0.463354	ATAPT1	adenine phosphoribosyl transferase 1
AT3G27360	0.0026	0.0059	2.23285	0.185057	0.0058	2.18648	0.113516	AT3G27360	Histone superfamily protein
AT1G33055	0.0086	0	0	0.0334078	0.0092	1.07237	1	AT1G33055
AT4G10140	0.0904	0.0854	0.944637	0.751035	0.0855	0.945671	0.684117	AT4G10140
AT4G01700	0.0023	0.0067	2.84234	0.0214342	0.0046	1.95851	0.151536	AT4G01700	Chitinase family protein
AT3G55810	0.0051	0.0073	1.43985	0.468208	0.0037	0.740611	0.647171	AT3G55810	Pyruvate kinase family protein
AT4G02120	0.0055	0.0036	0.657725	0.181287	0.0036	0.661712	0.154579	AT4G02120	CTP synthase family protein
AT1G69400	0.0148	0.0112	0.751519	0.187786	0.0201	1.35784	0.0847254	AT1G69400	Transducin/WD40 repeat-like superfamily protein
AT4G23150	0.0094	0.0078	0.830044	0.412387	0.012	1.27782	0.175971	CRK7	cysteine-rich RLK (RECEPTOR-like protein kinase) 7
AT5G10860	0.0055	0.0044	0.799124	0.58145	0.005	0.922646	0.864402	AT5G10860	Cystathionine beta-synthase (CBS) family protein
AT5G07680	0.004	0.0029	0.722893	0.439414	0.0032	0.787519	0.693263	ANAC079	NAC domain containing protein 80
AT3G27480	0.004	0.0048	1.21603	0.496809	0.0061	1.5303	0.110636	AT3G27480	Cysteine/Histidine-rich C1 domain family protein
AT1G51920	0.0085	0	0	1	0	0	0.481633	AT1G51920
AT4G40040	0.0052	0.0042	0.806006	0.624017	0.0041	0.787968	0.47854	AT4G40040	Histone superfamily protein
AT2G43795	0.0046	0.0064	1.37937	0.517511	0.0066	1.42422	0.513681	AT2G43795
AT1G56000	0.0989	0.1003	1.01373	0.899546	0.0949	0.959091	0.611581	AT1G56000	FAD/NAD(P)-binding oxidoreductase family protein
AT4G17860	0.0066	0.0104	1.59008	0.21813	0.0138	2.09945	0.0354607	AT4G17860	Protein of Unknown Function (DUF239)
AT3G13130	0.0057	0.0043	0.744753	0.605364	0.0063	1.10595	1	AT3G13130
AT3G19030	0.0048	0.0042	0.878529	1	0.0026	0.545656	0.490135	AT3G19030
AT1G42540	0.0974	0.0971	0.997307	0.979115	0.0953	0.978824	0.641154	ATGLR3.3	glutamate receptor 3.3
AT5G65400	0.0038	0.0025	0.668531	0.414589	0.0038	0.999493	1	AT5G65400	alpha/beta-Hydrolases superfamily protein
AT4G10040	0	0.0049	Inf	1	0	0	1	CYTC-2	cytochrome c-2
AT1G08100	0.0039	0.0054	1.39379	0.208547	0.0062	1.58669	0.0448445	ATNRT2.2	nitrate transporter 2.2
AT3G46650	0.0039	0.0035	0.912365	1	0.0054	1.38986	0.4041	AT3G46650	UDP-Glycosyltransferase superfamily protein
AT1G29465	0.0018	0.0018	0.986177	1	0.0036	2.02374	0.355722	AT1G29465
AT3G04720	0.0121	0.0158	1.30231	0.248059	0.0065	0.536416	0.0165716	PR4	pathogenesis-related 4
AT1G75960	0.0044	0.0026	0.577002	0.0758015	0.0035	0.782794	0.348101	AT1G75960	AMP-dependent synthetase and ligase family protein
AT2G33260	0.0155	0.0158	1.02057	0.932483	0.0243	1.56975	0.00204302	AT2G33260	Tryptophan/tyrosine permease
AT1G63420	0.0046	0.0022	0.471939	0.133349	0.0035	0.756357	0.570925	AT1G63420	Arabidopsis thaliana protein of unknown function (DUF821)
AT1G29470	0.0393	0.039	0.992747	0.964919	0.047	1.19633	0.019884	AT1G29470	S-adenosyl-L-methionine-dependent methyltransferases superfamily protein
AT5G53510	0.011	0.0133	1.2087	0.20977	0.0114	1.03753	0.824672	ATOPT9	oligopeptide transporter 9
AT2G46662	0.0016	0.0059	3.63203	0.377155	0.0048	2.95148	0.402787	AT2G46662
AT2G40070	0.0678	0.0546	0.805329	0.00300578	0.0622	0.917655	0.204446	AT2G40070
AT2G07674	0.0048	0.0054	1.12302	0.757906	0.0045	0.936649	0.881067	AT2G07674	Unknown conserved protein
AT4G19645	0.0068	0.0087	1.28626	0.595185	0.0046	0.672949	0.414125	AT4G19645	TRAM, LAG1 and CLN8 (TLC) lipid-sensing domain containing protein
AT4G12005	0.0045	0.0016	0.361724	0.654074	0.0046	1.03336	1	AT4G12005
AT3G18900	0.0044	0.0034	0.76056	0.364283	0.0046	1.04339	0.9102	AT3G18900
AT1G48310	0.0588	0.0565	0.959975	0.591968	0.0498	0.846457	0.0158626	CHA18	chromatin remodeling factor18
AT5G22380	0.0038	0.003	0.792588	0.813096	0.0024	0.623836	0.466847	NAC090	NAC domain containing protein 90
AT1G32930	0.0352	0.0308	0.873215	0.33948	0.039	1.10715	0.419195	AT1G32930	Galactosyltransferase family protein
AT4G04885	0.0728	0.0635	0.871887	0.0210628	0.0732	1.00559	0.935582	PCFS4	PCF11P-similar protein 4
AT3G23770	0.0061	0.0063	1.03685	0.906868	0.0062	1.01608	1	AT3G23770	O-Glycosyl hydrolases family 17 protein
AT4G23520	0.0064	0.0115	1.79058	0.0121624	0.0081	1.26976	0.339263	AT4G23520	Cysteine proteinases superfamily protein
AT4G36090	0.0521	0.0588	1.12872	0.110247	0.0572	1.0971	0.198652	AT4G36090	oxidoreductase, 2OG-Fe(II) oxygenase family protein
AT2G40380	0.0041	0.0032	0.771556	0.760032	0.0027	0.659186	0.558302	PRA1.B2	prenylated RAB acceptor 1.B2
AT1G63880	0.0037	0.0037	0.997033	1	0.0041	1.10792	0.723627	AT1G63880	Disease resistance protein (TIR-NBS-LRR class) family
AT3G43540	0.0725	0.089	1.22629	0.361266	0.0815	1.12292	0.622017	AT3G43540	Protein of unknown function (DUF1350)
AT1G04630	0.0027	0.0029	1.04723	1	0.0022	0.817328	0.809323	MEE4	GRIM-19 protein
AT4G30060	0.0473	0.0467	0.985977	0.887252	0.049	1.0358	0.725111	AT4G30060	Core-2/I-branching beta-1,6-N-acetylglucosaminyltransferase family protein
AT1G27150	0.0285	0.0262	0.919412	0.528922	0.029	1.01666	0.901898	AT1G27150	Tetratricopeptide repeat (TPR)-like superfamily protein
AT3G43270	0.0048	0.0052	1.06646	0.895949	0.0038	0.781233	0.421954	AT3G43270	Plant invertase/pectin methylesterase inhibitor superfamily
AT2G46110	0.0026	0.0051	1.97584	0.0438902	0.0046	1.78755	0.0578141	PANB1	ketopantoate hydroxymethyltransferase 1
AT5G26692	0.0557	0.0826	1.48216	0.144751	0.1202	2.15688	0.00151519	AT5G26692	Putative membrane lipoprotein
AT3G11170	0.0316	0.0334	1.05739	0.729553	0.0262	0.828263	0.17571	FAD7	fatty acid desaturase 7
AT2G46660	0.0043	0.0025	0.591528	0.0615666	0.0029	0.67554	0.137327	CYP78A6	cytochrome P450, family 78, subfamily A, polypeptide 6
AT1G79110	0.004	0.0056	1.39685	0.512989	0.0061	1.51782	0.328625	AT1G79110	zinc ion binding
AT2G39720	0.0038	0.0087	2.27632	0.00664469	0.0026	0.680786	0.304692	RHC2A	RING-H2 finger C2A
AT5G52000	0.0049	0.0017	0.347032	0.0115537	0.0038	0.767323	0.455406	IMPA-8	importin alpha isoform 8
AT1G68490	0.0068	0.0022	0.31499	0.0930242	0.002	0.298045	0.0566295	AT1G68490
AT3G15578	0.0047	0.0057	1.23534	1	0.007	1.51356	0.712117	AT3G15578
AT4G24500	0.025	0.0287	1.14653	0.281903	0.0203	0.811526	0.128868	AT4G24500	hydroxyproline-rich glycoprotein family protein
AT1G06040	0.003	0.0027	0.899546	1	0.0053	1.74775	0.215973	STO	B-box zinc finger family protein
AT3G23190	0.0034	0.003	0.88824	1	0.0066	1.93846	0.159008	AT3G23190	HR-like lesion-inducing protein-related
AT1G18970	0.0039	0.0012	0.31867	0.0806419	0.0039	1.00673	1	GLP4	germin-like protein 4
AT3G23130	0.0042	0.0053	1.24557	0.784627	0.0035	0.82988	0.773624	FLO10	C2H2 and C2HC zinc fingers superfamily protein
AT3G10340	0.0031	0.0034	1.09338	0.717568	0.0039	1.27696	0.293503	PAL4	phenylalanine ammonia-lyase 4
AT5G58787	0.0287	0.0221	0.770193	0.12673	0.029	1.01068	0.944672	AT5G58787	RING/U-box superfamily protein
AT5G52830	0.0048	0.0026	0.544085	0.392215	0.0005	0.110363	0.0156383	WRKY27	WRKY DNA-binding protein 27
AT5G11110	0.0258	0.0232	0.898771	0.212895	0.0204	0.791138	0.00313118	ATSPS2F	sucrose phosphate synthase 2F
AT1G72430	0.0019	0.0048	2.48032	0.24511	0.0033	1.7088	0.533319	AT1G72430	SAUR-like auxin-responsive protein family
AT4G31460	0.015	0.0227	1.51273	0.0347031	0.0216	1.43837	0.0496146	AT4G31460	Ribosomal L28 family
AT1G03040	0.0025	0.0025	1.01946	1	0.0035	1.41193	0.336615	AT1G03040	basic helix-loop-helix (bHLH) DNA-binding superfamily protein
AT5G40847	0.0137	0.0044	0.32205	0.20069	0.0036	0.25916	0.108743	AT5G40847
AT4G16970	0.0613	0.0714	1.16462	0.0190216	0.0693	1.13063	0.0442692	AT4G16970	Protein kinase superfamily protein
AT5G59190	0.009	0.01	1.11731	0.516789	0.0101	1.13135	0.398025	AT5G59190	subtilase family protein
AT3G01690	0.0038	0.0041	1.08102	0.854228	0.0039	1.03665	1	AT3G01690	alpha/beta-Hydrolases superfamily protein
AT2G44195	0.0037	0.0029	0.79717	0.797419	0.0038	1.03766	1	AT2G44195	CBF1-interacting co-repressor CIR, N-terminal;Pre-mRNA splicing factor
AT2G47844	0.0088	0.0012	0.133911	0.0337888	0.0008	0.0909951	0.00722697	AT2G47844
AT1G28250	0.0049	0.0023	0.468724	0.26839	0.005	1.01048	1	AT1G28250
AT5G49630	0.0028	0.0032	1.12776	0.833362	0.0029	1.03473	1	AAP6	amino acid permease 6
AT1G66630	0.0052	0.0085	1.64876	0.125656	0.0031	0.596139	0.189572	AT1G66630	Protein with RING/U-box and TRAF-like domains
AT1G10530	0.002	0.0046	2.33438	0.245231	0.0012	0.598004	0.694724	AT1G10530
AT2G25830	0.0133	0.0129	0.966391	1	0.0191	1.43423	0.224961	AT2G25830	YebC-related
AT3G01460	0.0887	0.0898	1.01279	0.695268	0.0897	1.01136	0.70962	ATMBD9	methyl-CPG-binding domain 9
AT3G44280	0.0038	0.0024	0.629899	0.553659	0.0028	0.717897	0.774055	AT3G44280
AT4G01280	0.0159	0.0148	0.931207	0.655491	0.0158	0.992736	1	AT4G01280	Homeodomain-like superfamily protein
AT5G38750	0.0064	0.0045	0.70376	0.625993	0.0061	0.960153	1	AT5G38750	asparaginyl-tRNA synthetase family
AT3G58430	0.0054	0.0034	0.6239	0.187876	0.0029	0.535291	0.057436	AT3G58430	TRAF-like family protein
AT2G39435	0.0036	0.0046	1.29023	0.543273	0.0035	0.986157	1	AT2G39435	Phosphatidylinositol N-acetyglucosaminlytransferase subunit P-related
AT5G56850	0.0107	0.0081	0.756009	0.148079	0.0109	1.01919	0.938025	AT5G56850
AT1G24090	0.0501	0.0401	0.801161	0.049988	0.0534	1.06654	0.54577	AT1G24090	RNase H family protein
AT1G09640	0.0143	0.0185	1.29686	0.0588882	0.0145	1.01999	0.89264	AT1G09640	Translation elongation factor EF1B, gamma chain
AT5G54970	0.0038	0.0039	1.02859	1	0.0023	0.61846	0.739434	AT5G54970
AT3G60220	0.0041	0.0056	1.35734	0.329316	0.0025	0.616282	0.154827	ATL4	TOXICOS EN LEVADURA 4
AT2G03240	0.0492	0.0583	1.18478	0.00946996	0.0579	1.177	0.0081854	AT2G03240	EXS (ERD1/XPR1/SYG1) family protein
AT1G14080	0.022	0.0196	0.893216	0.417864	0.0201	0.916975	0.50634	FUT6	fucosyltransferase 6
AT1G78760	0.0095	0.0052	0.541939	0.101104	0.003	0.31178	0.0018439	AT1G78760	F-box/RNI-like superfamily protein
AT1G44542	0.0025	0.0033	1.29597	0.782867	0.0044	1.76358	0.333167	AT1G44542	Cyclase family protein
AT1G49350	0.064	0.0504	0.788042	0.00450117	0.0648	1.01371	0.854307	AT1G49350	pfkB-like carbohydrate kinase family protein
AT3G62220	0.0173	0.0185	1.07095	0.679098	0.0224	1.29603	0.0634183	AT3G62220	Protein kinase superfamily protein
AT1G47240	0.104	0.0843	0.810169	0.0075216	0.0991	0.952218	0.477115	NRAMP2	NRAMP metal ion transporter 2
AT3G48410	0.0427	0.0368	0.862298	0.220387	0.033	0.773877	0.0294956	AT3G48410	alpha/beta-Hydrolases superfamily protein
AT3G28850	0.0135	0.0126	0.936289	0.812819	0.0188	1.39495	0.107134	AT3G28850	Glutaredoxin family protein
AT5G46610	0.0073	0.0095	1.29516	0.221051	0.007	0.959626	0.839366	AT5G46610	Aluminium activated malate transporter family protein
AT4G23070	0.0148	0.0186	1.2586	0.415474	0.0032	0.218995	1.72e-05	ATRBL7	RHOMBOID-like protein 7
AT2G31210	0.0021	0.0036	1.7166	0.548486	0.003	1.45471	0.771194	AT2G31210	basic helix-loop-helix (bHLH) DNA-binding superfamily protein
AT5G60340	0.0022	0.003	1.3481	0.616748	0.0027	1.208	0.81914	AT5G60340	P-loop containing nucleoside triphosphate hydrolases superfamily protein
AT1G28430	0.0044	0.0052	1.17842	0.645839	0.0036	0.815732	0.531453	CYP705A24	cytochrome P450, family 705, subfamily A, polypeptide 24
AT1G12190	0.0052	0.0044	0.847873	0.827659	0.0043	0.819034	0.672212	AT1G12190	F-box and associated interaction domains-containing protein
AT2G47880	0.0034	0.0041	1.19336	1	0.005	1.44244	0.575217	AT2G47880	Glutaredoxin family protein
AT2G07560	0.0142	0.015	1.06068	0.680734	0.0132	0.932795	0.602926	AHA6	H(+)-ATPase 6
AT1G66610	0.0288	0.0485	1.68342	0.00153024	0.0396	1.37424	0.0501822	AT1G66610	TRAF-like superfamily protein
AT5G46930	0.3121	0.2445	0.783404	0.00294805	0.2508	0.803528	0.00166227	AT5G46930	Plant invertase/pectin methylesterase inhibitor superfamily protein
AT2G28140	0.0056	0.0019	0.334093	0.288159	0.0013	0.238064	0.0744219	AT2G28140	Protein of unknown function (DUF1635)
AT3G17150	0.0041	0.0047	1.13947	1	0.0042	1.02215	1	AT3G17150	Plant invertase/pectin methylesterase inhibitor superfamily protein
AT1G16022	0.0035	0.0046	1.30102	0.766818	0.0067	1.88305	0.279213	AT1G16022
AT3G58290	0.0047	0.0034	0.733531	0.647008	0.0051	1.08764	1	AT3G58290	TRAF-like superfamily protein
AT5G64380	0.0054	0.0031	0.583548	0.0587167	0.0026	0.492098	0.0105716	AT5G64380	Inositol monophosphatase family protein
AT1G13370	0.0054	0.0026	0.482264	0.202474	0.0011	0.196764	0.021504	AT1G13370	Histone superfamily protein
AT5G37480	0.0508	0.0723	1.42354	0.0303674	0.0374	0.73635	0.0968615	AT5G37480
AT1G21370	0.0038	0.0037	0.969647	1	0.0036	0.940788	0.867052	AT1G21370
AT4G16070	0.0845	0.0881	1.04256	0.454073	0.0887	1.0495	0.339877	AT4G16070	Mono-/di-acylglycerol lipase, N-terminal;Lipase, class 3
AT1G21590	0.0368	0.0363	0.987231	0.898837	0.0379	1.03075	0.720866	AT1G21590	Protein kinase protein with adenine nucleotide alpha hydrolases-like domain
AT4G14430	0.005	0.0062	1.23685	0.662197	0.0039	0.782823	0.65745	ECHIB	indole-3-butyric acid response 10
AT3G62180	0.0014	0.0026	1.92284	0.454742	0.0057	4.17721	0.0161986	AT3G62180	Plant invertase/pectin methylesterase inhibitor superfamily protein
AT4G37450	0.0043	0.005	1.1613	0.821245	0.0031	0.72072	0.506769	AGP18	arabinogalactan protein 18
AT1G50390	0.0022	0.0014	0.630356	0.699613	0.0038	1.7205	0.548408	AT1G50390	pfkB-like carbohydrate kinase family protein
AT3G14480	0.0022	0.004	1.81296	0.726725	0.0033	1.49323	1	AT3G14480	glycine/proline-rich protein
AT5G08550	0.0517	0.0527	1.01993	0.771714	0.0471	0.910716	0.129901	ILP1	GC-rich sequence DNA-binding factor-like protein
AT3G18620	0.0064	0.0062	0.968273	1	0.007	1.09808	0.715931	AT3G18620	DHHC-type zinc finger family protein
AT4G37560	0.028	0.0302	1.07823	0.530559	0.0403	1.44137	0.000206194	AT4G37560	Acetamidase/Formamidase family protein
AT1G60870	0.0039	0.0046	1.16442	0.818358	0.0062	1.57242	0.291277	MEE9	maternal effect embryo arrest 9
AT3G03560	0.0702	0.0566	0.80591	0.00318862	0.0646	0.919939	0.224606	AT3G03560
AT1G69870	0.0051	0.0016	0.322977	0.000105777	0.0059	1.16751	0.452317	NRT1.7	nitrate transporter 1.7
AT1G18610	0.0751	0.0722	0.962095	0.551314	0.0782	1.0416	0.478709	AT1G18610	Galactose oxidase/kelch repeat superfamily protein
AT2G02080	0.006	0.0061	1.0048	1	0.003	0.497119	0.0118717	AtIDD4	indeterminate(ID)-domain 4
AT5G04290	0.0465	0.0493	1.06016	0.361848	0.0456	0.98142	0.769746	KTF1	kow domain-containing transcription factor 1
AT4G31780	0.0181	0.0206	1.1368	0.354998	0.027	1.49093	0.000652149	MGD1	monogalactosyl diacylglycerol synthase 1
AT1G13890	0.0042	0.0032	0.750117	0.63976	0.0048	1.12715	0.839568	SNAP30	soluble N-ethylmaleimide-sensitive factor adaptor protein 30
AT1G24260	0.0038	0.0008	0.212148	0.186723	0.0043	1.11784	1	2013-09-03	K-box region and MADS-box transcription factor family protein
AT2G39910	0.028	0.0314	1.12289	0.391113	0.0344	1.22974	0.104251	AT2G39910	ARM repeat superfamily protein
AT3G15358	0.0069	0.0032	0.457224	0.208232	0.0047	0.679115	0.391294	AT3G15358
AT3G09310	0.0029	0.004	1.35751	0.496504	0.0046	1.5739	0.254194	AT3G09310
AT5G56320	0.0043	0.0049	1.1396	0.70705	0.0023	0.541091	0.163722	ATHEXP	expansin A14
AT2G39090	0.0716	0.0756	1.05651	0.374114	0.0758	1.05882	0.348455	APC7	tetratricopeptide repeat (TPR)-containing protein
AT2G35620	0.0436	0.0553	1.26668	0.00160291	0.0481	1.1028	0.201409	FEI2	Leucine-rich repeat protein kinase family protein
AT1G64140	0.0958	0.0922	0.962916	0.443515	0.095	0.992059	0.863373	AT1G64140
AT3G10110	0.031	0.0297	0.958251	0.828839	0.0296	0.95464	0.748153	MEE67	Mitochondrial import inner membrane translocase subunit Tim17/Tim22/Tim23 family protein
AT2G23670	0.0039	0.0055	1.39077	0.500419	0.0035	0.890697	1	YCF37	homolog of Synechocystis YCF37
AT3G26500	0.1652	0.1674	1.0128	0.840127	0.1653	1.00052	1	PIRL2	plant intracellular ras group-related LRR 2
AT5G06790	0.0012	0.0034	2.84187	0.263578	0.0019	1.61194	0.676959	AT5G06790
AT1G02290	0.0107	0.0117	1.08696	0.646823	0.0109	1.0141	0.932208	AT1G02290
AT4G04985	0.005	0.0013	0.257048	0.240321	0.0047	0.944527	1	AT4G04985	Eukaryotic aspartyl protease family protein
AT1G26740	0.0311	0.045	1.44696	0.0145674	0.0323	1.03775	0.827833	AT1G26740	Ribosomal L32p protein family
AT1G20460	0.0574	0.0645	1.12215	0.411608	0.0541	0.941959	0.650919	AT1G20460
AT5G41180	0.0905	0.0945	1.04387	0.483094	0.0953	1.05252	0.386661	AT5G41180	leucine-rich repeat transmembrane protein kinase family protein
AT4G39560	0.0075	0.0063	0.832536	0.54272	0.0099	1.31447	0.192052	AT4G39560	Galactose oxidase/kelch repeat superfamily protein
AT4G06598	0.0938	0.0881	0.939491	0.331959	0.0917	0.977417	0.70692	AT4G06598
AT3G13760	0.0044	0.0047	1.08079	0.78244	0.0038	0.865145	0.679682	AT3G13760	Cysteine/Histidine-rich C1 domain family protein
AT3G08762	0.0018	0.0069	3.94391	0.237926	0.0171	9.74822	0.0088167	AT3G08762
AT1G11500	0.0027	0.0058	2.15954	0.267329	0.0053	1.9876	0.288674	AT1G11500	Protein of unknown function (DUF1218)
AT5G11910	0.0517	0.0306	0.592688	5.27e-06	0.025	0.484	2.93e-10	AT5G11910	alpha/beta-Hydrolases superfamily protein
AT3G62690	0.0045	0.0048	1.07419	0.86432	0.0034	0.760075	0.493361	ATL5	AtL5
AT3G50620	0.0464	0.0422	0.909414	0.387252	0.0476	1.02712	0.81273	AT3G50620	P-loop containing nucleoside triphosphate hydrolases superfamily protein
AT3G46860	0.0087	0.0018	0.208618	0.16311	0.0059	0.676861	0.690308	AT3G46860	Serine protease inhibitor, potato inhibitor I-type family protein
AT1G75040	0.0037	0.0108	2.91257	5.02e-05	0.004	1.09	0.884	PR5	pathogenesis-related gene 5
AT1G07985	0.0059	0.002	0.33462	0.230104	0.0034	0.57801	0.437845	AT1G07985	Expressed protein
AT4G32970	0.0422	0.0485	1.14871	0.0893075	0.0468	1.10794	0.185827	AT4G32970
AT3G04200	0.0058	0.0047	0.814324	0.679144	0.0031	0.531421	0.199006	AT3G04200	RmlC-like cupins superfamily protein
AT5G66390	0.0033	0.0105	3.21948	2e-05	0.0081	2.5	0.00126	AT5G66390	Peroxidase superfamily protein
AT2G17190	0.0523	0.0606	1.15798	0.0284646	0.0607	1.15902	0.0170831	AT2G17190	ubiquitin family protein
AT4G12050	0.001	0.0035	3.36482	0.0705885	0.0025	2.38207	0.221855	AT4G12050	Predicted AT-hook DNA-binding family protein
AT3G11680	0.1125	0.0951	0.845465	0.01239	0.103	0.915706	0.171346	AT3G11680	Aluminium activated malate transporter family protein
AT2G15400	0.0039	0.0035	0.897581	0.864537	0.0032	0.807268	0.521248	NRPE3B	DNA-directed RNA polymerase family protein
AT5G38050	0.0923	0.0634	0.686638	0.165736	0.0625	0.677106	0.134514	AT5G38050	RNA polymerase II transcription elongation factor
AT1G15510	0.0592	0.055	0.928405	0.318782	0.0587	0.990434	0.897079	ATECB2	Tetratricopeptide repeat (TPR)-like superfamily protein
AT1G07040	0.0259	0.0233	0.89804	0.422497	0.0244	0.940636	0.611672	AT1G07040
AT1G71170	0.0046	0.0048	1.03227	1	0.003	0.640324	0.229801	AT1G71170	6-phosphogluconate dehydrogenase family protein
AT1G63470	0.0681	0.0505	0.7417	0.00239956	0.0529	0.77646	0.00436223	AT1G63470	AT hook motif DNA-binding family protein
AT1G13640	0.0165	0.0194	1.17795	0.220328	0.0199	1.2067	0.117088	AT1G13640	Phosphatidylinositol 3- and 4-kinase family protein
AT3G29230	0.0715	0.0627	0.87647	0.115928	0.0724	1.01143	0.880413	AT3G29230	Tetratricopeptide repeat (TPR)-like superfamily protein
AT2G43330	0.0307	0.0287	0.9339	0.538944	0.0274	0.891434	0.259261	ATINT1	inositol transporter 1
AT3G03626	0.0063	0	0	1	0	0	1	AT3G03626
AT1G35516	0.0033	0.0044	1.34036	0.765169	0.0019	0.574996	0.504445	AT1G35516	myb-like transcription factor family protein
AT3G52610	0.0316	0.0251	0.796464	0.0525766	0.0354	1.12076	0.234705	AT3G52610
AT5G43990	0.0611	0.0615	1.00571	0.93008	0.0694	1.13579	0.0222113	SDG18	SET-domain containing protein lysine methyltransferase family protein
AT5G57330	0.0502	0.0603	1.20146	0.0368649	0.0431	0.858127	0.0870183	AT5G57330	Galactose mutarotase-like superfamily protein
AT4G16210	0.0056	0.003	0.542899	0.115507	0.0045	0.814221	0.549682	ECHIA	enoyl-CoA hydratase/isomerase A
AT4G09930	0.0127	0.0096	0.753501	0.314187	0.0201	1.57938	0.0239113	AT4G09930	Avirulence induced gene (AIG1) family protein
AT5G52680	0.0066	0.0024	0.359241	0.0950023	0.0025	0.386485	0.101791	AT5G52680	Copper transport protein family
AT5G36250	0.0624	0.0652	1.0445	0.627291	0.0685	1.09794	0.267482	AT5G36250	Protein phosphatase 2C family protein
AT3G48720	0.0055	0.0038	0.679402	0.206166	0.0037	0.670394	0.148139	AT3G48720	HXXXD-type acyl-transferase family protein
AT1G22210	0.0051	0.0033	0.634848	0.235378	0.0044	0.846413	0.648335	TPPC	Haloacid dehalogenase-like hydrolase (HAD) superfamily protein
AT4G33030	0.0432	0.0425	0.982676	0.888315	0.0434	1.00355	1	SQD1	sulfoquinovosyldiacylglycerol 1
AT2G11623	0.3782	0.2932	0.775653	0.145583	0.3573	0.944925	0.761145	AT2G11623	Plant protein 1589 of unknown function
AT5G38220	0.0408	0.0507	1.24447	0.066299	0.0525	1.28717	0.0215471	AT5G38220	alpha/beta-Hydrolases superfamily protein
AT1G33230	0.0368	0.0331	0.899257	0.416747	0.026	0.705891	0.00996854	AT1G33230	TMPIT-like protein
AT5G42650	0.0043	0.0036	0.84436	0.674098	0.0036	0.844023	0.538241	AOS	allene oxide synthase
AT5G07930	0.0066	0.0067	1.01769	1	0.0036	0.538449	0.166445	MCT2	MEI2 C-terminal RRM only like 2
AT4G16650	0.0591	0.0632	1.06948	0.339798	0.0552	0.933547	0.31207	AT4G16650	O-fucosyltransferase family protein
AT5G28920	0.2682	0.2961	1.10404	0.0143873	0.2751	1.02586	0.503813	AT5G28920
AT5G01850	0.0051	0.0022	0.440603	0.0384538	0.0028	0.561691	0.0854824	AT5G01850	Protein kinase superfamily protein
AT1G18050	0.1366	0.1104	0.807904	0.00322726	0.0682	0.498962	4.24e-24	AT1G18050	SWAP (Suppressor-of-White-APricot)/surp RNA-binding domain-containing protein
AT2G43370	0.0349	0.0481	1.37847	0.0078212	0.0345	0.98869	0.947215	AT2G43370	RNA-binding (RRM/RBD/RNP motifs) family protein
AT5G46870	0.0047	0.0042	0.905476	0.853515	0.0035	0.760111	0.570064	AT5G46870	RNA-binding (RRM/RBD/RNP motifs) family protein
AT5G47830	0.0407	0.0367	0.901867	0.493295	0.0229	0.563066	0.000228696	AT5G47830
AT2G04230	0.0504	0.0637	1.2644	0.00514253	0.0718	1.42443	2.25e-06	AT2G04230	FBD, F-box and Leucine Rich Repeat domains containing protein
AT3G18660	0.003	0.0041	1.39408	0.235207	0.0043	1.44865	0.14754	PGSIP1	plant glycogenin-like starch initiation protein 1
AT2G37650	0.0497	0.0429	0.86454	0.0544084	0.0426	0.857567	0.0318722	AT2G37650	GRAS family transcription factor
AT1G79340	0.0046	0.0049	1.06669	0.79255	0.0032	0.692457	0.191728	AtMC4	metacaspase 4
AT5G53410	0.9259	0.6296	0.682761	0.411642	0.5333	0.580231	0.322595	AT5G53410
AT3G62499	0.005	0	0	0.499376	0.0061	1.22616	1	AT3G62499	YTH family protein
AT2G31141	0.0022	0.0057	2.52493	0.0963871	0.0021	0.952149	1	AT2G31141
AT1G57680	0.0328	0.0293	0.894749	0.302136	0.0382	1.16691	0.0850126	AT1G57680
AT4G13885	0.039	0.0396	1.01591	0.932931	0.0317	0.812114	0.236011	AT4G13885	Polynucleotidyl transferase, ribonuclease H-like superfamily protein
AT2G18970	0.0012	0.004	3.24556	0.251122	0.0045	3.69395	0.125616	AT2G18970
AT5G01730	0.0218	0.026	1.19455	0.0475894	0.0216	0.991755	0.931543	WAVE3	SCAR family protein 4
AT2G20208	0.0072	0.0055	0.772059	0.767752	0.005	0.697937	0.576094	LCR60	low-molecular-weight cysteine-rich 60
AT1G29140	0.0032	0.0053	1.63218	0.432096	0.0032	0.994625	1	AT1G29140	Pollen Ole e 1 allergen and extensin family protein
AT1G55110	0.0132	0.0142	1.07907	0.763703	0.0154	1.1665	0.445304	AtIDD7	indeterminate(ID)-domain 7
AT4G08685	0.0041	0.0065	1.59053	0.260283	0.0057	1.38289	0.464775	SAH7	Pollen Ole e 1 allergen and extensin family protein
AT3G58100	0.0037	0.0031	0.822577	0.818938	0.0044	1.1776	0.699583	PDCB5	plasmodesmata callose-binding protein 5
AT3G22060	0.0095	0.011	1.15895	0.646397	0.0058	0.605862	0.100146	AT3G22060	Receptor-like protein kinase-related family protein
AT3G10915	0.005	0.0034	0.669748	0.263201	0.002	0.399701	0.00887853	AT3G10915	Reticulon family protein
AT4G36988	0.0036	0.0054	1.52205	0.274679	0.003	0.84289	0.700344	CPuORF49	conserved peptide upstream open reading frame 49
AT1G67775	0.0036	0.0052	1.46151	1	0	0	0.500711	CLE8	CLAVATA3/ESR-RELATED 8
AT4G10115	0.0659	0.073	1.1078	0.702246	0.0314	0.476344	0.0212569	SCRL20	SCR-like 20
AT3G62360	0.0667	0.0678	1.01659	0.755111	0.0632	0.946697	0.281914	AT3G62360	Carbohydrate-binding-like fold
AT5G10200	0.1174	0.1142	0.972536	0.617971	0.1181	1.00576	0.916637	AT5G10200	ARM-repeat/Tetratricopeptide repeat (TPR)-like protein
AT3G29570	0.0049	0.0076	1.5611	0.143081	0.0043	0.879875	0.66666	AT3G29570
AT1G57730	0.0022	0.003	1.36545	0.579784	0.003	1.37194	0.608787	AT1G57730	RING/U-box superfamily protein
AT4G05020	0.0095	0.0087	0.911456	0.732759	0.0105	1.10104	0.684704	NDB2	NAD(P)H dehydrogenase B2
AT2G30380	0.0046	0.0026	0.571303	0.110924	0.0024	0.518064	0.0460317	AT2G30380	Plant protein of unknown function (DUF641)
AT3G62980	0.0765	0.059	0.771022	5.29e-05	0.066	0.863	0.00804	TIR1	F-box/RNI-like superfamily protein
AT1G64550	0.042	0.0425	1.01156	0.886856	0.0411	0.97928	0.762663	ATGCN3	general control non-repressible 3
AT5G02660	0.0185	0.018	0.975325	0.882094	0.0167	0.903945	0.509299	AT5G02660	Protein with domains of unknown function (DUF627 and DUF629)
AT4G01671	0	0.0033	Inf	0.548038	0.006	Inf	0.499703	AT4G01671
AT1G68710	0.0402	0.0488	1.21438	0.00646733	0.0416	1.03381	0.652772	AT1G68710	ATPase E1-E2 type family protein / haloacid dehalogenase-like hydrolase family protein
AT3G49100	0.0202	0.0157	0.776842	0.442913	0.0192	0.952883	0.893759	AT3G49100	Signal recognition particle, SRP9/SRP14 subunit
AT5G25310	0.0074	0.0065	0.881805	0.627384	0.0065	0.876027	0.582116	AT5G25310	Exostosin family protein
AT1G79270	0.0252	0.0224	0.891323	0.44468	0.0198	0.788409	0.0952947	ECT8	evolutionarily conserved C-terminal region 8
AT3G28770	0.0323	0.0326	1.00944	0.956847	0.0391	1.21038	0.0493252	AT3G28770	Protein of unknown function (DUF1216)
AT3G17320	0.0244	0.0366	1.49841	0.000672678	0.0298	1.22217	0.0773007	AT3G17320	F-box and associated interaction domains-containing protein
AT5G37370	0.0946	0.0969	1.02366	0.771334	0.1062	1.12243	0.0819685	ATSRL1	PRP38 family protein
AT1G67310	0.0716	0.0706	0.985572	0.78939	0.0739	1.03108	0.557778	AT1G67310	Calmodulin-binding transcription activator protein with CG-1 and Ankyrin domains
AT1G65610	0.0074	0.0064	0.858038	0.572487	0.0121	1.62534	0.00547459	ATGH9A2	Six-hairpin glycosidases superfamily protein
AT1G53880	0.118	0.1076	0.911982	0.496565	0.1046	0.886495	0.29382	AT1G53880	Eukaryotic translation initiation factor 2B (eIF-2B) family protein
AT4G37370	0.0047	0.0074	1.58048	0.155144	0.0029	0.619361	0.210927	CYP81D8	cytochrome P450, family 81, subfamily D, polypeptide 8
AT1G64380	0.0038	0.0037	0.974727	1	0.0026	0.696916	0.440745	AT1G64380	Integrase-type DNA-binding superfamily protein
AT3G61280	0.0045	0.0067	1.50094	0.211157	0.0067	1.50752	0.226081	AT3G61280	Arabidopsis thaliana protein of unknown function (DUF821)
AT1G27920	0.0628	0.062	0.988002	0.906148	0.0645	1.02823	0.733959	MAP65-8	microtubule-associated protein 65-8
AT3G01750	0.0044	0.0046	1.06329	0.76499	0.0028	0.644946	0.0338789	AT3G01750	Ankyrin repeat family protein
AT1G07220	0.0464	0.0518	1.11541	0.178682	0.0485	1.04471	0.570907	AT1G07220	Arabidopsis thaliana protein of unknown function (DUF821)
AT1G14130	0.022	0.0422	1.92053	2.93e-06	0.0294	1.34	0.0516	AT1G14130	2-oxoglutarate (2OG) and Fe(II)-dependent oxygenase superfamily protein
AT2G34440	0.0243	0.0292	1.20246	0.23707	0.0325	1.33646	0.0362646	AGL29	AGAMOUS-like 29
AT1G55040	0.082	0.0724	0.882924	0.0485545	0.0805	0.98104	0.738076	AT1G55040	zinc finger (Ran-binding) family protein
AT1G35630	0.0055	0.0114	2.06338	0.0306519	0.0065	1.18241	0.745666	AT1G35630	Protease-associated (PA) RING/U-box zinc finger family protein
AT3G44115	0.2074	0.1506	0.726151	0.000879252	0.1786	0.860984	0.0883139	AT3G44115	Protein of unknown function (DUF784)
AT1G53860	0.003	0.0042	1.39145	0.495814	0.0031	1.04655	1	AT1G53860	Remorin family protein
AT3G10460	0.0049	0.0047	0.952562	1	0.0037	0.756933	0.753615	AT3G10460	Plant self-incompatibility protein S1 family
AT3G26710	0.0024	0.0035	1.46716	0.753706	0.0029	1.21526	1	CCB1	cofactor assembly of complex C
AT1G71010	0.1206	0.1264	1.04822	0.157913	0.1144	0.948768	0.0892587	FAB1C	FORMS APLOID AND BINUCLEATE CELLS 1C
AT5G24313	0.0063	0.0071	1.13118	0.813512	0.0033	0.528003	0.388904	AT5G24313
AT5G37220	0.0035	0.0067	1.93986	0.151934	0.0188	5.39927	3.75e-07	AT5G37220	RING/U-box superfamily protein
AT1G56240	0.0156	0.0232	1.48644	0.195415	0.0214	1.3738	0.330796	AtPP2-B13	phloem protein 2-B13
AT5G63460	0.02	0.0309	1.54981	0.011207	0.0287	1.43818	0.0276861	AT5G63460	SAP domain-containing protein
AT4G26790	0.004	0.0023	0.575221	0.166809	0.0037	0.929683	0.882801	AT4G26790	GDSL-like Lipase/Acylhydrolase superfamily protein
AT2G04870	0.4767	0.4414	0.926071	0.576673	0.5064	1.06217	0.634321	AT2G04870
AT2G01905	0.0216	0.0181	0.835834	0.471392	0.0344	1.5925	0.0213462	CYCJ18	cyclin J18
AT5G52150	0.0412	0.0355	0.861639	0.443957	0.0336	0.815099	0.328792	AT5G52150	RING/U-box superfamily protein
AT1G20630	0.0458	0.0447	0.976296	0.787726	0.0456	0.996329	0.971563	CAT1	catalase 1
AT3G29360	0.058	0.0604	1.04191	0.569929	0.0542	0.934457	0.285282	AT3G29360	UDP-glucose 6-dehydrogenase family protein
AT2G46430	0.0151	0.0107	0.71015	0.0254612	0.01	0.662912	0.00489168	CNGC3.C	cyclic nucleotide gated channel 3
AT1G54217	0.0049	0.0053	1.08028	1	0.0045	0.922293	1	AT1G54217	Ribosomal protein L18ae family
AT4G25692	0.0521	0.0477	0.915619	0.469457	0.0441	0.845972	0.0984915	CPuORF13	conserved peptide upstream open reading frame 13
AT1G44920	0.005	0.005	1.00497	1	0.0021	0.418078	0.180463	AT1G44920
AT3G18070	0.0519	0.0536	1.03306	0.808146	0.0437	0.84056	0.146697	BGLU43	beta glucosidase 43
AT1G63970	0.0039	0.0048	1.22999	0.588171	0.0032	0.811288	0.593874	ISPF	isoprenoid F
AT1G26945	0.0046	0.0068	1.49165	0.47924	0.0027	0.593046	0.41302	KDR	basic helix-loop-helix (bHLH) DNA-binding superfamily protein
AT1G67870	0.0055	0.0036	0.65552	0.415336	0.003	0.542666	0.141871	AT1G67870	glycine-rich protein
AT1G62850	0.0137	0.0155	1.13446	0.404808	0.0104	0.762197	0.0857204	AT1G62850	Class I peptide chain release factor
AT1G50520	0.0169	0.0205	1.21584	0.233117	0.0227	1.34714	0.0377753	CYP705A27	cytochrome P450, family 705, subfamily A, polypeptide 27
AT5G06270	0.0057	0.0041	0.727005	0.56157	0.0041	0.724274	0.471231	AT5G06270
AT2G14288	0.0088	0.0078	0.892781	0.855655	0.0086	0.975894	1	AT2G14288
AT1G31500	0.1	0.093	0.929626	0.302754	0.0971	0.970831	0.668413	AT1G31500	DNAse I-like superfamily protein
AT1G15820	0.0048	0.0027	0.568805	0.172233	0.0036	0.757696	0.377886	LHCB6	light harvesting complex photosystem II subunit 6
AT1G72690	0.0038	0.003	0.777994	1	0.0052	1.36541	0.764341	AT1G72690
AT1G29030	0.043	0.0384	0.893999	0.189653	0.044	1.02454	0.780864	AT1G29030	Apoptosis inhibitory protein 5 (API5)
AT3G45577	0.0043	0.0081	1.87686	0.298425	0.0045	1.04658	1	AT3G45577	tRNA-intron endonucleases
AT3G24800	0.0343	0.0402	1.17246	0.199551	0.0277	0.809161	0.0875887	PRT1	proteolysis 1
AT5G20930	0.0608	0.0525	0.86366	0.0441014	0.0545	0.896511	0.102191	TSL	Protein kinase superfamily protein
AT2G41460	0.0746	0.0792	1.06269	0.463258	0.0741	0.994131	0.938798	ARP	apurinic endonuclease-redox protein
AT1G75160	0.0038	0.004	1.03626	1	0.0035	0.902016	0.76443	AT1G75160	Protein of unknown function (DUF620)
AT5G15220	0.0037	0.0044	1.19601	0.817286	0.0031	0.858197	0.823671	AT5G15220	Ribosomal protein L27 family protein
AT3G22810	0.0054	0.0034	0.625207	0.175263	0.0042	0.77247	0.365606	AT3G22810	Plant protein of unknown function (DUF828) with plant pleckstrin homology-like region
AT3G59330	0.0021	0.0028	1.35349	0.756881	0.0043	2.08905	0.29642	AT3G59330	Eukaryotic protein of unknown function (DUF914)
AT4G01970	0.0038	0.0049	1.29648	0.305943	0.0037	0.979782	1	AtSTS	stachyose synthase
AT1G26090	0.0086	0.0084	0.974369	0.916519	0.0064	0.744358	0.175957	AT1G26090	P-loop containing nucleoside triphosphate hydrolases superfamily protein
AT4G39140	0.0548	0.0556	1.01618	0.843143	0.0622	1.13645	0.0829863	AT4G39140	RING/U-box superfamily protein
AT4G28280	0.014	0.0068	0.485343	0.0649092	0.005	0.355451	0.00654508	LLG3	LORELEI-LIKE-GPI ANCHORED PROTEIN 3
AT1G59660	0.0511	0.0447	0.87495	0.0585271	0.0447	0.874314	0.0310748	AT1G59660	Nucleoporin autopeptidase
AT4G14050	0.0292	0.026	0.888284	0.325734	0.0272	0.931689	0.523917	AT4G14050	Pentatricopeptide repeat (PPR) superfamily protein
AT3G18960	0.0036	0.0025	0.693918	0.504906	0.0027	0.748492	0.542762	AT3G18960	AP2/B3-like transcriptional factor family protein
AT5G46790	0.0026	0.0058	2.22893	0.301578	0.0041	1.55748	0.580911	PYL1	PYR1-like 1
AT5G19040	0.0033	0.004	1.18351	0.563329	0.0038	1.13832	0.698259	ATIPT5	isopentenyltransferase 5
AT5G58360	0.0054	0.0038	0.706062	0.490721	0.0033	0.616571	0.351981	ATOFP3	ovate family protein 3
AT1G52460	0.0337	0.0256	0.758371	0.145074	0.0357	1.05899	0.796509	AT1G52460	alpha/beta-Hydrolases superfamily protein
AT4G30760	0.0011	0.0033	2.86049	0.134212	0.0039	3.44851	0.0588012	AT4G30760	Putative endonuclease or glycosyl hydrolase
AT3G29636	0.0086	0.0067	0.78602	0.66851	0.0285	3.32095	5.99e-05	AT3G29636	transferase-related
AT3G12810	0.0882	0.0784	0.889276	0.000849306	0.0886	1.00531	0.872195	PIE1	SNF2 domain-containing protein / helicase domain-containing protein
AT2G42500	0.0633	0.0567	0.896724	0.212322	0.0685	1.08275	0.311543	PP2A-3	protein phosphatase 2A-3
AT2G32240	0.0619	0.0499	0.805833	0.000130183	0.0554	0.894731	0.0247292	AT2G32240
AT1G10720	0.0229	0.0134	0.583978	0.00319405	0.0149	0.650038	0.00867501	AT1G10720	BSD domain-containing protein
AT5G66840	0.0071	0.0049	0.688623	0.316254	0.0024	0.335231	0.00406103	AT5G66840	SAP domain-containing protein
AT5G13520	0.0153	0.0144	0.939502	0.705822	0.0131	0.85784	0.270483	AT5G13520	peptidase M1 family protein
AT4G18480	0.07	0.0663	0.94683	0.527678	0.0746	1.06495	0.400356	CHL11	P-loop containing nucleoside triphosphate hydrolases superfamily protein
AT3G27080	0.026	0.0179	0.690463	0.0800331	0.0186	0.717767	0.0949753	TOM20-3	translocase of outer membrane 20 kDa subunit 3
AT5G49400	0.0887	0.0784	0.883245	0.245966	0.0862	0.971653	0.755354	AT5G49400	zinc knuckle (CCHC-type) family protein
AT4G17695	0.004	0.0073	1.82963	0.193449	0.0012	0.302008	0.124912	KAN3	Homeodomain-like superfamily protein
AT3G02100	0.0035	0.0045	1.28774	0.551006	0.0046	1.32019	0.487455	AT3G02100	UDP-Glycosyltransferase superfamily protein
AT4G15415	0.1128	0.1092	0.968071	0.589888	0.1098	0.973695	0.599445	ATB'	Protein phosphatase 2A regulatory B subunit family protein
AT4G11653	0	0.0459	Inf	8.96e-06	0.0031	Inf	0.449	RALFL29	RALF-like 29
AT5G59720	0.0053	0.0035	0.662264	0.624894	0.0026	0.486809	0.233937	HSP18.2	heat shock protein 18.2
AT4G16360	0.0816	0.0791	0.968536	0.723141	0.0773	0.947326	0.551494	AT4G16360	5'-AMP-activated protein kinase beta-2 subunit protein
AT3G25585	0.0566	0.0525	0.927214	0.439845	0.0543	0.959164	0.680885	ATAAPT2	aminoalcoholphosphotransferase
AT1G67670	0.0584	0.0884	1.51397	0.0599386	0.0505	0.865602	0.613848	AT1G67670
AT5G55330	0.0054	0.0025	0.467626	0.186425	0.005	0.925979	0.85896	AT5G55330	MBOAT (membrane bound O-acyl transferase) family protein
AT5G44220	0.0023	0.0025	1.10486	1	0.0035	1.53024	0.480807	AT5G44220	F-box family protein
AT4G14750	0.0059	0.0038	0.651717	0.287116	0.0044	0.753683	0.418717	IQD19	IQ-domain 19
AT2G47650	0.0038	0.0059	1.53506	0.131727	0.0032	0.848952	0.571221	UXS4	UDP-xylose synthase 4
AT1G11410	0.0189	0.0226	1.19379	0.115216	0.0247	1.30573	0.0078796	AT1G11410	S-locus lectin protein kinase family protein
AT4G31615	0.0042	0.0054	1.28013	0.433604	0.0035	0.829475	0.64187	AT4G31615	Transcriptional factor B3 family protein
AT3G57260	0.011	0.0132	1.20829	0.31071	0.0141	1.28926	0.122665	BGL2	beta-1,3-glucanase 2
AT5G07730	0.0045	0.0076	1.69804	0.119833	0.0043	0.963444	1	AT5G07730
AT5G50530	0.0325	0.0104	0.321323	0.0394481	0.0871	2.68004	0.00166271	AT5G50530	CBS / octicosapeptide/Phox/Bemp1 (PB1) domains-containing protein
AT5G40420	0.0045	0.0022	0.48264	0.168573	0.0068	1.50461	0.246513	OLEO2	oleosin 2
AT4G24810	0.0037	0.0039	1.04187	1	0.0048	1.29675	0.40098	AT4G24810	Protein kinase superfamily protein
AT1G19025	0.0434	0.0402	0.927784	0.536566	0.041	0.944398	0.576734	AT1G19025	DNA repair metallo-beta-lactamase family protein
AT1G80050	0.0053	0.0024	0.448369	0.179753	0.0014	0.261171	0.0400601	PHT1.1	adenine phosphoribosyl transferase 2
AT3G28920	0.0038	0.0045	1.17624	0.823242	0.0032	0.845377	0.827737	AtHB34	homeobox protein 34
AT3G22590	0.0268	0.0193	0.719617	0.0135534	0.0259	0.965356	0.772399	PHP	PLANT HOMOLOGOUS TO PARAFIBROMIN
AT1G50320	0.0041	0.0048	1.16877	0.695703	0.0029	0.711532	0.522572	THX	thioredoxin X
AT3G14930	0.04	0.0362	0.905671	0.295851	0.035	0.874695	0.126055	HEME1	Uroporphyrinogen decarboxylase
AT1G77330	0.0043	0.0049	1.13	0.825539	0.0021	0.491007	0.272828	AT1G77330	2-oxoglutarate (2OG) and Fe(II)-dependent oxygenase superfamily protein
AT1G50090	0.0077	0.0081	1.05511	0.88771	0.0151	1.95393	0.00691423	AT1G50090	D-aminoacid aminotransferase-like PLP-dependent enzymes superfamily protein
AT5G11590	0.005	0.0027	0.531984	0.115612	0.0038	0.748024	0.427142	TINY2	Integrase-type DNA-binding superfamily protein
AT4G18197	0.0041	0.0069	1.69094	0.117692	0.0034	0.82335	0.594869	ATPUP7	purine permease 7
AT4G08530	0.2288	0.2281	0.996632	1	0.2215	0.967792	0.717804	AT4G08530	Bifunctional inhibitor/lipid-transfer protein/seed storage 2S albumin superfamily protein
AT4G34330	0.0718	0.066	0.918697	0.346268	0.0682	0.94972	0.51518	AT4G34330	Protein of unknown function (DUF677)
AT1G16650	0.0533	0.0497	0.932356	0.378897	0.0515	0.96556	0.629648	AT1G16650	S-adenosyl-L-methionine-dependent methyltransferases superfamily protein
AT3G26250	0.0049	0.0092	1.88292	0.0268099	0.0039	0.807261	0.612284	AT3G26250	Cysteine/Histidine-rich C1 domain family protein
AT5G66300	0.013	0.0113	0.866112	0.484821	0.0129	0.992069	1	ANAC105	NAC domain containing protein 105
AT3G45690	0.0298	0.0308	1.0312	0.847777	0.0327	1.09783	0.443285	AT3G45690	Major facilitator superfamily protein
AT3G42473	0.1232	0.1258	1.02121	1	0.1148	0.9324	0.877297	LCR47	low-molecular-weight cysteine-rich 47
AT2G46308	0	0.0025	Inf	0.440357	0	0	1	AT2G46308
AT5G55740	0.004	0.0023	0.568279	0.100272	0.004	0.996665	1	CRR21	Tetratricopeptide repeat (TPR)-like superfamily protein
AT1G50830	0.0052	0.0035	0.668117	0.127903	0.0054	1.02908	0.912273	AT1G50830	Aminotransferase-like, plant mobile domain family protein
AT5G40550	0.0342	0.0358	1.04899	0.710349	0.0341	0.997694	1	AT5G40550	SGF29 tudor-like domain
AT5G23380	0.1011	0.0794	0.785516	0.0382429	0.086	0.850633	0.134021	AT5G23380	Protein of unknown function (DUF789)
AT4G36520	0.0412	0.0439	1.0655	0.324061	0.0438	1.06292	0.306164	AT4G36520	Chaperone DnaJ-domain superfamily protein
AT4G04910	0.0381	0.0369	0.96657	0.702412	0.0362	0.949579	0.530236	NSF	AAA-type ATPase family protein
AT5G24470	0.0064	0.0074	1.15291	0.570375	0.0062	0.971526	0.91184	PRR5	pseudo-response regulator 5
AT1G02410	0.0039	0.0019	0.48798	0.1294	0.0049	1.25009	0.602002	AT1G02410	cytochrome c oxidase assembly protein CtaG / Cox11 family
AT2G45161	0	0.0104	Inf	1	0	0	1	AT2G45161
AT4G32540	0.0047	0.0036	0.77465	0.519485	0.0027	0.58268	0.120261	YUC1	Flavin-binding monooxygenase family protein
AT3G06778	0.0035	0.003	0.867341	0.828626	0.0044	1.27587	0.560902	AT3G06778	Chaperone DnaJ-domain superfamily protein
AT1G04420	0.0468	0.0451	0.963539	0.74127	0.0403	0.861045	0.163901	AT1G04420	NAD(P)-linked oxidoreductase superfamily protein
AT5G57370	0.0028	0.0029	1.04675	1	0.0047	1.6839	0.188871	AT5G57370
AT4G36210	0.0273	0.0232	0.848342	0.0903106	0.0234	0.856952	0.0892638	AT4G36210	Protein of unknown function (DUF726)
AT4G04030	0.1747	0.2167	1.23943	0.552032	0.2286	1.30725	0.44326	ATOFP9	ovate family protein 9
AT3G50480	0	0	0	1	0.007	Inf	0.517389	HR4	homolog of RPW8 4
AT3G29791	0.0062	0.0046	0.732846	0.764746	0.0143	2.28342	0.101732	AT3G29791
AT1G05190	0.0038	0.0042	1.1028	1	0.0062	1.62326	0.382124	emb2394	Ribosomal protein L6 family
AT1G60660	0.005	0.0069	1.36385	0.615019	0.0029	0.584194	0.410694	B5	cytochrome B5-like protein
AT1G13950	0.0045	0.006	1.32653	0.520142	0.002	0.44697	0.131263	ELF5A-1	eukaryotic elongation factor 5A-1
AT2G36970	0.0057	0.0029	0.522059	0.0742301	0.0035	0.625582	0.142704	AT2G36970	UDP-Glycosyltransferase superfamily protein
AT5G03740	0.0033	0.0033	0.990017	1	0.0049	1.49493	0.214996	HD2C	histone deacetylase 2C
AT5G50670	0.0051	0.0033	0.657822	0.58768	0.0039	0.76935	0.63502	SPL13B	Squamosa promoter-binding protein-like (SBP domain) transcription factor family protein
AT1G23147	0.0087	0.006	0.69034	0.581164	0.0054	0.622171	0.56377	RALFL3	RALF-like 3
AT4G36060	0.0034	0.0048	1.40884	0.531474	0.0036	1.0567	1	bHLH11	basic helix-loop-helix (bHLH) DNA-binding superfamily protein
AT5G07280	0.0031	0.0037	1.17181	0.512589	0.0034	1.07815	0.76623	EMS1	Leucine-rich repeat transmembrane protein kinase
AT1G17460	0.0403	0.0326	0.807364	0.0235983	0.0337	0.836966	0.0497	TRFL3	TRF-like 3
AT3G51240	0.0042	0.0031	0.736786	0.483379	0.0031	0.726142	0.340485	TT6	flavanone 3-hydroxylase
AT5G50950	0.0027	0.0031	1.15365	0.838878	0.0033	1.23384	0.695599	FUM2	FUMARASE 2
AT1G02110	0.0154	0.0107	0.693827	0.0135519	0.0144	0.935431	0.591288	AT1G02110	Protein of unknown function (DUF630 and DUF632)
AT2G37630	0.0049	0.0035	0.727267	0.423308	0.0042	0.871427	0.660406	MYB91	myb-like HTH transcriptional regulator family protein
AT1G32990	0.0033	0.003	0.896545	1	0.0033	0.991152	1	PRPL11	plastid ribosomal protein l11
AT5G65900	0.0428	0.0475	1.10915	0.281554	0.0516	1.20649	0.0371987	AT5G65900	DEA(D/H)-box RNA helicase family protein
AT1G22380	0.0036	0.0057	1.59579	0.156237	0.0044	1.22976	0.559098	AtUGT85A3	UDP-glucosyl transferase 85A3
AT3G51330	0.0293	0.0326	1.11098	0.252703	0.0268	0.91511	0.354629	AT3G51330	Eukaryotic aspartyl protease family protein
AT3G53830	0.026	0.0246	0.945825	0.680882	0.0234	0.900651	0.350002	AT3G53830	Regulator of chromosome condensation (RCC1) family protein
AT4G36080	0.083	0.0819	0.985983	0.601452	0.0848	1.02196	0.383961	AT4G36080	phosphotransferases, alcohol group as acceptor;binding;inositol or phosphatidylinositol kinases
AT4G33860	0.0081	0.0099	1.21769	0.360154	0.0102	1.24924	0.264027	AT4G33860	Glycosyl hydrolase family 10 protein
AT1G61300	0.0058	0.0252	4.31388	1.32e-07	0.0078	1.34	0.486	AT1G61300	LRR and NB-ARC domains-containing disease resistance protein
AT1G15840	0.0038	0.0046	1.2127	0.636272	0.0024	0.632977	0.374837	AT1G15840
AT5G22830	0.0396	0.03	0.75723	0.00597002	0.0376	0.950593	0.58936	ATMGT10	magnesium (Mg) transporter 10
AT4G24000	0.004	0.0032	0.794275	0.480085	0.0038	0.948667	0.901279	CSLG2	cellulose synthase like G2
AT1G15440	0.0751	0.0731	0.973194	0.606294	0.0678	0.902435	0.0352344	PWP2	periodic tryptophan protein 2
AT2G27790	0.0161	0.0215	1.33644	0.189478	0.019	1.17759	0.45853	AT2G27790	RNA-binding (RRM/RBD/RNP motifs) family protein
AT2G17420	0.0038	0.0029	0.742261	0.535425	0.0026	0.676772	0.422382	NTRA	NADPH-dependent thioredoxin reductase A
AT2G02250	0.0039	0.0043	1.11061	0.839834	0.0056	1.44669	0.375553	AtPP2-B2	phloem protein 2-B2
AT5G65440	0.0656	0.0643	0.981211	0.705124	0.064	0.976688	0.604781	AT5G65440
AT1G49650	0.003	0.004	1.33098	0.627622	0.0044	1.48265	0.423739	AT1G49650	alpha/beta-Hydrolases superfamily protein
AT5G14970	0.0029	0.0027	0.907285	1	0.0025	0.848807	0.824173	AT5G14970
AT4G25870	0.0393	0.02	0.510431	0.00136074	0.0228	0.580681	0.00369173	AT4G25870	Core-2/I-branching beta-1,6-N-acetylglucosaminyltransferase family protein
AT2G45590	0.0038	0.0022	0.577297	0.173581	0.0046	1.23697	0.430029	AT2G45590	Protein kinase superfamily protein
AT2G03180	0.2623	0.2139	0.815624	0.142511	0.2021	0.77052	0.0307276	AT2G03180
AT2G36485	0.0038	0.0038	0.984526	1	0.0028	0.742416	0.563662	AT2G36485	ENTH/VHS family protein
AT1G18850	0.0032	0.0039	1.2174	0.708106	0.0045	1.38449	0.404451	AT1G18850
AT3G09630	0.004	0.0033	0.814657	0.553553	0.0044	1.09987	0.797652	AT3G09630	Ribosomal protein L4/L1 family
AT1G34150	0.0432	0.0468	1.084	0.432971	0.0488	1.13157	0.19305	AT1G34150	Pseudouridine synthase family protein
AT1G13320	0.0762	0.0757	0.993996	0.925366	0.0761	0.999196	1	PP2AA3	protein phosphatase 2A subunit A3
AT1G13820	0.0388	0.0348	0.898948	0.351221	0.0349	0.90129	0.314355	AT1G13820	alpha/beta-Hydrolases superfamily protein
AT1G15880	0.0382	0.0323	0.84561	0.23633	0.0301	0.788132	0.093253	atgos11	golgi snare 11
AT3G50830	0.0028	0.0038	1.3557	0.499693	0.0043	1.55492	0.273965	COR413-PM2	cold-regulated 413-plasma membrane 2
AT2G29410	0.0258	0.0223	0.862255	0.436832	0.0306	1.18276	0.279144	MTPB1	metal tolerance protein B1
AT1G80810	0.0056	0.0042	0.747239	0.241589	0.0062	1.11879	0.616587	AT1G80810	Tudor/PWWP/MBT superfamily protein
AT1G65310	0.0057	0.005	0.870764	0.729471	0.0043	0.759357	0.482026	ATXTH17	xyloglucan endotransglucosylase/hydrolase 17
AT5G43920	0.0405	0.0286	0.704611	0.000245902	0.0318	0.784976	0.00311592	AT5G43920	transducin family protein / WD-40 repeat family protein
AT3G15770	0.0077	0	0	0.0137371	0.0026	0.340433	0.145359	AT3G15770
AT2G33570	0.0053	0.0096	1.82759	0.0126225	0.0072	1.3597	0.2386	AT2G33570	Domain of unknown function (DUF23)
AT3G25220	0.0659	0.065	0.984974	0.904637	0.0606	0.919074	0.486422	FKBP15-1	FK506-binding protein 15 kD-1
AT5G41170	0.0791	0.0582	0.735801	0.00086167	0.0611	0.77213	0.00265923	AT5G41170	Pentatricopeptide repeat (PPR-like) superfamily protein
AT5G54700	0.0054	0.0035	0.656912	0.28332	0.0037	0.68986	0.311005	AT5G54700	Ankyrin repeat family protein
AT2G34320	0.0037	0.0037	0.995747	1	0.0032	0.86529	0.838793	AT2G34320	Polynucleotidyl transferase, ribonuclease H-like superfamily protein
AT4G38760	0.0846	0.0834	0.986337	0.712716	0.0851	1.00591	0.876254	AT4G38760	Protein of unknown function (DUF3414)
AT2G39930	0.0452	0.0502	1.11142	0.152015	0.052	1.15113	0.042967	ISA1	isoamylase 1
AT5G03650	0.0518	0.0525	1.01258	0.854809	0.0525	1.01236	0.859254	SBE2.2	starch branching enzyme 2.2
AT5G42390	0.0838	0.0814	0.971635	0.50279	0.0769	0.917082	0.0378915	AT5G42390	Insulinase (Peptidase family M16) family protein
AT4G02390	0.0805	0.0657	0.816109	0.00241831	0.0676	0.839552	0.00737339	ATPARP1	poly(ADP-ribose) polymerase
AT1G20010	0.013	0.0104	0.803886	0.247952	0.0113	0.87289	0.427921	TUB5	tubulin beta-5 chain
AT5G43810	0.099	0.1035	1.04492	0.30849	0.1069	1.07985	0.0481465	ZLL	Stabilizer of iron transporter SufD / Polynucleotidyl transferase
AT5G35380	0.0044	0.0044	1.00075	1	0.0033	0.746321	0.26736	AT5G35380	Protein kinase protein with adenine nucleotide alpha hydrolases-like domain
AT2G18500	0.0023	0.0053	2.28193	0.117186	0.0064	2.7534	0.0212835	ATOFP7	ovate family protein 7
AT3G21490	0.0022	0.0031	1.43543	1	0.0069	3.19767	0.359756	AT3G21490	Heavy metal transport/detoxification superfamily protein
AT5G67120	0.0034	0.0046	1.35449	0.534097	0.004	1.16977	0.835143	AT5G67120	RING/U-box superfamily protein
AT4G31180	0.0304	0.0339	1.11515	0.274418	0.0314	1.03076	0.775952	AT4G31180	Class II aminoacyl-tRNA and biotin synthetases superfamily protein
AT1G52570	0.1201	0.1014	0.844284	0.00406359	0.1136	0.946119	0.299284	PLDALPHA2	phospholipase D alpha 2
AT5G44740	0.0704	0.0717	1.01851	0.792993	0.0653	0.927023	0.246888	POLH	Y-family DNA polymerase H
AT4G36920	0.0029	0.0037	1.25885	0.57555	0.0041	1.39423	0.442665	AP2	Integrase-type DNA-binding superfamily protein
AT4G12960	0.0005	0.0031	5.63628	0.126027	0.002	3.63874	0.377537	GILT	Gamma interferon responsive lysosomal thiol (GILT) reductase family protein
AT5G40450	0.0296	0.0271	0.915873	0.135648	0.026	0.878389	0.0207315	AT5G40450
AT1G33520	0.0384	0.0324	0.843709	0.293829	0.0236	0.614203	0.00119245	MOS2	D111/G-patch domain-containing protein
AT3G57370	0.0166	0.017	1.0271	0.874485	0.0109	0.658733	0.0117862	AT3G57370	Cyclin family protein
AT1G54350	0.0345	0.0405	1.17506	0.0465748	0.0394	1.14242	0.0757542	AT1G54350	ABC transporter family protein
AT2G19530	0.0301	0.05	1.6592	0.00493075	0.0618	2.04975	4.81e-06	AT2G19530
AT2G30032	0.0074	0	0	0.329327	0	0	0.420245	AT2G30032
AT1G58160	0.0035	0.0033	0.925838	1	0.0035	0.990931	1	AT1G58160	Mannose-binding lectin superfamily protein
AT5G64820	0.0313	0.0603	1.92673	0.0339539	0.0349	1.11507	0.783056	AT5G64820
AT5G50010	0.0048	0.0035	0.729481	0.352898	0.0038	0.794447	0.412842	AT5G50010	sequence-specific DNA binding transcription factors;transcription regulators
AT4G09060	0.0579	0.0762	1.31559	0.0135357	0.0684	1.18092	0.132213	AT4G09060
AT5G20680	0.0946	0.0811	0.857642	0.0109598	0.0896	0.947649	0.341611	TBL16	TRICHOME BIREFRINGENCE-LIKE 16
AT3G30845	0.0622	0.0285	0.458807	3.84e-05	0.0573	0.921	0.645	AT3G30845
AT5G26800	0.0051	0.0012	0.231335	0.202007	0.0021	0.411968	0.419051	AT5G26800
AT3G23690	0.0271	0.0324	1.19577	0.261731	0.0233	0.859892	0.323674	AT3G23690	basic helix-loop-helix (bHLH) DNA-binding superfamily protein
AT2G33160	0.0065	0.0059	0.914133	0.733182	0.0071	1.08613	0.693342	AT2G33160	glycoside hydrolase family 28 protein / polygalacturonase (pectinase) family protein
AT5G60830	0.0288	0.025	0.87024	0.545076	0.0254	0.883665	0.51485	AtbZIP70	basic leucine-zipper 70
AT2G21470	0.0866	0.0921	1.06265	0.261526	0.0889	1.02641	0.622695	ATSAE2	SUMO-activating enzyme 2
AT4G18900	0.0077	0.0074	0.969039	0.905593	0.0053	0.687756	0.155773	AT4G18900	Transducin/WD40 repeat-like superfamily protein
AT3G16260	0.0745	0.071	0.953183	0.375272	0.0667	0.895555	0.0318322	TRZ4	tRNAse Z4
AT2G24710	0.0111	0.004	0.362572	0.00200038	0.006	0.54124	0.0324562	GLR2.3	glutamate receptor 2.3
AT2G16890	0.0068	0.0055	0.80599	0.433975	0.0057	0.834389	0.467954	AT2G16890	UDP-Glycosyltransferase superfamily protein
AT1G30190	0.0046	0.0037	0.802885	0.591313	0.0026	0.576462	0.192533	AT1G30190
AT4G14010	0.005	0.0039	0.787703	0.777204	0.0025	0.502896	0.358819	RALFL32	ralf-like 32
AT3G03800	0.0248	0.0311	1.2555	0.0623182	0.0183	0.738887	0.0283279	SYP131	syntaxin of plants 131
AT2G26790	0.0927	0.0827	0.891447	0.0888736	0.0812	0.876045	0.0371412	AT2G26790	Pentatricopeptide repeat (PPR) superfamily protein
AT1G14550	0.019	0.0194	1.0211	0.921898	0.0222	1.16539	0.463246	AT1G14550	Peroxidase superfamily protein
AT5G45469	0.0078	0.0063	0.799737	1	0.0046	0.581159	0.528793	AT5G45469
AT4G30074	0.0037	0.0051	1.37319	0.774059	0.0046	1.2457	0.785133	LCR19	low-molecular-weight cysteine-rich 19
AT3G55610	0.0411	0.0398	0.969629	0.721288	0.038	0.926775	0.335649	P5CS2	delta 1-pyrroline-5-carboxylate synthase 2
AT1G62450	0.0051	0.0093	1.81432	0.136229	0.0047	0.911358	0.834442	AT1G62450	Immunoglobulin E-set superfamily protein
AT3G20190	0.0037	0.0028	0.760039	0.397288	0.004	1.09324	0.725778	AT3G20190	Leucine-rich repeat protein kinase family protein
AT3G04721	0.0043	0	0	0.171921	0.0049	1.13366	1	AT3G04721
AT2G25600	0.0178	0.0237	1.33024	0.0095655	0.0202	1.13429	0.23108	SPIK	Shaker pollen inward K+ channel
AT1G16830	0.1361	0.1075	0.78953	0.000272569	0.1044	0.766729	6.58e-06	AT1G16830	Pentatricopeptide repeat (PPR) superfamily protein
AT1G44090	0.004	0.0025	0.619372	0.319931	0.0037	0.911251	0.872829	ATGA20OX5	gibberellin 20-oxidase 5
AT3G58460	0.024	0.0279	1.16169	0.150147	0.0314	1.30668	0.00762113	ATRBL15	RHOMBOID-like protein 15
AT3G03170	0.004	0.001	0.236713	0.0600306	0.0036	0.895199	0.84007	AT3G03170
AT5G54080	0.0565	0.0391	0.691117	9.63e-05	0.0398	0.704	5.69e-05	HGO	homogentisate 1,2-dioxygenase
AT5G47620	0.0131	0.0092	0.70347	0.0607256	0.0101	0.76933	0.121074	AT5G47620	RNA-binding (RRM/RBD/RNP motifs) family protein
AT2G23090	0.0329	0.0342	1.04012	0.905628	0.0122	0.372114	0.00208905	AT2G23090	Uncharacterised protein family SERF
AT3G47750	0.0099	0.014	1.41241	0.029608	0.0173	1.74488	0.000114748	ATATH3	ATP binding cassette subfamily A4
AT5G56220	0.0318	0.0212	0.664764	0.000735963	0.0277	0.871468	0.164353	AT5G56220	P-loop containing nucleoside triphosphate hydrolases superfamily protein
AT3G13435	0.009	0.0017	0.18442	0.16986	0.0033	0.36999	0.653256	AT3G13435
AT1G10880	0.005	0.012	2.40483	0.000155347	0.0057	1.14252	0.690778	AT1G10880	Core-2/I-branching beta-1,6-N-acetylglucosaminyltransferase family protein
AT2G46520	0.0351	0.038	1.08487	0.254921	0.0386	1.09951	0.130064	AT2G46520	cellular apoptosis susceptibility protein, putative / importin-alpha re-exporter, putative
AT1G03830	0.101	0.0929	0.920371	0.0547155	0.1059	1.04902	0.215797	AT1G03830	guanylate-binding family protein
AT1G52530	0.0575	0.0522	0.908019	0.302412	0.052	0.904776	0.253486	AT1G52530
AT5G08695	0.0055	0.0055	1.01043	1	0.0063	1.15524	0.487954	AT5G08695	RNA-binding (RRM/RBD/RNP motifs) family protein
AT2G44581	0.0032	0.0024	0.742216	0.765043	0.0194	6.01741	1.09e-06	AT2G44581	RING/U-box superfamily protein
AT3G12850	0.003	0.0024	0.777671	0.560813	0.004	1.3312	0.419344	AT3G12850	COP9 signalosome complex-related / CSN complex-related
AT4G17370	0.0149	0.0128	0.861953	0.444551	0.014	0.94534	0.788163	AT4G17370	Oxidoreductase family protein
AT5G65460	0.0642	0.0662	1.03162	0.545419	0.0678	1.05627	0.244659	KCA2	kinesin like protein for actin based chloroplast movement 2
[truncated: 24,639 more rows]
