# Supplementary material for: The PRP6-like splicing factor STA1 is involved in RNA-directed DNA methylation by facilitating the production of Pol V-dependent scaffold RNAs
Source: Nucleic Acids Res. 2013 Jul 22;41(18):8489–502. doi: 10.1093/nar/gkt639 (PMC3794598; doi:10.1093/nar/gkt639)
Supplement: Supplementary Data [file supp_gkt639_nar-00843-a-2013-File010.zip › Table S6.xlsx]

## Sheet: Sheet1
Table S6. Genome-wide effect of sta1 and nrpd1 on DNA methylation of 1-Kb promoter sequences of genes.
Annotation	ros1	ros1nrpd1	fold_change	p_value	ros1sta1	fold_change	p_value	Gene	Description
AT5G16970	0.00494001	0.00218659	0.442778	0.343626	0.00455581	0.92225	1	AT-AER	alkenal reductase
AT4G32100	0.0032	0.0146082	4.56102	0.0461913	0.00554785	1.73302	0.69173	AT4G32100	Beta-1,3-N-Acetylglucosaminyltransferase family protein
AT2G43120	0.00391475	0.0028436	0.726436	0.611787	0.00357302	0.912744	1	AT2G43120	RmlC-like cupins superfamily protein
AT1G30814	0.0647513	0.0707252	1.09223	0.480588	0.0776471	1.19912	0.10777	AT1G30814
AT3G18710	0.00380952	0.00664894	1.74464	0.70683	0.00278164	0.730378	1	PUB29	plant U-box 29
AT4G25880	0.00209644	0	0	0.479438	0.00716846	3.41577	0.381954	APUM6	pumilio 6
AT1G78930	0.0905313	0.0824653	0.910894	0.33995	0.0916635	1.01251	0.892845	AT1G78930	Mitochondrial transcription termination factor family protein
AT3G07950	0.0423789	0.0356481	0.841205	0.27039	0.0450834	1.06383	0.648854	AT3G07950	rhomboid protein-related
AT4G03450	0.0745209	0.0618238	0.829671	0.224689	0.0421866	0.566211	0.000328374	AT4G03450	Ankyrin repeat family protein
AT1G71695	0.00760135	0.0279661	3.67695	0.00024577	0.0171635	2.2572	0.0554024	AT1G71695	Peroxidase superfamily protein
AT1G12980	0.00488998	0.00672269	1.37437	1	0.00668151	1.36588	1	DRN	Integrase-type DNA-binding superfamily protein
AT5G41480	0.0907029	0.116818	1.28776	0.0983767	0.0899654	0.991872	1	EMB9	Folylpolyglutamate synthetase family protein
AT5G15008	0.0026032	0.00224719	0.863269	1	0.00361272	1.38771	0.629184	AT5G15008
AT3G51870	0.543689	0.341463	0.628435	0.00567454	0.398551	0.733318	0.0402019	AT3G51870	Mitochondrial substrate carrier family protein
AT4G29950	0.00404313	0.00271985	0.672875	0.689854	0.00570776	1.41142	0.733506	AT4G29950	Ypt/Rab-GAP domain of gyp1p superfamily protein
AT3G18310	0.00764818	0.00147059	0.192493	0.173988	0.00376884	0.49304	0.445709	AT3G18310
AT5G07360	0.00429923	0.00547445	1.27322	0.768298	0.00696864	1.62048	0.543978	AT5G07360	Amidase family protein
AT4G26490	0	0.012605	Inf	0.556341	0	0	1	AT4G26490	Late embryogenesis abundant (LEA) hydroxyproline-rich glycoprotein family
AT5G46240	0.00250209	0.00363372	1.45207	0.731373	0.003367	1.34551	0.725087	KAT1	potassium channel in Arabidopsis thaliana 1
AT5G62260	0.00386598	0.00118343	0.306314	0.355196	0.0102975	2.66206	0.154008	AT5G62260	AT hook motif DNA-binding family protein
AT3G25717	0.00358423	0.00556586	1.55253	0.7395	0.0010142	0.283143	0.339409	RTFL16	ROTUNDIFOLIA like 16
AT5G35715	0.0204082	0.00323887	0.158865	0.000460595	0.00246711	0.121023	0.000178677	CYP71B8	cytochrome P450, family 71, subfamily B, polypeptide 8
AT5G41908	0.00773481	0.00332226	0.429684	0.34242	0.00389105	0.503237	0.366062	AT5G41908
AT2G21390	0.00494861	0.00287026	0.580082	0.343527	0.00186986	0.377905	0.0613546	AT2G21390	Coatomer, alpha subunit
AT3G48330	0.00638162	0.00125392	0.196581	0.0214574	0.00647549	1.01471	1	PIMT1	protein-l-isoaspartate methyltransferase 1
AT4G32710	0.00286533	0.00205339	0.716715	1	0.00667408	2.32857	0.143474	AT4G32710	Protein kinase superfamily protein
AT3G46440	0.00429799	0.002849	0.663045	0.687986	0.00131926	0.30717	0.355798	UXS5	UDP-XYL synthase 5
AT2G21930	0.00462963	0.00444939	0.961081	1	0.00188679	0.407697	0.308397	AT2G21930	F-box associated ubiquitination effector family protein
AT3G53910	0.0968148	0.097201	1.00399	1	0.0944798	0.97588	0.814008	AT3G53910	malate dehydrogenase-related
AT4G25090	0.0038743	0.00396825	1.02425	1	0.00442282	1.14155	0.821392	AT4G25090	Riboflavin synthase-like superfamily protein
AT2G18870	0	0	0	1	0.0227273	Inf	1	VEL3	vernalization5/VIN3-like
AT1G56250	0.00869565	0.015	1.72283	0.667916	0.0044843	0.516418	1	PP2-B14	phloem protein 2-B14
AT3G16830	0.00385109	0.00297841	0.773461	0.760275	0.0044096	1.14496	1	TPR2	TOPLESS-related 2
AT5G20470	0.0120968	0	0	0.0920182	0.00179211	0.148371	0.057216	AT5G20470	myosin, putative
AT5G04950	0	0.00782998	Inf	0.0517295	0.00177305	Inf	1	NAS1	nicotianamine synthase 1
AT4G13720	0.069788	0.121565	1.74154	0.000115416	0.116826	1.6737	0.00028449	AT4G13720	Inosine triphosphate pyrophosphatase family protein
AT5G50110	0.0412288	0.0399002	0.967782	0.918485	0.0330645	0.802047	0.339497	AT5G50110	S-adenosyl-L-methionine-dependent methyltransferases superfamily protein
AT3G03305	0.0209168	0.0214205	1.02408	0.912631	0.0222117	1.06193	0.834945	AT3G03305	Calcineurin-like metallo-phosphoesterase superfamily protein
AT5G66670	0.0403458	0.0176849	0.438714	0.0557308	0.0240296	0.59596	0.230001	AT5G66670	Protein of unknown function (DUF677)
AT4G08039	0.0449735	0.0243363	0.541325	0.0288943	0.0422374	0.939221	0.809015	AT4G08039	Defensin-like (DEFL) family protein
AT2G38310	0.00253807	0.00436205	1.71812	0.692437	0.00395778	1.55891	0.681454	PYL4	PYR1-like 4
AT2G26900	0.00344037	0.00501672	1.45794	0.741813	0.00163532	0.475499	0.654986	AT2G26900	Sodium Bile acid symporter family
AT5G23000	0	0	0	1	0.00490196	Inf	0.247877	ATMYB37	myb domain protein 37
AT1G66852	0.00520833	0.00268097	0.51518	1	0.00555556	1.06654	1	AT1G66852	Carbohydrate-binding X8 domain superfamily protein
AT1G69810	0.00132802	0.00283487	2.13401	0.664092	0.00276498	2.08127	0.648898	WRKY36	WRKY DNA-binding protein 36
AT1G72450	0.00452781	0.00566802	1.25171	0.789439	0.0042735	0.943836	1	JAZ6	jasmonate-zim-domain protein 6
AT5G03560	0.00901639	0.00298954	0.331699	0.0672306	0.00420926	0.466964	0.149672	AT5G03560	Tetratricopeptide repeat (TPR)-like superfamily protein
AT4G27340	0.0371728	0.0289053	0.777647	0.190225	0.0190414	0.512338	0.00211012	AT4G27340	Met-10+ like family protein
AT1G76280	0.00125549	0.00655152	5.21603	0.0229056	0.00371978	2.96209	0.288559	AT1G76280	Tetratricopeptide repeat (TPR)-like superfamily protein
AT3G03272	0.00529101	0.00467047	0.88275	0.817021	0.0055517	1.04928	1	AT3G03272	Protein of unknown function (DUF1278)
AT3G28960	0.00628931	0	0	0.172395	0.00290698	0.462726	0.610824	AT3G28960	Transmembrane amino acid transporter family protein
AT1G65630	0.166506	0.174603	1.04863	0.690007	0.174863	1.05019	0.662479	DegP3	DegP protease 3
AT3G10210	0.00294906	0.00349515	1.18513	0.820556	0.00391171	1.32637	0.550453	AT3G10210	SEC14 cytosolic factor family protein / phosphoglyceride transfer family protein
AT4G27830	0.00521999	0.00386399	0.740315	0.774367	0.00531915	1.01899	1	BGLU10	beta glucosidase 10
AT5G46260	0.00566038	0.00446429	0.788852	1	0.0015083	0.266742	0.329152	AT5G46260	disease resistance protein (TIR-NBS-LRR class) family
AT2G32710	0.00296736	0.0040404	1.36113	1	0.00697674	2.34878	0.635383	ACK2	Cyclin-dependent kinase inhibitor family protein
AT5G27680	0.148325	0.0612648	0.413334	2.19504e-05	0.133627	0.900968	0.529013	RECQSIM	RECQ helicase SIM
AT4G19380	0	0	0	1	0	0	1	AT4G19380	Long-chain fatty alcohol dehydrogenase family protein
AT5G61960	0.00452489	0.00184502	0.408032	0.632127	0.00234742	0.519062	1	ML1	MEI2-like protein 1
AT4G29180	0.00137174	0.00764192	5.56657	0.0846445	0.00135501	0.987812	1	RHS16	root hair specific 16
AT3G09680	0.400892	0.325546	0.812079	0.000217707	0.345437	0.861686	0.00231268	AT3G09680	Ribosomal protein S12/S23 family protein
AT1G56233	0.000994036	0.00402685	4.04794	0.31856	0.00374532	3.76551	0.375622	AT1G56233	Protein of unknown function (PD694200)
AT1G15210	0.0045819	0.00526316	1.1486	1	0.00867052	1.89154	0.353175	PDR7	pleiotropic drug resistance 7
AT3G63470	0.00351288	0.00312826	0.890569	1	0.00673725	1.91723	0.526486	scpl40	serine carboxypeptidase-like 40
AT2G16970	0.00329381	0.00435161	1.321	0.753666	0.00543971	1.65114	0.542874	MEE15	Major facilitator superfamily protein
AT1G15250	0.0030448	0.00393185	1.29123	0.778129	0.00414174	1.36017	0.620837	AT1G15250	Zinc-binding ribosomal protein family protein
AT1G79700	0.00251889	0.003861	1.53248	1	0.0044843	1.7794	1	AT1G79700	Integrase-type DNA-binding superfamily protein
AT2G46620	0.0836066	0.00756939	0.0906247	1.36215e-15	0.00937766	0.112296	2.96038e-14	AT2G46620	P-loop containing nucleoside triphosphate hydrolases superfamily protein
AT3G46920	0.00207612	0.00188501	0.907961	1	0.00560224	2.69767	0.143654	AT3G46920	Protein kinase superfamily protein with octicosapeptide/Phox/Bem1p domain
AT2G43750	0.029028	0.0207612	0.715251	0.0523795	0.0272515	0.938781	0.677696	OASB	O-acetylserine (thiol) lyase B
AT2G24490	0.00439024	0.00188324	0.429041	0.172453	0.00376727	0.858131	0.815121	ATRPA32A	replicon protein A2
AT3G57080	0.0039929	0.00273973	0.686212	0.596275	0.00307338	0.769756	0.632601	NRPE5	Eukaryotic rpb5 RNA polymerase subunit family protein
AT3G13820	0.0037092	0.00528821	1.42555	0.606555	0.00449871	1.21277	0.780916	AT3G13820	F-box and associated interaction domains-containing protein
AT2G15080	0.235468	0.189599	0.805277	0.050744	0.219201	0.93095	0.48589	RLP19	receptor like protein 19
AT1G73360	0.00473934	0.00416667	0.879258	1	0.00595948	1.25719	1	EDT1	homeodomain GLABROUS 11
AT1G16360	0.00600962	0.00560224	0.932235	1	0.00282087	0.469618	0.462909	AT1G16360	LEM3 (ligand-effect modulator 3) family protein / CDC50 family protein
AT3G49770	0.00447261	0.00369174	0.825444	0.822663	0.00407213	0.910476	0.844826	AT3G49770
AT4G31660	0.0060423	0.0055607	0.920342	1	0.00828402	1.37073	0.764368	AT4G31660	AP2/B3-like transcriptional factor family protein
AT1G26670	0.0200573	0.0153492	0.765343	0.385312	0.0151057	0.753202	0.285606	VTI1B	Vesicle transport v-SNARE family protein
AT1G52200	0.00593472	0.00583658	0.983477	1	0	0	0.20343	AT1G52200	PLAC8 family protein
AT1G57800	0	0.00322581	Inf	0.477727	0.00287356	Inf	1	VIM5	zinc finger (C3HC4-type RING finger) family protein
AT4G23200	0.00289855	0.00210526	0.726433	1	0.00519211	1.79075	0.493637	CRK12	cysteine-rich RLK (RECEPTOR-like protein kinase) 12
AT1G69460	0.00168256	0.00491884	2.92284	0.0372929	0.00428528	2.54655	0.0704384	AT1G69460	emp24/gp25L/p24 family/GOLD family protein
AT1G04310	0	0.00384615	Inf	0.512258	0.0019685	Inf	1	ERS2	ethylene response sensor 2
AT1G08080	0.00636943	0.00308166	0.484088	0.445496	0.00479233	0.752567	1	ATACA7	alpha carbonic anhydrase 7
AT2G37678	0.00275103	0.00228702	0.831383	1	0.00494777	1.7982	0.407994	FHY1	far-red elongated hypocotyl 1
AT3G56070	0.0875	0.0939227	1.07329	0.802248	0.0758483	0.866968	0.624735	ROC2	rotamase cyclophilin 2
AT5G15420	0.00266193	0.000935454	0.351599	0.625217	0.00215054	0.807958	1	AT5G15420
AT2G38544	0.00568182	0.00675676	1.18914	0.696306	0.0012959	0.228154	0.0122834	AT2G38544
AT5G06020	0.00621118	0	0	0.361607	0	0	1	AT5G06020	Plant self-incompatibility protein S1 family
AT3G15251	0.00502901	0.00472813	0.940169	1	0.00337584	0.671328	0.398045	AT3G15251
AT1G75550	0.00369914	0	0	0.118543	0.00539084	1.45696	0.715678	AT1G75550	glycine-rich protein
AT1G71890	0	0	0	1	0	0	1	SUC5	Major facilitator superfamily protein
AT1G05430	0.00261438	0.00373444	1.42831	0.608377	0.00316901	1.2121	0.799082	AT1G05430
AT4G29810	0.0222377	0.0245614	1.10445	0.712254	0.0220126	0.98988	1	MK1	MAP kinase kinase 2
AT3G02780	0.00468698	0.00438072	0.934652	1	0.00303746	0.648114	0.404087	IPP2	isopentenyl pyrophosphate:dimethylallyl pyrophosphate isomerase 2
AT4G26560	0.0263428	0.0196928	0.747599	0.125864	0.0244392	0.927774	0.679699	CBL7	calcineurin B-like protein 7
AT1G80870	0.0012837	0.00527704	4.10722	0.212791	0.00122399	0.9535	1	AT1G80870	Protein kinase superfamily protein
AT4G23670	0.0675676	0.00374883	0.055542	1.52649e-15	0.00424809	0.0629368	4.70366e-16	AT4G23670	Polyketide cyclase/dehydrase and lipid transport superfamily protein
AT2G46225	0.00334928	0.00110375	0.329648	0.189476	0.00286768	0.856237	0.794513	ABIL1	ABI-1-like 1
AT5G18730	0.00165426	0.0042343	2.55872	0.301028	0.00502152	3.03422	0.189339	AT5G18730
AT5G67570	0.0173281	0.00722892	0.417287	0.0222293	0.0101256	0.58443	0.0557576	EMB1408	Tetratricopeptide repeat (TPR)-like superfamily protein
AT1G75310	0.00255102	0.00197628	0.774932	1	0.00385356	1.50994	1	AUL1	auxin-like 1 protein
AT5G29054	0.416991	0.409218	0.981363	0.863032	0.392424	0.941124	0.421716	AT5G29054
AT2G27700	0.00449346	0.00430828	0.958789	1	0.00353045	0.785727	0.651775	AT2G27700	eukaryotic translation initiation factor 2 family protein / eIF-2 family protein
AT1G02010	0.00381497	0.00227531	0.596494	0.563928	0.00417053	1.09315	1	SEC1A	secretory 1A
AT1G47900	0.0291096	0.00965517	0.331948	0.012449	0.00337268	0.116019	0.000667428	AT1G47900	Plant protein of unknown function (DUF869)
AT5G57625	0.00697674	0.004329	0.620823	0.676704	0.00231481	0.332157	0.624131	AT5G57625	CAP (Cysteine-rich secretory proteins, Antigen 5, and Pathogenesis-related 1 protein) superfamily protein
AT4G02725	0.00303688	0.00159109	0.524008	0.506859	0.00263968	0.869237	1	AT4G02725
AT1G14315	0.00118624	0.00411899	3.47146	0.0779023	0.00199867	1.68472	0.521856	AT1G14315	F-box and associated interaction domains-containing protein
AT5G66440	0.0933522	0.0712996	0.763891	0.133243	0.0940649	1.00763	1	AT5G66440
AT4G35440	0.00311388	0.00177778	0.570993	0.548327	0.00156128	0.50147	0.366431	CLCE	chloride channel E
AT3G52460	0.0107198	0.00335196	0.312918	0.10719	0.00536193	0.500438	0.365198	AT3G52460	hydroxyproline-rich glycoprotein family protein
AT4G26240	0.00379747	0.00486527	1.28112	0.670623	0.00253807	0.668419	0.465738	AT4G26240
AT3G55380	0.00565504	0.00580913	1.02724	1	0.00626741	1.10827	1	UBC14	ubiquitin-conjugating enzyme 14
AT2G22320	0.0085389	0.00576923	0.675768	0.606109	0.00395648	0.463535	0.267013	AT2G22320
AT1G26760	0.00510576	0.00190295	0.372845	0.31469	0.00342231	0.670383	0.570375	SDG35	SET domain protein 35
AT1G05250	0.0434783	0.0151086	0.347641	7.64795e-05	0.043758	1.00643	1	AT1G05250	Peroxidase superfamily protein
AT3G44560	0.00376412	0.0031348	0.8329	1	0.00465116	1.23552	1	FAR8	fatty acid reductase 8
AT1G67260	0.00483871	0.00740741	1.53037	0.727823	0.0070922	1.46531	0.730403	TCP1	TCP family transcription factor
AT4G31950	0.0494297	0.00461538	0.0935174	1.13136e-06	0	0	4.46967e-07	CYP82C3	cytochrome P450, family 82, subfamily C, polypeptide 3
AT5G51680	0.00560748	0.00116414	0.207739	0.140668	0.00632111	1.12719	1	AT5G51680	hydroxyproline-rich glycoprotein family protein
AT4G10925	0.0314103	0.0250114	0.796313	0.211302	0.0289513	0.921736	0.611691	AT4G10925	Nuclear transport factor 2 (NTF2) family protein
AT3G56520	0.0070922	0	0	0.105302	0.00269542	0.380487	0.627501	AT3G56520	NAC (No Apical Meristem) domain transcriptional regulator superfamily protein
AT1G24575	0.00433213	0.00315657	0.728723	0.764258	0.00244978	0.565603	0.369082	AT1G24575
AT4G31690	0.00202224	0.00420168	2.07705	0.466582	0.00601375	2.97234	0.1924	AT4G31690	Transcriptional factor B3 family protein
AT1G12790	0.0392365	0.0725664	1.84877	0.00852598	0.0601589	1.53289	0.0522995	AT1G12790
AT4G34640	0.00462469	0.00508906	1.10039	0.834403	0.0039086	0.845184	0.697129	SQS1	squalene synthase 1
AT4G03340	0.00301887	0.00344828	1.14217	1	0.00748663	2.47896	0.217931	AT4G03340	Core-2/I-branching beta-1,6-N-acetylglucosaminyltransferase family protein
AT2G37260	0.00553141	0.0116117	2.09892	0.0346571	0.00331263	0.598939	0.288427	WRKY44	WRKY family transcription factor family protein
AT5G54610	0.00571429	0	0	0.0828231	0.00205339	0.359696	0.625426	ANK	ankyrin
AT3G27970	0.0530165	0.0682594	1.2873	0.311698	0.0678685	1.27993	0.318019	AT3G27970	Exonuclease family protein
AT4G13550	0.000907441	0.000888099	0.978692	1	0.00288462	3.17739	0.361249	AT4G13550	triglyceride lipases;triglyceride lipases
AT1G04850	0.0240564	0.0156111	0.648996	0.0465492	0.0208071	0.864952	0.463712	AT1G04850	ubiquitin-associated (UBA)/TS-N domain-containing protein
AT5G20560	0.00349956	0.0074184	2.11917	0.282654	0.00574713	1.64193	0.564125	AT5G20560	Glycosyl hydrolase superfamily protein
AT3G17420	0	0	0	1	0.00692042	Inf	0.506416	GPK1	glyoxysomal protein kinase 1
AT1G62301	0.238671	0.246951	1.03466	0.860477	0.290155	1.21545	0.252481	AT1G62301
AT3G08780	0.004914	0.00180397	0.367198	0.141889	0.00435019	0.885296	0.80823	AT3G08780
AT1G31760	0	0.00297619	Inf	0.330716	0.00162602	Inf	0.474576	AT1G31760	SWIB/MDM2 domain superfamily protein
AT5G65470	0.00237342	0.00387168	1.63102	0.539588	0.00326584	1.37585	0.736142	AT5G65470	O-fucosyltransferase family protein
AT1G33250	0.011236	0	0	1	0.00763359	0.680618	1	AT1G33250	Protein of unknown function (DUF604)
AT1G74000	0.00548446	0.00405954	0.740373	0.703791	0.00675676	1.23179	1	SS3	strictosidine synthase 3
AT3G55660	0.0420259	0.0385439	0.917203	0.725508	0.0388258	0.923897	0.733344	ATROPGEF6	ROP (rho of plants) guanine nucleotide exchange factor 6
AT3G48480	0.00434546	0.00854093	1.96504	0.173964	0.00704225	1.62037	0.370529	AT3G48480	Cysteine proteinases superfamily protein
AT5G66420	0.00595238	0.00298954	0.502322	0.173816	0.00275482	0.46288	0.115888	AT5G66420
AT3G02740	0.00118413	0.00282287	2.38327	0.421406	0.00300752	2.53919	0.30235	AT3G02740	Eukaryotic aspartyl protease family protein
AT1G55580	0.00162866	0.015361	9.41897	0.0119373	0.00287908	1.7672	1	LAS	GRAS family transcription factor
AT1G53903	0	0	0	1	0	0	1	AT1G53903	Protein of unknown function (DUF581)
AT3G63400	0.00513514	0.00177873	0.346441	0.0368597	0.00338123	0.658491	0.283545	AT3G63400	Cyclophilin-like peptidyl-prolyl cis-trans isomerase family protein
AT1G19715	0.0909091	0.0654671	0.720188	0.00208688	0.0839532	0.923499	0.429961	AT1G19715	Mannose-binding lectin superfamily protein
AT5G62750	0.0132931	0.00381679	0.287214	0.00245262	0.00133245	0.100312	9.60113e-05	AT5G62750
AT2G04031	0.230464	0.232497	1.00882	0.952754	0.211485	0.917702	0.500193	AT2G04031	Protein of unknown function (DUF784)
AT3G06130	0.00880282	0	0	0.0622055	0.00990099	1.12464	1	AT3G06130	Heavy metal transport/detoxification superfamily protein
AT5G50000	0.00461538	0.00237248	0.514276	0.65839	0.00211416	0.458292	0.403404	AT5G50000	Protein kinase superfamily protein
AT1G69430	0.00373483	0.00726216	1.94394	0.292018	0.00256575	0.687094	0.722904	AT1G69430
AT1G53340	0.0455426	0.0140924	0.309533	2.03654e-08	0.00466497	0.102472	6.99546e-20	AT1G53340	Cysteine/Histidine-rich C1 domain family protein
AT3G05660	0.004375	0.00274574	0.62769	0.564774	0.00254712	0.582296	0.394006	RLP33	receptor like protein 33
AT2G16130	0.00456882	0.00483676	1.05866	1	0.002997	0.656049	0.593231	PMT2	polyol/monosaccharide transporter 2
AT5G63820	0.00178253	0.00426569	2.39253	0.220813	0.00271003	1.52018	0.54591	AT5G63820	Protein of unknown function (DUF626)
AT3G17140	0.00223964	0.0021254	0.948997	1	0.00514403	2.29575	0.4554	AT3G17140	Plant invertase/pectin methylesterase inhibitor superfamily protein
AT3G24110	0.0367706	0.0392457	1.06728	0.693574	0.0436084	1.18592	0.271821	AT3G24110	Calcium-binding EF-hand family protein
AT1G29890	0.00356888	0.00361757	1.01364	1	0.00245173	0.687024	0.4827	AT1G29890	O-acetyltransferase family protein
AT2G47560	0.00204082	0	0	0.492972	0.0037594	1.84105	1	AT2G47560	RING/U-box superfamily protein
AT4G28600	0.00345423	0.00228311	0.66117	0.652623	0	0	0.499581	NPGR2	no pollen germination related 2
AT3G44171	0.131868	0.0825959	0.626634	0.0492797	0.112903	0.856297	0.453202	AT3G44171
AT1G80290	0.00579151	0.00487329	0.841491	0.831416	0.00142045	0.245356	0.0201915	AT1G80290	Nucleotide-diphospho-sugar transferases superfamily protein
AT1G56540	0.0165289	0.00847458	0.513033	0.270957	0.0248566	1.50323	0.38773	AT1G56540	Disease resistance protein (TIR-NBS-LRR class) family
AT2G37390	0.00207254	0.00466744	2.25108	0.429338	0.00267738	1.29163	1	NAKR2	Chloroplast-targeted copper chaperone protein
AT2G06050	0.231008	0.173756	0.752239	0.00291363	0.170183	0.736773	0.00133729	OPR3	oxophytodienoate-reductase 3
AT3G20920	0.0137712	0.00519481	0.377391	0.0613135	0.00229358	0.166678	0.0080107	AT3G20920	translocation protein-related
AT5G26220	0	0.00320513	Inf	0.262357	0.00568828	Inf	0.0684949	AT5G26220	ChaC-like family protein
AT3G54830	0.0145682	0.00137931	0.0947504	0.00335832	0.00504541	0.346496	0.0385696	AT3G54830	Transmembrane amino acid transporter family protein
AT3G09190	0.00515706	0.00272035	0.527589	0.316101	0.00335289	0.650224	0.367882	AT3G09190	Concanavalin A-like lectin family protein
AT3G05545	0.00389105	0.00366972	0.94312	1	0.00140647	0.361611	0.245827	AT3G05545	RING/U-box superfamily protein
AT1G48650	0.00393701	0.00337458	0.857181	1	0.00558943	1.41958	0.490222	AT1G48650	DEA(D/H)-box RNA helicase family protein
AT4G27400	0.00483592	0.00412541	0.853102	0.837969	0.00408024	0.843762	0.698524	AT4G27400	Late embryogenesis abundant (LEA) protein-related
AT2G35250	0.00153846	0.00574713	3.73386	0.111037	0.0026455	1.71925	0.692556	AT2G35250	Protein of Unknown Function (DUF239)
AT5G15730	0.00487805	0	0	0.474654	0	0	0.401559	CRLK2	Protein kinase superfamily protein
AT1G22670	0.00124533	0.00369458	2.96514	0.624571	0.00260417	2.09019	0.616825	AT1G22670	Protease-associated (PA) RING/U-box zinc finger family protein
AT1G07030	0.0626632	0.056997	0.909564	0.421041	0.0631995	1.00856	0.958061	AT1G07030	Mitochondrial substrate carrier family protein
AT5G61930	0.00262085	0.00361795	1.38036	0.497512	0.00402468	1.53555	0.413657	APO3	Arabidopsis thaliana protein of unknown function (DUF794)
AT4G27260	0.00382848	0.00161943	0.423155	0.453867	0.00149031	0.389386	0.282607	GH3.5	Auxin-responsive GH3 family protein
AT1G10120	0	0.00606061	Inf	0.449864	0	0	1	AT1G10120	basic helix-loop-helix (bHLH) DNA-binding superfamily protein
AT5G08760	0.0223714	0.0162022	0.724324	0.275293	0.0131579	0.588269	0.0685811	AT5G08760
AT2G38390	0.00538358	0.00663717	1.2327	1	0	0	0.128663	AT2G38390	Peroxidase superfamily protein
AT1G43650	0.0130081	0.00408998	0.314705	0.199827	0.00468019	0.360055	0.138268	AT1G43650	nodulin MtN21 /EamA-like transporter family protein
AT3G26470	0.115813	0.0644769	0.556962	0.00433448	0.0729483	0.630146	0.0336132	AT3G26470	Powdery mildew resistance protein, RPW8 domain
AT1G09960	0.00271739	0.00324939	1.19568	1	0.00324412	1.19375	1	ATSUT4	sucrose transporter 4
AT4G27370	0.00353232	0.00342131	0.968576	1	0.00382409	1.08262	1	VIIIB	P-loop containing nucleoside triphosphate hydrolases superfamily protein
AT2G25250	0.00577293	0.00190114	0.329417	0.0878432	0.00306614	0.531227	0.212754	AT2G25250
AT5G42110	0.00543478	0.00619469	1.13976	1	0.0056	1.03039	1	AT5G42110
AT1G51990	0.273839	0.266234	0.972244	0.882993	0.219662	0.802305	0.134177	AT1G51990	O-methyltransferase family protein
AT5G23030	0.00630517	0.0071066	1.12701	1	0.00292969	0.46484	0.30825	TET12	tetraspanin12
AT3G51100	0.0943009	0.043662	0.463077	3.01665e-10	0.0883436	0.936807	0.520452	AT3G51100
AT3G29580	0.166544	0.100871	0.605772	1.03124e-05	0.0912181	0.547817	3.01065e-08	AT3G29580	Arabidopsis phospholipase-like protein (PEARLI 4) with TRAF-like domain
AT3G28370	0.00623053	0.00330033	0.530221	1	0	0	1	AT3G28370
AT2G15710	0.340061	0.321528	0.945498	0.41149	0.347034	1.02051	0.721601	AT2G15710	TRAF-like family protein
AT5G20250	0.00446429	0.00397351	0.890156	1	0.00492611	1.10338	1	DIN10	Raffinose synthase family protein
AT4G21470	0.0583942	0.055336	0.947628	0.657228	0.0582371	0.997311	1	FMN/FHY	riboflavin kinase/FMN hydrolase
AT4G05220	0.252161	0.247289	0.980679	0.866209	0.24127	0.956799	0.694298	AT4G05220	Late embryogenesis abundant (LEA) hydroxyproline-rich glycoprotein family
AT4G04730	0.00319149	0.00218341	0.684275	1	0.002997	0.939062	1	AT4G04730
AT2G33520	0.00542299	0.00292032	0.538595	0.226738	0.00371287	0.684725	0.488456	AT2G33520
AT1G53625	0.00421496	0.016129	3.82582	0.000367878	0.0150862	3.57786	0.00194471	AT1G53625
AT1G63360	0.00169587	0.0242196	14.2775	3.68196e-10	0.00589302	3.47392	0.0441068	AT1G63360	Disease resistance protein (CC-NBS-LRR class) family
AT1G33330	0.223765	0.123288	0.551089	2.19955e-07	0.169231	0.756361	0.00541294	AT1G33330	Class I peptide chain release factor
AT3G26840	0	0	0	1	0.00443459	Inf	0.242177	AT3G26840	Esterase/lipase/thioesterase family protein
AT1G74929	0.00307409	0.00224467	0.73023	0.621091	0.00298988	0.972601	1	AT1G74929
AT3G29010	0.00883978	0.00743494	0.841148	1	0	0	0.0246302	AT3G29010	Biotin/lipoate A/B protein ligase family
AT3G10450	0.0182264	0.0196755	1.07946	0.70024	0.0216426	1.1874	0.372732	SCPL7	serine carboxypeptidase-like 7
AT4G34800	0.00756144	0.00642398	0.849709	1	0	0	0.141683	AT4G34800	SAUR-like auxin-responsive protein family
AT4G28340	0.00363372	0.00368098	1.013	1	0.00719424	1.97934	0.284919	AT4G28340
AT1G63430	0.122951	0	0	3.36075e-07	0.028169	0.2302	0.00772057	AT1G63430	Leucine-rich repeat protein kinase family protein
AT3G14510	0.00713359	0.003861	0.54135	0.235622	0.00334225	0.468635	0.209977	AT3G14510	Polyprenyl synthetase family protein
AT1G80720	0.00270898	0.00345224	1.27428	0.77878	0.00268508	0.991179	1	AT1G80720	Mitochondrial glycoprotein family protein
AT1G69770	0.00350877	0	0	0.415094	0.00252525	0.720061	1	CMT3	chromomethylase 3
AT1G08460	0.0043573	0.000949668	0.218123	0.191208	0.00429492	0.985686	1	HDA08	histone deacetylase 8
AT1G78710	0.00280899	0.00107296	0.382043	0.332956	0.00344116	1.22501	0.814421	TBL42	TRICHOME BIREFRINGENCE-LIKE 42
AT4G03820	0.29074	0.250223	0.860669	0.0262762	0.289048	0.99418	0.946994	AT4G03820	Protein of unknown function (DUF3537)
AT3G28930	0.0353383	0.00713436	0.201967	4.20643e-08	0.0117165	0.331665	2.80812e-05	AIG2	AIG2-like (avirulence induced gene) family protein
AT3G52950	0.000990099	0.00379867	3.83428	0.375014	0.00507614	5.1232	0.120699	AT3G52950	CBS / octicosapeptide/Phox/Bemp1 (PB1) domains-containing protein
AT2G26330	0.00173611	0.00183486	1.05685	1	0.00327332	1.88446	1	ER	Leucine-rich receptor-like protein kinase family protein
AT1G08610	0.00340716	0.0025641	0.75273	1	0.00760456	2.2304	0.430631	AT1G08610	Pentatricopeptide repeat (PPR) superfamily protein
AT3G57620	0	0.00211416	Inf	0.252214	0.00442804	Inf	0.0316711	AT3G57620	glyoxal oxidase-related protein
AT5G08070	0.00520833	0.00166389	0.319844	0.564259	0.00341297	0.655602	0.650857	TCP17	TCP domain protein 17
AT1G17540	0.00322061	0.00367985	1.14253	1	0.000822368	0.255484	0.374666	AT1G17540	Protein kinase protein with adenine nucleotide alpha hydrolases-like domain
AT2G39280	0.00391598	0.00417188	1.06531	1	0.0037037	0.945772	1	AT2G39280	Ypt/Rab-GAP domain of gyp1p superfamily protein
AT1G27380	0.0384	0.0322581	0.840173	0.638765	0.00128041	0.0333934	6.49088e-08	RIC2	ROP-interactive CRIB motif-containing protein 2
AT5G08450	0.00319052	0.00625602	1.9605	0.179666	0.00234962	0.736493	0.774435	AT5G08450
AT5G14030	0.00599315	0.00537057	0.89619	1	0.00311203	0.519421	0.526638	AT5G14030	translocon-associated protein beta (TRAPB) family protein
AT1G48953	0.00435256	0.00520833	1.19651	1	0.00345622	0.79417	1	AT1G48953
AT5G66080	0.00299103	0.00308008	1.02977	1	0.00586941	1.96181	0.373643	AT5G66080	Protein phosphatase 2C family protein
AT2G47730	0.00231696	0.00207684	0.896399	1	0.00228833	0.987646	1	ATGSTF5	glutathione S-transferase phi 8
AT2G02310	0.00468883	0.00353774	0.754554	0.63165	0.00419992	0.895749	0.830332	AtPP2-B6	phloem protein 2-B6
AT4G11020	0.0545906	0.0990415	1.81335	0.019381	0.0831793	1.52308	0.125255	AT4G11020
AT3G50670	0.00421496	0.00527009	1.25027	0.681755	0.00490998	1.16486	0.838018	U1-70K	U1 small nuclear ribonucleoprotein-70K
AT1G51440	0.00456621	0	0	1	0.0178571	3.89785	0.322731	AT1G51440	alpha/beta-Hydrolases superfamily protein
AT2G07719	0.00359321	0.00280371	0.780287	0.0610573	0.00314297	0.874703	0.246421	AT2G07719	Putative membrane lipoprotein
AT1G18871	0.00842697	0.0247525	2.93464	0.0870437	0.0665138	7.87883	3.17692e-05	AT1G18871
AT1G25210	0	0	0	1	0	0	1	AT1G25210	UDP-3-O-acyl N-acetylglycosamine deacetylase family protein
AT1G21610	0.00456942	0.00188111	0.411761	0.0994247	0.00265252	0.580557	0.343703	AT1G21610	wound-responsive family protein
AT5G05340	0.00135227	0.00680735	5.03155	0.0221355	0.00182593	1.35014	1	AT5G05340	Peroxidase superfamily protein
AT4G05110	0.00632911	0.00194553	0.307723	0.356162	0.00423729	0.66984	1	ATENT6	equilibrative nucleoside transporter 6
AT5G25380	0.0115979	0.00437318	0.37731	0.154612	0.00513479	0.44295	0.26484	CYCA2;1	cyclin a2;1
AT1G79710	0.00605394	0.00388538	0.641873	0.364931	0.00461681	0.762669	0.661602	AT1G79710	Major facilitator superfamily protein
AT5G56920	0.182085	0.0449294	0.246948	2.40303e-14	0.096	0.527463	0.00032959	AT5G56920	Cystatin/monellin superfamily protein
AT5G15050	0.00284495	0.00799087	2.80712	0.313435	0.00480769	1.68935	0.693647	AT5G15050	Core-2/I-branching beta-1,6-N-acetylglucosaminyltransferase family protein
AT3G50370	0.00376223	0.00143164	0.380651	0.277642	0.00318674	0.847087	1	AT3G50370
AT1G80840	0.00629723	0.00206186	0.327655	0.418031	0.00628931	0.998743	1	WRKY40	WRKY DNA-binding protein 40
AT5G53670	0.0204082	0.00625	0.306393	0.00285892	0.012215	0.598671	0.13692	AT5G53670
AT2G23160	0.00513259	0.00324044	0.631465	0.546335	0.00296956	0.578701	0.528866	AT2G23160	F-box family protein
AT4G29940	0	0.00366032	Inf	0.0622813	0	0	1	PRHA	pathogenesis related homeodomain protein A
AT4G23640	0.00261552	0.00502152	1.91941	0.526779	0.00221239	0.845929	1	TRH1	Potassium transporter family protein
AT3G09550	0.00581818	0.00552486	0.949596	1	0.00176678	0.303799	0.200682	AT3G09550	Ankyrin repeat family protein
AT3G07568	0.0107143	0.00454316	0.424109	0.027214	0.00331675	0.309656	0.00202738	AT3G07568
AT5G44630	0.00651042	0.00135501	0.208316	0.218531	0.0044843	0.68895	0.740777	AT5G44630	Terpenoid cyclases/Protein prenyltransferases superfamily protein
AT2G40900	0.0026643	0.00387097	1.45271	0.742118	0.00161031	0.604534	0.673594	AT2G40900	nodulin MtN21 /EamA-like transporter family protein
AT2G39140	0.0795699	0.0603774	0.758999	0.318546	0.0669643	0.841727	0.528405	SVR1	pseudouridine synthase family protein
AT5G05950	0.0794574	0.0686813	0.864436	0.408329	0.0758364	0.954418	0.758275	MEE60	maternal effect embryo arrest 60
AT3G48670	0.00478088	0.00356506	0.745784	0.757321	0.00592154	1.23849	0.792023	IDN2	XH/XS domain-containing protein
AT5G63810	0.00380952	0.00601052	1.57747	0.566488	0.0048376	1.26975	0.769562	BGAL10	beta-galactosidase 10
AT5G02340	0.00649351	0	0	1	0	0	0.492063	AT5G02340	Cysteine/Histidine-rich C1 domain family protein
AT4G32470	0.0042337	0.00215054	0.508113	0.475683	0.00246609	0.582639	0.707751	AT4G32470	Cytochrome bd ubiquinol oxidase, 14kDa subunit
AT3G11270	0.0008726	0.00464684	5.32167	0.114293	0.00993377	11.3737	0.00672112	MEE34	Mov34/MPN/PAD-1 family protein
AT2G46440	0.0023663	0.00226586	0.957561	1	0.00291262	1.23081	0.771507	ATCNGC11	cyclic nucleotide-gated channels
AT2G17630	0.00754458	0.0037594	0.498426	0.402307	0.00063012	0.0835868	0.0024621	AT2G17630	Pyridoxal phosphate (PLP)-dependent transferases superfamily protein
AT5G24100	0.352971	0.322469	0.913602	0.157254	0.311469	0.882442	0.0349443	AT5G24100	Leucine-rich repeat protein kinase family protein
AT4G29330	0.00385852	0.00699844	1.81336	0.302928	0.00390054	1.01089	1	DER1	DERLIN-1
AT2G15470	0.279487	0.208145	0.744958	0.070354	0.244382	0.87452	0.422089	AT2G15470	Pectin lyase-like superfamily protein
AT2G47790	0.00577367	0.00252845	0.438048	0.185358	0.00372936	0.646007	0.467813	AT2G47790	Transducin/WD40 repeat-like superfamily protein
AT1G71300	0.00668449	0.00391543	0.585857	0.438139	0.00483969	0.724095	0.637344	AT1G71300	Vps52 / Sac2 family
AT5G48545	0.334	0.259259	0.776398	0.0879209	0.322674	0.966114	0.832869	HINT3	histidine triad nucleotide-binding 3
AT1G49490	0.010989	0.00315457	0.287526	0.379833	0	0	0.124426	AT1G49490	Leucine-rich repeat (LRR) family protein
AT3G08530	0.00698487	0.00421941	0.604265	0.524432	0.00580271	0.830838	0.778406	AT3G08530	Clathrin, heavy chain
AT1G09795	0.00356125	0.00153374	0.430822	0.454884	0.00422535	1.18641	1	ATP-PRT2	ATP phosphoribosyl transferase 2
AT2G19190	0.00552486	0.0106952	1.93416	0.686566	0.00302115	0.547285	1	FRK1	FLG22-induced receptor-like kinase 1
AT5G56950	0.0485969	0.0481283	0.990361	1	0.0429415	0.88366	0.502741	NAP1;3	nucleosome assembly protein 1;3
AT3G22380	0.00204499	0	0	0.26604	0.00313972	1.53507	0.711371	TIC	time for coffee
AT2G41835	0.0046875	0.00460358	0.982096	1	0.00252525	0.538844	0.359128	AT2G41835	zinc finger (C2H2 type, AN1-like) family protein
AT4G23590	0.00560748	0	0	0.119247	0.0031348	0.559321	0.664862	AT4G23590	Tyrosine transaminase family protein
AT3G05140	0.00263852	0	0	1	0.00657895	2.4909	0.630755	RBK2	ROP binding protein kinases 2
AT1G48690	0.0814132	0.0303899	0.373336	1.57235e-10	0.0310671	0.381677	1.27434e-11	AT1G48690	Auxin-responsive GH3 family protein
AT4G35620	0.00190658	0.00436205	2.28697	0.426895	0.00431779	2.26381	0.456584	CYCB2;2	Cyclin B2;2
AT3G29750	0.368836	0.339419	0.920286	0.124935	0.358795	0.972773	0.589448	AT3G29750	Eukaryotic aspartyl protease family protein
AT1G49570	0.00171233	0.00108342	0.63294	1	0.00396825	2.31612	0.636943	AT1G49570	Peroxidase superfamily protein
AT3G54500	0.00757576	0.00482094	0.636464	0.479314	0.00452781	0.597777	0.347099	AT3G54500
AT2G45130	0.00326264	0.00552995	1.69453	0.530305	0.00163934	0.502597	0.687127	ATSPX3	SPX domain gene 3
AT1G68470	0	0.00199203	Inf	1	0.0064	Inf	0.142446	AT1G68470	Exostosin family protein
AT5G58400	0.00734095	0.00272851	0.371815	0.0999681	0.00381679	0.520081	0.40387	AT5G58400	Peroxidase superfamily protein
AT2G39110	0.00421941	0.00468384	1.10991	1	0.00284091	0.673774	1	AT2G39110	Protein kinase superfamily protein
AT5G39510	0.214176	0.113402	0.529695	1.18739e-05	0.147541	0.689041	0.00650586	ATVTI1A	Vesicle transport v-SNARE family protein
AT4G32660	0.00115607	0.00440852	3.81159	0.259306	0.00230947	1.99711	1	AME3	Protein kinase superfamily protein
AT1G75580	0.00184162	0	0	1	0.00153139	0.831678	1	AT1G75580	SAUR-like auxin-responsive protein family
AT5G23090	0.00423729	0.00412712	0.974001	1	0.00234192	0.552753	0.25287	NF-YB13	nuclear factor Y, subunit B13
AT5G45920	0.00150376	0.00669643	4.44736	0.309068	0.00306279	2.03569	0.621612	AT5G45920	SGNH hydrolase-type esterase superfamily protein
AT3G52760	0.00281889	0.00617284	2.18912	0.266487	0.00741656	2.63015	0.129296	AT3G52760	Integral membrane Yip1 family protein
AT5G52750	0.00406032	0.00517464	1.27434	0.796745	0.0064154	1.57974	0.435936	AT5G52750	Heavy metal transport/detoxification superfamily protein
AT5G18830	0.00318471	0.00627943	1.97091	0.450218	0.00265604	0.834086	1	SPL7	squamosa promoter binding protein-like 7
AT3G27460	0.00409117	0.000658328	0.160985	0.0740696	0.00528169	1.2909	0.627787	AT3G27460	SGF29 tudor-like domain
AT2G38910	0.00501567	0.00637755	1.27143	0.644245	0.0023108	0.460817	0.251131	CPK20	calcium-dependent protein kinase 20
AT3G62780	0.00134831	0.00306185	2.2704	0.295777	0.00548755	4.06869	0.0221695	AT3G62780	Calcium-dependent lipid-binding (CaLB domain) family protein
AT3G28210	0.00936599	0.00489853	0.523132	0.182912	0.00537222	0.573704	0.266829	PMZ	zinc finger (AN1-like) family protein
AT2G44360	0.00633771	0.00935094	1.47528	0.284379	0.00655903	1.03492	1	AT2G44360
AT5G50720	0.00600801	0.00222717	0.370807	0.0995442	0.00509879	0.848711	0.81059	ATHVA22E	HVA22 homologue E
AT2G36060	0.00592885	0	0	0.0940655	0.00454545	0.766879	1	MMZ3	MMS ZWEI homologue 3
AT1G26400	0.0980616	0.0785645	0.801265	0.170195	0.0794045	0.809835	0.232874	AT1G26400	FAD-binding Berberine family protein
AT4G19470	0.00246305	0.00595238	2.415	0.377968	0.00347222	1.40943	1	AT4G19470	Leucine-rich repeat (LRR) family protein
AT4G04360	0.0959194	0.096861	1.00982	0.928207	0.0955302	0.995943	0.96817	AT4G04360	Protein of unknown function (DUF1068)
AT3G25060	0.0023989	0.00723888	3.01689	0.0144126	0.00276434	1.15231	0.802627	AT3G25060	Tetratricopeptide repeat (TPR)-like superfamily protein
AT2G07684	0.00460072	0.00358102	0.778397	0.668355	0.00399202	0.867714	0.84477	AT2G07684
AT1G72980	0.0241546	0.0143799	0.59543	0.0643555	0.0178571	0.73936	0.225098	LBD7	LOB domain-containing protein 7
AT5G51840	0.00308642	0.00429415	1.39117	0.592683	0.00263713	0.85447	1	AT5G51840
AT4G17490	0.0184127	0.018262	0.991816	1	0.0163292	0.886878	0.682801	ATERF6	ethylene responsive element binding factor 6
AT1G59970	0.00465116	0.00325203	0.699255	0.608169	0.00349956	0.752467	0.504369	AT1G59970	Matrixin family protein
AT2G32950	0.00200133	0.00124688	0.623125	0.677545	0.00306279	1.53022	0.755829	COP1	Transducin/WD40 repeat-like superfamily protein
AT3G04860	0.00447628	0.00564573	1.26114	0.784276	0.00423729	0.946623	1	AT3G04860	Plant protein of unknown function (DUF868)
AT1G11520	0.00324074	0.0052597	1.62274	0.432673	0.00717703	2.21424	0.0883386	AT1G11520	pliceosome associated protein-related
AT2G24420	0.00819193	0.00231884	0.283185	0.0187257	0.00296736	0.362307	0.0630726	AT2G24420	DNA repair ATPase-related
AT1G30640	0.00726773	0.00414479	0.570337	0.0673572	0.00396468	0.545554	0.0259366	AT1G30640	Protein kinase family protein
AT2G40950	0.00533808	0.00460829	0.863393	1	0.00736648	1.37958	0.72158	BZIP17	Basic-leucine zipper (bZIP) transcription factor family protein
AT5G21930	0.012285	0.014316	1.16528	0.602081	0.00228519	0.186062	3.84367e-05	ATHMA8	P-type ATPase of Arabidopsis 2
AT1G26440	0.0286885	0.02	0.697606	0.580242	0.0273973	0.955071	1	ATUPS5	ureide permease 5
AT1G51320	0.119497	0.126354	1.05727	0.88215	0.0934066	0.782182	0.489161	AT1G51320	F-box and associated interaction domains-containing protein
AT5G24240	0.202885	0.240137	1.1835	0.178865	0.265188	1.30694	0.00874811	AT5G24240	Phosphatidylinositol 3- and 4-kinase ;Ubiquitin family protein
AT1G22070	0.0105018	0.000967118	0.0921797	0.00713588	0.00448096	0.426853	0.114239	TGA3	TGA1A-related gene 3
AT1G26700	0.00181984	0.00307929	1.69171	0.693701	0.00496454	2.72701	0.314182	ATMLO14	Seven transmembrane MLO family protein
AT3G55990	0.00651042	0.00380228	0.584218	0.506173	0.00104712	0.160998	0.0952778	ESK1	Plant protein of unknown function (DUF828)
AT3G43940	0.307692	0.244565	0.795231	0.314421	0.44898	1.45731	0.215296	AT3G43940
AT2G40750	0	0	0	1	0	0	1	ATWRKY54	WRKY DNA-binding protein 54
AT3G09920	0.00328947	0.00754717	2.29338	0.24057	0.0056243	1.70928	0.502069	PIP5K9	phosphatidyl inositol monophosphate 5 kinase
AT3G54900	0.0034965	0.005	1.42969	0.717654	0.0042735	1.22209	1	CXIP1	CAX interacting protein 1
AT3G16500	0.0174672	0.00666667	0.382248	0.235916	0	0	0.0357198	PAP1	phytochrome-associated protein 1
AT5G25480	0.253389	0.1802	0.711272	0.00248288	0.243506	0.961001	0.717756	DNMT2	DNA methyltransferase-2
AT3G12910	0.00274273	0.00674274	2.45769	0.0981373	0.00197044	0.71849	0.743429	AT3G12910	NAC (No Apical Meristem) domain transcriptional regulator superfamily protein
AT2G05100	0.0364807	0.0631579	1.73017	0.10784	0.0659341	1.8061	0.0765433	LHCB2.1	photosystem II light harvesting complex gene 2.1
AT3G18510	0.05	0.0557861	1.1157	0.407602	0.0407732	0.815492	0.0973925	AT3G18510
AT1G73603	0.0375	0.010352	0.276345	0.00984598	0.0224888	0.59998	0.15585	LCR64	low-molecular-weight cysteine-rich 64
AT4G08876	0.332298	0.302013	0.908911	0.410623	0.212195	0.638775	0.001435	AT4G08876	pyrophosphate--fructose-6-phosphate 1-phosphotransferase-related / pyrophosphate-dependent 6-phosphofructose-1-kinase-related
AT1G55650	0.306471	0.252855	0.825139	0.0985261	0.266913	0.870981	0.190293	AT1G55650	HMG (high mobility group) box protein with ARID/BRIGHT DNA-binding domain
AT5G65130	0.00770713	0.00463499	0.601646	0.483916	0.00357569	0.464211	0.438476	AT5G65130	Integrase-type DNA-binding superfamily protein
AT3G25730	0.00436047	0.00251889	0.577885	0.668261	0.00146413	0.335994	0.624473	EDF3	ethylene response DNA binding factor 3
AT1G78180	0.00220913	0.0021254	0.962109	1	0.00355619	1.60949	0.726524	AT1G78180	Mitochondrial substrate carrier family protein
AT2G28960	0.027668	0.00529101	0.191498	0.00547159	0	0	1.32277e-05	AT2G28960	Leucine-rich repeat protein kinase family protein
AT3G48680	0.00124069	0.00280308	2.25871	0.428947	0.00447539	3.60602	0.126013	GAMMA	gamma carbonic anhydrase-like 2
AT2G04842	0.232477	0.235675	1.01375	0.916416	0.185345	0.797344	0.0385843	EMB2761	threonyl-tRNA synthetase, putative / threonine--tRNA ligase, putative
AT3G63360	0.00430528	0.00354039	0.822382	0.719856	0.00347222	0.806521	0.529494	AT3G63360	defensin-related
AT1G55928	0.00428266	0.00212134	0.495407	0.207815	0.00429369	1.00258	1	AT1G55928	Coiled-coil domain-containing protein 55 (DUF2040)
AT3G18010	0.0235935	0.0158451	0.671824	0.395606	0	0	0.000343961	WOX1	WUSCHEL related homeobox 1
AT4G18550	0.00526778	0.00590219	1.12038	1	0.00248139	0.471199	0.330499	AT4G18550	alpha/beta-Hydrolases superfamily protein
AT1G29880	0.0039801	0.00320513	0.805378	1	0	0	0.0590855	AT1G29880	glycyl-tRNA synthetase / glycine--tRNA ligase
AT3G01250	0.003848	0.00171527	0.445852	0.364179	0.00289645	0.752775	0.772791	AT3G01250
AT1G53645	0.0782953	0.0688	0.878773	0.465714	0.076222	0.973522	0.873696	AT1G53645	hydroxyproline-rich glycoprotein family protein
AT3G46070	0.0200573	0.0184645	0.920633	0.858799	0.00587659	0.293196	0.0106429	AT3G46070	C2H2-type zinc finger family protein
AT3G19120	0.00383436	0.0026362	0.687626	0.731243	0.00400267	1.04389	1	AT3G19120	PIF / Ping-Pong family of plant transposases
AT5G37180	0.00912409	0.0147929	1.62069	0.441605	0.00896057	0.982092	1	SUS5	sucrose synthase 5
AT4G37760	0.00628931	0.00572738	0.910704	1	0.00295276	0.469679	0.31096	SQE3	squalene epoxidase 3
AT3G01840	0.00367377	0.00791557	2.15398	0.1851	0.00355619	0.967998	1	AT3G01840	Protein kinase superfamily protein
AT2G20690	0.0264682	0.0372154	1.40593	0.0248871	0.0366807	1.38577	0.0192007	AT2G20690	lumazine-binding family protein
AT4G02510	0.00647249	0.0010101	0.156187	0.0623939	0.00519751	0.803109	0.770119	TOC160	translocon at the outer envelope membrane of chloroplasts 159
AT5G10110	0.00258732	0.00185185	0.715883	1	0	0	0.188369	AT5G10110
AT2G45580	0.00315126	0.00384615	1.22037	1	0.00470588	1.49299	0.713468	CYP76C3	cytochrome P450, family 76, subfamily C, polypeptide 3
AT2G31360	0.2251	0.0208333	0.0927161	5.37138e-28	0.026975	0.12002	2.55271e-19	ADS2	16:0delta9 desaturase 2
AT3G14290	0.00491803	0.0061237	1.24506	0.802248	0.00221729	0.450967	0.216458	PAE2	20S proteasome alpha subunit E2
AT3G23090	0.0163934	0.0147059	0.897805	1	0.00854701	0.523373	1	AT3G23090	TPX2 (targeting protein for Xklp2) protein family
AT3G08690	0.0523193	0.0564827	1.07955	0.649578	0.0658775	1.25907	0.099681	UBC11	ubiquitin-conjugating enzyme 11
AT2G01830	0.00338983	0	0	0.420455	0.00246305	0.726947	1	WOL	CHASE domain containing histidine kinase protein
AT3G48540	0.00404858	0	0	0.536787	0.00589102	1.45463	1	AT3G48540	Cytidine/deoxycytidylate deaminase family protein
AT4G34750	0.00645161	0.00477707	0.74066	0.7038	0.00646204	1.00161	1	AT4G34750	SAUR-like auxin-responsive protein family
AT1G06240	0.00430571	0.00312826	0.726663	0.72212	0.00334728	0.777504	0.735566	AT1G06240	Protein of unknown function DUF455
AT5G05050	0.00937866	0.00411946	0.439427	0.245828	0.00246103	0.262573	0.0601836	AT5G05050	Cysteine proteinases superfamily protein
AT1G72330	0.00496032	0.00351083	0.707848	0.618369	0.00377715	0.761526	0.640522	ALAAT2	alanine aminotransferase 2
AT3G54300	0.00517891	0.00287026	0.554307	0.320692	0.00394011	0.760849	0.661656	ATVAMP727	vesicle-associated membrane protein 727
AT5G42470	0.145675	0.150997	1.03652	0.821378	0.109467	0.751595	0.087345	AT5G42470
AT5G51380	0.00269179	0.00563607	2.09326	0.244019	0.00376223	1.39749	0.743072	AT5G51380	RNI-like superfamily protein
AT4G28150	0.00466045	0.00239425	0.513862	0.363299	0.00554236	1.18915	0.792753	AT4G28150	Protein of unknown function (DUF789)
AT3G36659	0.0272628	0.032967	1.2091	0.573423	0.0513699	1.8836	0.0143033	AT3G36659	Plant invertase/pectin methylesterase inhibitor superfamily protein
AT1G20840	0.00247934	0.00358423	1.44544	0.731723	0.0019685	0.794035	1	TMT1	tonoplast monosaccharide transporter1
AT4G33040	0.00357143	0.00505051	1.41384	0.718873	0.00378788	1.0606	1	AT4G33040	Thioredoxin superfamily protein
AT1G45050	0	0.0461538	Inf	1.24219e-05	0.018018	Inf	0.013278	ATUBC2-1	Ubiquitin-conjugating enzyme family protein
AT5G61770	0.00464527	0.00338696	0.729171	0.646948	0.0027408	0.590087	0.346238	PPAN	PETER PAN-like protein
AT3G58970	0.00145507	0.00220167	1.51296	0.739899	0.0028777	1.97738	0.344992	MGT6	magnesium transporter 6
AT1G52500	0.00531511	0.00505051	0.950206	1	0.00290023	0.545777	0.384022	MMH-1	MUTM homolog-1
AT5G58750	0.00441945	0.00171013	0.387053	0.120791	0.00328108	0.742465	0.512487	AT5G58750	NAD(P)-binding Rossmann-fold superfamily protein
AT3G13010	0.0939716	0.107201	1.14073	0.340473	0.0831683	0.885083	0.448567	AT3G13010	hAT transposon superfamily protein
AT1G10430	0.0013245	0.0055814	4.21171	0.0740756	0.00432526	3.26418	0.25087	PP2A-2	protein phosphatase 2A-2
AT3G01820	0.00723982	0.00306212	0.423017	0.0600145	0.00247015	0.341263	0.0300113	AT3G01820	P-loop containing nucleoside triphosphate hydrolases superfamily protein
AT2G31865	0.00628648	0.0126984	2.01964	0.0304838	0.00218341	0.347388	0.0398184	PARG2	poly(ADP-ribose) glycohydrolase 2
AT3G54630	0.0152091	0.0228119	1.49974	0.0918942	0.0181746	1.19494	0.492031	AT3G54630
AT1G05670	0.00455166	0.00497738	1.09349	1	0.00327715	0.720047	0.62902	AT1G05670	Pentatricopeptide repeat (PPR-like) superfamily protein
AT5G66240	0.0504653	0.0394737	0.782232	0.0852307	0.0615621	1.21985	0.09723	AT5G66240	Transducin/WD40 repeat-like superfamily protein
AT4G19990	0.00592417	0.0042245	0.71317	0.628479	0.00555042	0.936939	1	FRS1	FAR1-related sequence 1
AT4G18380	0.284698	0.236686	0.831562	0.328121	0.223333	0.784724	0.197222	AT4G18380	F-box family protein
AT1G64110	0.00642398	0.00185644	0.289095	0.0778814	0.00308166	0.479813	0.191751	AT1G64110	P-loop containing nucleoside triphosphate hydrolases superfamily protein
AT5G47050	0	0.0027248	Inf	0.506452	0.00162338	Inf	1	AT5G47050	SBP (S-ribonuclease binding protein) family protein
AT1G65220	0.0123382	0.0242599	1.96603	0.00101125	0.0130017	1.05378	0.829827	AT1G65220	ARM repeat superfamily protein
AT1G13635	0.00280112	0.00379507	1.35439	1	0.00668151	2.38295	0.634153	AT1G13635	DNA glycosylase superfamily protein
AT4G27415	0.00278552	0.00353565	1.2692	0.762045	0.00137741	0.494609	0.450475	AT4G27415
AT2G29080	0.00494641	0.00462428	0.934894	1	0.00436681	0.882871	1	ftsh3	FTSH protease 3
AT4G03635	0.158076	0.207581	1.31302	0.0217638	0.195122	1.23423	0.0942822	AT4G03635
AT3G45720	0.00170358	0.00382775	2.2465	0.247513	0.00385902	2.26498	0.159776	AT3G45720	Major facilitator superfamily protein
AT5G65000	0.334324	0.270087	0.807871	1.54992e-09	0.285239	0.85319	4.91869e-07	AT5G65000	Nucleotide-sugar transporter family protein
AT2G46280	0.00399002	0.00544465	1.36444	0.627417	0.00395778	0.991921	1	TIF3I1	TGF-beta receptor interacting protein 1
AT4G34200	0.00354359	0.00395883	1.11713	1	0.00421053	1.18814	1	EDA9	D-3-phosphoglycerate dehydrogenase
AT2G19870	0.272921	0.121032	0.44377	1.02843e-06	0.0984183	0.360907	8.34999e-10	AT2G19870	tRNA/rRNA methyltransferase (SpoU) family protein
AT5G35660	0.00600462	0.00366468	0.610382	0.28376	0.0022633	0.376999	0.0617649	AT5G35660	Glycine-rich protein family
AT3G15548	0.00485909	0.02	4.11316	0.00221414	0.00103306	0.212745	0.21953	AT3G15548
AT2G14210	0.0044164	0.00131579	0.298059	0.180051	0.00456323	1.03324	1	AGL44	AGAMOUS-like 44
AT5G59800	0.00351124	0.00551065	1.56928	0.260251	0.0055325	1.57555	0.233671	MBD7	methyl-CPG-binding domain 7
AT3G54530	0.0517241	0.0111111	0.215019	1.07254e-05	0.0280475	0.542476	0.0222031	AT3G54530
AT1G54950	0.0134615	0.00487805	0.362677	0.201061	0.00831947	0.618287	0.562861	AT1G54950
AT2G28520	0.138768	0.141509	1.01975	0.905728	0.112254	0.809003	0.0991648	VHA-A1	vacuolar proton ATPase A1
AT4G12800	0.0159305	0.0295334	1.85352	0.0162435	0.00791766	0.497138	0.0747847	PSAL	photosystem I subunit l
AT3G62900	0.00156495	0.00402685	2.57246	0.192132	0.00551471	3.52274	0.0773866	AT3G62900	CW-type Zinc Finger
AT3G54410	0.0447504	0.0207469	0.463926	0.0410052	0.0469799	1.0498	0.881466	AT3G54410	Protein of unknown function (DUF1163)
AT1G55730	0	0	0	1	0.030303	Inf	1	ATCAX5	cation exchanger 5
AT1G07310	0.00378907	0.00455696	1.2026	0.660547	0.00220832	0.582865	0.346603	AT1G07310	Calcium-dependent lipid-binding (CaLB domain) family protein
AT1G77230	0.0491872	0.0451713	0.918347	0.565917	0.0497492	1.01142	0.947021	AT1G77230	Tetratricopeptide repeat (TPR)-like superfamily protein
AT1G52400	0	0	0	1	0	0	1	BGL1	beta glucosidase 18
AT5G60580	0.00542005	0.00517464	0.954735	1	0.0115702	2.13354	0.239147	AT5G60580	RING/U-box superfamily protein
AT5G24790	0.2	0.0897704	0.449305	0.000289082	0.158703	0.793729	0.245444	AT5G24790	Protein of unknown function, DUF599
AT5G48780	0.00397219	0.00391042	0.984448	1	0.000857878	0.216043	0.0164638	AT5G48780	disease resistance protein (TIR-NBS class)
AT5G41490	0.0963303	0.0697479	0.724167	0.0508552	0.0832455	0.864233	0.413371	AT5G41490	F-box associated ubiquitination effector family protein
AT3G22320	0.00473747	0.00620476	1.30963	0.540329	0.00245098	0.517428	0.17391	ATRPABC24.3	Eukaryotic rpb5 RNA polymerase subunit family protein
AT5G22820	0.00408998	0.00340136	0.831715	1	0.00443459	1.08419	1	AT5G22820	ARM repeat superfamily protein
AT2G22345	0.00295858	0.00539707	1.82379	0.378236	0.0035545	1.20135	1	AT2G22345	Cysteine-rich protein
AT2G44440	0.00745573	0.00241935	0.324644	0.126931	0.00342173	0.45909	0.25039	AT2G44440	Emsy N Terminus (ENT) domain-containing protein
AT4G30993	0.0227273	0.0262443	1.15471	0.48417	0.0213478	0.939338	0.834912	AT4G30993	Calcineurin-like metallo-phosphoesterase superfamily protein
AT3G57440	0.00362976	0.00323475	0.89122	1	0.00273639	0.753917	0.64627	AT3G57440
AT5G60260	0.00102354	0	0	0.476376	0.00185014	1.80708	1	AT5G60260
AT5G14740	0.00489596	0.00372439	0.760773	0.790163	0.000576369	0.117781	0.018297	CA2	carbonic anhydrase 2
AT1G16430	0.003245	0.00614525	1.89343	0.230686	0.00679758	2.09447	0.144681	AT1G16430	Surfeit locus protein 5 subunit 22 of Mediator complex
AT5G66760	0.0157572	0.0179662	1.14016	0.551207	0.0127674	0.810286	0.342016	SDH1-1	succinate dehydrogenase 1-1
AT1G27752	0.0304162	0.0290433	0.954861	0.845461	0.0414439	1.36246	0.0792515	AT1G27752	Ubiquitin system component Cue protein
AT3G09700	0.0582524	0.0485769	0.833929	0.135574	0.0641999	1.10206	0.391588	AT3G09700	Chaperone DnaJ-domain superfamily protein
AT2G16580	0.00446429	0.00357782	0.801612	1	0.00206612	0.463176	0.611062	AT2G16580	SAUR-like auxin-responsive protein family
AT5G47510	0.00160772	0.00704225	4.37435	0.310371	0.002	1.24375	1	AT5G47510	Sec14p-like phosphatidylinositol transfer family protein
AT3G50390	0.129754	0.0788913	0.608309	0.0238553	0.0705128	0.543807	0.0220307	AT3G50390	Transducin/WD40 repeat-like superfamily protein
AT1G14880	0.112278	0.0284091	0.253155	1.09377e-10	0.0851927	0.758852	0.0562751	PCR1	PLANT CADMIUM RESISTANCE 1
AT4G34350	0.00790068	0.0027027	0.342297	0.195243	0.00306279	0.387829	0.13315	ISPH	4-hydroxy-3-methylbut-2-enyl diphosphate reductase
AT4G14368	0.0111732	0.00255754	0.229317	0.200311	0.00911854	0.816348	1	AT4G14368	Regulator of chromosome condensation (RCC1) family protein
AT1G11190	0.00470689	0.00221729	0.471158	0.296514	0.00161616	0.343431	0.0699787	BFN1	bifunctional nuclease i
AT2G30730	0.169811	0.107296	0.632149	0.0203981	0.172632	1.01659	0.930658	AT2G30730	Protein kinase superfamily protein
AT3G23070	0.0111336	0.0091047	0.81781	0.634116	0.00948845	0.852268	0.652348	ATCFM3A	CRM family member 3A
AT5G16950	0.00419664	0.00212314	0.506028	0.360119	0.00260688	0.621272	0.564371	AT5G16950
AT2G23690	0.00261438	0.0316594	12.1004	3.85458e-06	0.0545645	20.8518	4.16418e-11	AT2G23690
AT2G40710	0.00301023	0.000811688	0.269745	0.249434	0.00394283	1.30971	0.782696	AT2G40710	Haemolysin-III related integral membrane protein
AT4G17453	0.0175439	0.00993377	0.566963	0.672698	0.00632911	0.36156	0.351481	AT4G17453
AT2G30925	0.198347	0.0317125	0.160123	5.59167e-14	0.0331492	0.167373	1.18203e-11	AT2G30925
AT3G14360	0.00784314	0.00469484	0.598776	0.541937	0.00440529	0.561873	0.526976	AT3G14360	alpha/beta-Hydrolases superfamily protein
AT1G43100	0.326923	0.229167	0.702919	0.520957	0.194175	0.595605	0.183401	AT1G43100	Pectin lyase-like superfamily protein
AT1G26650	0.00555556	0	0	0.247597	0.00411523	0.741095	1	AT1G26650
AT5G43066	0.0384106	0.0379464	0.987921	1	0.040678	1.05901	0.899224	AT5G43066
AT5G20300	0.00502318	0.00370096	0.736822	0.533819	0.00175208	0.348884	0.0853965	AT5G20300	Avirulence induced gene (AIG1) family protein
AT3G01550	0.00295203	0.00248293	0.841144	1	0.00302663	1.02527	1	ATPPT2	phosphoenolpyruvate (pep)/phosphate translocator 2
AT5G49950	0.0779523	0.0948949	1.21728	0.11289	0.0982863	1.26078	0.0497026	AT5G49950	alpha/beta-Hydrolases superfamily protein
AT1G54420	0.00502513	0.0115132	2.28979	0.342094	0.00868307	1.72723	0.517292	AT1G54420
AT5G40530	0.0244104	0.0172321	0.705987	0.134168	0.0166856	0.683601	0.0589483	AT5G40530	S-adenosyl-L-methionine-dependent methyltransferases superfamily protein
AT2G02930	0.00529101	0.00479042	0.905425	1	0.00693132	1.30991	0.655377	ATGSTF3	glutathione S-transferase F3
AT4G38730	0.00196175	0.00373533	1.90376	0.37131	0.00694712	3.54042	0.0166225	AT4G38730	Protein of unknown function (DUF803)
AT4G22320	0.00460829	0.00433839	0.941426	1	0.00146843	0.318762	0.170612	AT4G22320
AT2G32040	0.454545	0.461538	1.01531	1	0.511628	1.12506	0.691423	AT2G32040	Major facilitator superfamily protein
AT5G45850	0.235294	0.0859813	0.365812	3.59907e-07	0.151365	0.643644	0.019565	AT5G45850	Protein of unknown function (DUF688)
AT3G58010	0.00737463	0.0267528	3.62589	0.000250527	0.00280702	0.380751	0.110562	PGL34	plastoglobulin 34kD
AT3G03740	0.00344471	0.00382514	1.11041	0.808628	0.00512601	1.48795	0.394167	ATBPM4	BTB-POZ and MATH domain 4
AT3G53900	0.175799	0.134315	0.764102	0.0157002	0.150463	0.855925	0.143486	UPP	uracil phosphoribosyltransferase
AT3G08970	0.00358974	0.00312695	0.871121	1	0.00355082	0.989159	1	ATERDJ3A	DNAJ heat shock N-terminal domain-containing protein
AT5G38420	0.00242836	0.00133809	0.551106	0.49184	0.00243427	1.00243	1	AT5G38420	Ribulose bisphosphate carboxylase (small chain) family protein
AT4G11790	0.372705	0.25054	0.672292	1.93947e-07	0.269181	0.722295	7.545e-07	AT4G11790	Pleckstrin homology (PH) domain superfamily protein
AT3G62620	0.00713558	0.00289575	0.405985	0.215045	0.00725953	1.01736	1	AT3G62620	sucrose-phosphatase-related
AT2G34940	0.00724138	0.00381679	0.527147	0.139665	0.00307377	0.42451	0.028637	VSR5	VACUOLAR SORTING RECEPTOR 5
AT2G18720	0.00345423	0.00487409	1.41084	0.754599	0.00352609	1.0208	1	AT2G18720	Translation elongation factor EF1A/initiation factor IF2gamma family protein
AT3G51780	0.00128617	0.00635324	4.93738	0.0382987	0.00247402	1.92321	0.706109	BAG4	BCL-2-associated athanogene 4
AT4G05130	0.00404858	0	0	1	0	0	1	ATENT4	equilibrative nucleoside transporter 4
AT5G11320	0.00262467	0.00208768	0.795625	1	0.00555556	2.11459	0.614653	YUC4	Flavin-binding monooxygenase family protein
AT5G63910	0.00428725	0.00253807	0.592053	0.380845	0.00273836	0.638765	0.334939	FCLY	farnesylcysteine lyase
AT2G20320	0.102439	0.105058	1.02552	1	0.139535	1.36141	0.33925	AT2G20320	DENN (AEX-3) domain-containing protein
AT3G14880	0.00271924	0.00342231	1.25845	0.752824	0.00716204	2.63288	0.143005	AT3G14880
AT2G16190	0.0110957	0.0122249	1.10173	1	0.0163776	1.47573	0.417751	AT2G16190
AT1G50954	0.0163447	0.00672646	0.411765	0.0864668	0.0403846	2.46969	0.00618494	AT1G50954
AT1G50310	0	0.00181984	Inf	0.503482	0.00577558	Inf	0.0217603	ATSTP9	sugar transporter 9
AT4G02730	0.00369686	0.00194175	0.525552	1	0.00376884	1.01946	1	AT4G02730	Transducin/WD40 repeat-like superfamily protein
AT3G45600	0.00384123	0.00542741	1.41261	0.718941	0.00118343	0.308284	0.3566	TET3	tetraspanin3
AT4G11175	0.00131406	0.00508906	3.86962	0.374601	0.00551724	4.19474	0.208195	AT4G11175	Nucleic acid-binding, OB-fold-like protein
AT4G21350	0.0194175	0.00523952	0.269966	0.00211609	0.0044484	0.229233	0.00144923	B80	plant U-box 8
AT3G25573	0.00626959	0.00464396	0.740886	0.724456	0.00222222	0.354682	0.240795	AT3G25573
AT4G25670	0.00195695	0.0180587	9.21964	0.000426484	0.0907912	46.274	1.00878e-22	AT4G25670
AT2G27300	0.00682594	0	0	0.507264	0.00519481	0.761354	1	NTL8	NTM1-like 8
AT1G49430	0.00506971	0.00323102	0.637514	0.70057	0.0018622	0.367513	0.411087	LACS2	long-chain acyl-CoA synthetase 2
AT3G59110	0.00288517	0	0	0.0816474	0.00321027	1.11263	1	AT3G59110	Protein kinase superfamily protein
AT3G04570	0.0189394	0.00738007	0.390294	0.28274	0.00421941	0.223334	0.221247	AHL19	AT-hook motif nuclear-localized protein 19
AT5G59120	0.00452489	0.00590842	1.30546	1	0	0	0.234165	ATSBT4.13	subtilase 4.13
AT2G31800	0.0039093	0.00576076	1.4735	0.287928	0.00564175	1.44308	0.311638	AT2G31800	Integrin-linked protein kinase family
AT5G43420	0.00280112	0.00251889	0.899371	1	0	0	0.460746	AT5G43420	RING/U-box superfamily protein
AT1G74240	0.0342815	0.0392332	1.14441	0.404296	0.034871	1.0172	0.941231	AT1G74240	Mitochondrial substrate carrier family protein
AT3G10320	0.00793651	0.00578035	0.728638	1	0.00550964	0.694552	1	AT3G10320	Glycosyltransferase family 61 protein
AT3G02640	0.00329707	0.00269542	0.81755	0.809287	0.00289519	0.878131	0.824889	AT3G02640
AT3G03110	0	0.0049505	Inf	1	0	0	1	XPO1B	exportin 1B
AT1G01760	0.00353774	0.00262812	0.743019	1	0.00662252	1.87123	0.487137	AT1G01760	adenosine deaminases;RNA binding;RNA binding;adenosine deaminases
AT3G28917	0.00627943	0.00330579	0.526579	0.38869	0.00734394	1.16945	0.823403	MIF2	mini zinc finger 2
AT3G19960	0.0144928	0	0	0.509574	0.00555556	0.384465	0.582406	ATM1	myosin 1
AT3G14820	0.0855365	0.0930979	1.08832	0.695153	0.0709571	0.829669	0.402032	AT3G14820	GDSL-like Lipase/Acylhydrolase superfamily protein
AT3G45630	0.00519673	0.0060241	1.15914	0.801844	0.000710732	0.136844	0.0354158	AT3G45630	RNA binding (RRM/RBD/RNP motifs) family protein
AT2G46420	0.00319489	0.00451264	1.41222	0.73356	0.00692042	2.16532	0.363928	AT2G46420	Plant protein 1589 of unknown function
AT1G61160	0.00478469	0.0107296	2.24051	0.456675	0.00207469	0.433998	0.600289	AT1G61160
AT4G30410	0.0037831	0.00309278	0.817623	1	0.00769971	2.03455	0.368415	AT4G30410	sequence-specific DNA binding transcription factors
AT4G27140	0.00193175	0.00537634	2.78233	0.138191	0.00225564	1.1676	1	SESA1	seed storage albumin 1
AT5G04347	0	0	0	1	0.00662252	Inf	1	AT5G04347	Plant self-incompatibility protein S1 family
AT3G20560	0.11	0.0646766	0.588679	0.160377	0.0484848	0.441639	0.0562078	PDI12	PDI-like 5-3
AT2G36420	0.00366972	0.00312989	0.853012	1	0.00384123	1.0467	1	AT2G36420
AT2G33580	0.00347826	0.00351582	1.0108	1	0.00488315	1.40381	0.522542	AT2G33580	Protein kinase superfamily protein
AT5G53330	0.00400802	0.00770077	1.92068	0.369662	0.0049505	1.23502	1	AT5G53330	Ubiquitin-associated/translation elongation factor EF1B protein
AT1G65820	0.135823	0.0881963	0.649452	0.000518393	0.0694228	0.511256	1.02754e-06	AT1G65820	microsomal glutathione s-transferase, putative
AT1G22900	0.00390625	0	0	0.381872	0.00268817	0.688604	1	AT1G22900	Disease resistance-responsive (dirigent-like protein) family protein
AT5G11050	0.00255754	0.00814901	3.18408	0.183361	0.00149477	0.584663	1	ATMYB64	myb domain protein 64
AT1G76820	0.00371287	0.00440141	1.18537	0.769026	0.00230415	0.620682	0.739426	AT1G76820	eukaryotic translation initiation factor 2 (eIF-2) family protein
AT5G61700	0.00473485	0.000706714	0.149343	0.0591343	0.00428725	0.90551	1	ATATH16	ABC2 homolog 16
AT2G38010	0.00211193	0.0021978	1.04065	1	0.00167645	0.793888	1	AT2G38010	Neutral/alkaline non-lysosomal ceramidase
AT1G52080	0.265363	0.167064	0.629735	0.000164716	0.164238	0.619093	0.000145794	AR791	actin binding protein family
AT2G20625	0.00338066	0.00521879	1.54358	0.304617	0.00356379	1.05418	1	AT2G20625	Protein of unknown function (DUF626)
AT2G19490	0.0380435	0.0262836	0.690962	0.0752939	0.0215539	0.566653	0.00538964	AT2G19490	recA DNA recombination family protein
AT1G35180	0.0130354	0.0150721	1.15615	0.738499	0.0121169	0.929566	0.857038	AT1G35180	TRAM, LAG1 and CLN8 (TLC) lipid-sensing domain containing protein
AT1G30070	0.00987654	0.00378072	0.383183	0.412332	0.00505051	0.511775	0.686508	AT1G30070	SGS domain-containing protein
AT1G35210	0	0.00793651	Inf	0.494163	0.00373134	Inf	1	AT1G35210
AT1G10410	0.004329	0.00680272	1.57046	1	0.0044843	1.03582	1	AT1G10410	Protein of unknown function (DUF1336)
AT3G12050	0.428	0.157258	0.367979	6.98036e-07	0.266881	0.623964	0.00554382	AT3G12050	Aha1 domain-containing protein
AT3G03341	0.00325885	0.00247036	0.758098	0.775319	0.00333056	1.022	1	AT3G03341
AT5G07160	0.00515464	0.00833333	1.61496	1	0	0	0.423913	AT5G07160	Basic-leucine zipper (bZIP) transcription factor family protein
AT1G73740	0.001443	0.00217391	1.50593	1	0.00630252	4.36235	0.310664	AT1G73740	UDP-Glycosyltransferase superfamily protein
AT3G50120	0.00508475	0.0112676	2.21467	0.362745	0	0	0.117114	AT3G50120	Plant protein of unknown function (DUF247)
AT4G16780	0.00182815	0.00547445	2.99199	0.624322	0.00417537	2.28216	0.601842	ATHB2	homeobox protein 2
AT2G35320	0.00469314	0.00368034	0.784235	0.655919	0.0027668	0.5896	0.272522	EYA	EYES ABSENT homolog
AT1G53350	0.0029036	0.00273224	0.940997	1	0.00217155	0.747947	0.746536	AT1G53350	Disease resistance protein (CC-NBS-LRR class) family
AT1G34110	0.00621118	0.00433369	0.697901	0.723882	0.00214592	0.345726	0.234384	AT1G34110	Leucine-rich receptor-like protein kinase family protein
AT1G17240	0.0208333	0	0	0.433628	0	0	1	AtRLP2	receptor like protein 2
AT3G15970	0.00309119	0.0120482	3.89559	0.0117559	0.000719942	0.233033	0.203457	AT3G15970	NUP50 (Nucleoporin 50 kDa) protein
AT3G01970	0.00396432	0.00533721	1.34621	0.526033	0.00470072	1.18572	0.703267	WRKY45	WRKY DNA-binding protein 45
AT4G15830	0.00386643	0.00271528	0.702318	0.489839	0.00294291	0.761181	0.661842	AT4G15830	ARM repeat superfamily protein
AT2G47400	0.00167598	0.00584551	3.48692	0.0473453	0.0044898	2.67834	0.174107	CP12-1	CP12 domain-containing protein 1
AT5G02021	0.00344353	0.00423131	1.22868	0.771574	0.00364299	1.05792	1	AT5G02021
AT4G09580	0.333333	0.206897	0.622655	0.31819	0.208333	0.626783	0.255681	AT4G09580	SNARE associated Golgi protein family
AT1G61730	0.296842	0.277333	0.934309	0.661497	0.245146	0.825986	0.215652	AT1G61730	DNA-binding storekeeper protein-related transcriptional regulator
AT1G29260	0.00440723	0.00241313	0.547613	0.308788	0.00279818	0.634973	0.351901	PEX7	peroxin 7
AT4G33905	0.0044843	0.00542406	1.20951	0.823424	0.00570175	1.27142	0.670955	AT4G33905	Peroxisomal membrane 22 kDa (Mpv17/PMP22) family protein
AT4G02940	0	0.00272851	Inf	0.171716	0.00255102	Inf	0.252697	AT4G02940	oxidoreductase, 2OG-Fe(II) oxygenase family protein
AT2G40360	0.0432749	0.0513393	1.18624	0.500581	0.0502049	1.16005	0.580488	AT2G40360	Transducin/WD40 repeat-like superfamily protein
AT1G33890	0.010687	0.00163132	0.152819	0.0710021	0.00388098	0.363394	0.201488	AT1G33890	Avirulence induced gene (AIG1) family protein
AT1G08040	0.00526919	0.00256035	0.485955	0.0937764	0.00297545	0.564729	0.126924	AT1G08040	Protein of unknown function (DUF707)
AT1G63522	0.000898473	0.00447928	4.98257	0.178952	0.00194363	2.16252	0.610878	AT1G63522	Defensin-like (DEFL) family protein
AT5G09900	0.00414022	0.00238521	0.576155	0.217453	0.00264996	0.640098	0.325389	MSA	26S proteasome regulatory subunit, putative (RPN5)
AT1G08810	0.0019802	0.00273973	1.38321	1	0	0	0.499506	MYB60	myb domain protein 60
AT3G30778	0.301887	0.222222	0.737576	0.549825	0.207207	0.687669	0.348118	AT3G30778
AT3G26810	0.00342466	0.00531444	1.55151	0.541897	0.00355114	1.03692	1	AFB2	auxin signaling F-box 2
AT1G09210	0.0024426	0.00386847	1.58352	0.546495	0.00196175	0.803183	1	CRT1b	calreticulin 1b
AT5G64920	0.128013	0.100524	0.785302	0.0105141	0.091267	0.712999	0.000154937	CIP8	COP1-interacting protein 8
AT5G65590	0.00811688	0.00695652	0.857154	1	0.00492611	0.607141	0.72573	AT5G65590	Dof-type zinc finger DNA-binding family protein
AT1G70080	0.0181818	0.0230769	1.26862	0.760507	0.0625	3.42697	0.0506433	AT1G70080	Terpenoid cyclases/Protein prenyltransferases superfamily protein
AT4G02930	0.246309	0.195841	0.795163	0.0173656	0.16347	0.663776	5.57294e-05	AT4G02930	GTP binding Elongation factor Tu family protein
AT4G38480	0.0173669	0.00999231	0.575462	0.122996	0.015582	0.897249	0.706928	AT4G38480	Transducin/WD40 repeat-like superfamily protein
AT3G27190	0.00465387	0.00393443	0.845454	0.795356	0.00300429	0.64563	0.439414	UKL2	uridine kinase-like 2
AT1G10522	0.0794481	0.090134	1.13446	0.288064	0.0977312	1.23007	0.05701	AT1G10522
AT1G04570	0.0574713	0.030853	0.537139	0.0519012	0.035225	0.613192	0.138979	AT1G04570	Major facilitator superfamily protein
AT4G04370	0.00618047	0.00392157	0.634602	0.456446	0.00327103	0.529352	0.223413	AT4G04370	Tetratricopeptide repeat (TPR)-like superfamily protein
AT4G34970	0.00365631	0.00262812	0.718986	1	0.00732601	2.00274	0.488015	ADF9	actin depolymerizing factor 9
AT5G60470	0.0030303	0.00508475	1.67711	1	0.00826446	2.72356	0.62582	AT5G60470	C2H2 and C2HC zinc fingers superfamily protein
AT5G10430	0	0.00630915	Inf	0.541558	0	0	1	AGP4	arabinogalactan protein 4
AT3G10130	0.0377358	0.0327198	0.867108	0.429908	0.0344062	0.911801	0.657917	AT3G10130	SOUL heme-binding family protein
AT4G33610	0.0035531	0.00919842	2.58836	0.0162877	0.00782779	2.20275	0.0608547	AT4G33610	glycine-rich protein
AT5G52790	0.0219502	0.0127421	0.580571	0.0278009	0.0186032	0.847548	0.388063	AT5G52790	CBS domain-containing protein with a domain of unknown function (DUF21)
AT1G01830	0.00613027	0.00276625	0.451368	0.248549	0.00329218	0.537166	0.390553	AT1G01830	ARM repeat superfamily protein
AT5G44020	0.00280899	0.004662	1.65865	1	0.0106007	3.76654	0.328193	AT5G44020	HAD superfamily, subfamily IIIB acid phosphatase
AT1G12340	0.00475285	0.00339905	0.715225	0.608698	0.00403877	0.84979	0.823216	AT1G12340	Cornichon family protein
AT4G23882	0.00645682	0.00570033	0.882883	1	0.00481638	0.746021	0.617022	AT4G23882	Heavy metal transport/detoxification superfamily protein
AT3G54826	0	0	0	1	0	0	1	AT3G54826	Zim17-type zinc finger protein
AT4G33690	0.00535834	0.00307692	0.574341	0.400897	0.0035461	0.661881	0.444354	AT4G33690
AT1G67590	0.00329308	0.0037679	1.14416	1	0.00383877	1.16562	1	AT1G67590	Remorin family protein
AT1G69080	0.181495	0.0117371	0.0648582	1.41233e-14	0.0383142	0.211593	1.14005e-06	AT1G69080	Adenine nucleotide alpha hydrolases-like superfamily protein
AT1G31400	0.0528506	0.0417193	0.789422	0.0888409	0.0446967	0.845746	0.197126	AT1G31400	TRAF-like family protein
AT3G08040	0.0028169	0.00306748	1.08888	1	0.0012837	0.455943	0.608438	ATFRD3	MATE efflux family protein
AT3G10680	0.00507099	0.00367647	0.725116	0.743861	0.0021692	0.427917	0.289991	AT3G10680	HSP20-like chaperones superfamily protein
AT1G73300	0.00473934	0.00340136	0.717794	0.744836	0.00120337	0.254023	0.0839988	scpl2	serine carboxypeptidase-like 2
AT3G52590	0.00319829	0.00450045	1.40691	0.733898	0.00382653	1.19639	1	UBQ1	ubiquitin extension protein 1
AT5G47840	0.141949	0.135371	0.953712	0.908552	0.186047	1.31031	0.13148	AMK2	adenosine monophosphate kinase
AT2G42240	0.00301205	0.00289122	0.959885	1	0.00314999	1.0458	1	AT2G42240	RNA-binding (RRM/RBD/RNP motifs) family protein
AT5G04850	0.279874	0.157895	0.564281	6.80693e-08	0.22963	0.820533	0.0410027	VPS60.2	SNF7 family protein
AT1G05760	0.0025	0.0232558	9.28952	0.009331	0.0107527	4.296	0.249557	RTM1	Mannose-binding lectin superfamily protein
AT1G30530	0.27808	0.126407	0.454698	1.24239e-13	0.147594	0.530895	7.5569e-09	UGT78D1	UDP-glucosyl transferase 78D1
AT1G12480	0.00606061	0	0	0.425641	0.003367	0.556331	1	OZS1	C4-dicarboxylate transporter/malic acid transport protein
AT2G35270	0.00576923	0.00274348	0.475818	0.654761	0.00268817	0.46623	0.40819	GIK	Predicted AT-hook DNA-binding family protein
AT2G46330	0.0308824	0.0247678	0.802118	0.539939	0.0159858	0.517815	0.0454339	AGP16	arabinogalactan protein 16
AT1G76850	0.00339147	0.00263992	0.778448	0.776611	0.00306396	0.903451	1	SEC5A	exocyst complex component sec5
AT1G73570	0.00423504	0.00528262	1.24728	0.814093	0.0031463	0.742981	0.605108	AT1G73570	HCP-like superfamily protein
AT1G44130	0.0139373	0.0031348	0.225431	0.197042	0.0117188	0.841084	1	AT1G44130	Eukaryotic aspartyl protease family protein
AT1G67340	0.010274	0	0	0.0427288	0.00149477	0.145678	0.0555801	AT1G67340	HCP-like superfamily protein with MYND-type zinc finger
AT5G44870	0.0997799	0.130115	1.30387	0.0466129	0.0491539	0.492745	5.39094e-06	LAZ5	Disease resistance protein (TIR-NBS-LRR class) family
AT1G43666	0.0602219	0.0650794	1.0806	0.681944	0.0431766	0.71705	0.0739578	AT1G43666	Bifunctional inhibitor/lipid-transfer protein/seed storage 2S albumin superfamily protein
AT5G60400	0.0546358	0.0452489	0.828332	0.569955	0.0429253	0.785812	0.427877	AT5G60400
AT5G59010	0.00702988	0.00625652	0.890061	1	0.00260756	0.371197	0.41115	AT5G59010	Protein kinase protein with tetratricopeptide repeat domain
AT3G54920	0	0	0	1	0	0	1	PMR6	Pectin lyase-like superfamily protein
AT1G08630	0.0556973	0.062759	1.12675	0.379371	0.0618687	1.11078	0.422465	THA1	threonine aldolase 1
AT3G22040	0.0264064	0.0036855	0.139691	0.000111582	0.00989209	0.374787	0.00811522	AT3G22040	Domain of unknown function (DUF26)
AT3G47836	0.00567242	0.00461285	0.81323	0.622162	0.00236364	0.416724	0.0118104	AT3G47836
AT5G50115	0.00548697	0.00493421	0.899311	1	0.00913242	1.66388	0.563221	AT5G50115
AT2G27035	0.115044	0.141463	1.22934	0.385761	0.19209	1.66864	0.0168492	ENODL20	early nodulin-like protein 20
AT1G66150	0.00657895	0.0487805	7.38573	0.0296044	0.138298	20.8284	5.58275e-05	TMK1	transmembrane kinase 1
AT2G03300	0.2625	0.161491	0.616266	0.136323	0.145631	0.555809	0.0681957	AT2G03300	Toll-Interleukin-Resistance (TIR) domain family protein
AT5G45790	0	0	0	1	0	0	1	AT5G45790	Ubiquitin carboxyl-terminal hydrolase family protein
AT2G35610	0.402102	0.25188	0.626493	1.46202e-08	0.303213	0.754126	8.62612e-05	XEG113	xyloglucanase 113
AT5G27700	0.131579	0.165975	1.26123	0.120752	0.173028	1.31468	0.11384	AT5G27700	Ribosomal protein S21e
AT1G04640	0.00431758	0.00342818	0.79403	0.70113	0.00277971	0.643848	0.274105	LIP2	lipoyltransferase 2
AT1G56500	0.143133	0.119984	0.838297	0.043877	0.103248	0.721393	0.000596379	AT1G56500	haloacid dehalogenase-like hydrolase family protein
AT2G30460	0.233471	0.192	0.822488	0.162185	0.198185	0.848966	0.255052	AT2G30460	Nucleotide/sugar transporter family protein
AT3G02590	0.07102	0.0892414	1.2565	0.0512963	0.0605806	0.853037	0.204581	AT3G02590	Fatty acid hydroxylase superfamily protein
AT2G19560	0.00303951	0.00554785	1.82448	0.688892	0.00113122	0.372407	0.579158	EER5	proteasome family protein
AT5G19970	0	0.0027248	Inf	0.515551	0.00301205	Inf	0.508003	AT5G19970
AT5G48430	0.00374532	0.00552105	1.47392	0.594335	0.00263852	0.704562	0.763616	AT5G48430	Eukaryotic aspartyl protease family protein
AT3G18430	0.00235905	0.00613497	2.60029	0.0137371	0.0038432	1.62905	0.269891	AT3G18430	Calcium-binding EF-hand family protein
AT4G33490	0.040724	0.0261341	0.641796	0.00941632	0.0489458	1.20185	0.185023	AT4G33490	Eukaryotic aspartyl protease family protein
AT5G18130	0	0.0041841	Inf	1	0	0	1	AT5G18130
AT1G77120	0.00610998	0.00407609	0.667213	0.606312	0.00924092	1.51222	0.404392	ADH1	alcohol dehydrogenase 1
AT1G50590	0	0.000864304	Inf	1	0.004363	Inf	0.166358	AT1G50590	RmlC-like cupins superfamily protein
AT5G05470	0.0134189	0.0014245	0.10618	0.000134862	0.00498339	0.371467	0.0118162	EIF2	eukaryotic translation initiation factor 2 alpha subunit
AT3G44735	0.00921659	0.00420757	0.45684	0.436856	0.00358423	0.389198	0.239973	ATPSK3	PHYTOSULFOKINE 3 PRECURSOR
AT2G31740	0.00238663	0.00383509	1.60651	0.69819	0.00424628	1.77864	0.690278	AT2G31740	S-adenosyl-L-methionine-dependent methyltransferases superfamily protein
AT3G57570	0.00338919	0.00370628	1.09355	0.863495	0.00307456	0.907185	0.864194	AT3G57570	ARM repeat superfamily protein
AT1G17147	0.00456621	0.00512821	1.123	1	0.004884	1.06952	1	AT1G17147	VQ motif-containing protein
AT4G27670	0.0033557	0.00146199	0.435945	0.601062	0.00420168	1.25189	1	HSP21	heat shock protein 21
AT1G44740	0.218502	0.127954	0.585686	7.91019e-08	0.226909	1.03848	0.640932	AT1G44740
AT1G08005	0.00564972	0.00247219	0.43768	0.195242	0.00368155	0.651707	0.368369	AT1G08005
AT3G28300	0.351916	0.370192	1.05183	0.791193	0.32767	0.931173	0.647322	AT14A	Protein of unknown function (DUF677)
AT3G23830	0	0.00456621	Inf	0.0824665	0.00702811	Inf	0.0175427	GR-RBP4	glycine-rich RNA-binding protein 4
AT4G33220	0.00408163	0.00147059	0.360553	0.625683	0.00137174	0.336282	0.624511	PME44	pectin methylesterase 44
AT4G24660	0.003125	0.00406711	1.30138	0.782908	0.0053554	1.71348	0.449909	MEE68	homeobox protein 22
AT4G08810	0.0142857	0	0	1	0	0	0.394444	SUB1	calcium ion binding
AT3G32980	0.00438596	0.00167224	0.381614	0.582051	0.0034965	0.797384	1	AT3G32980	Peroxidase superfamily protein
AT3G25030	0	0.00462963	Inf	1	0	0	1	AT3G25030	RING/U-box superfamily protein
AT4G29580	0.00934579	0.004995	0.53465	0.280727	0.00251572	0.26938	0.111178	AT4G29580	Cytidine/deoxycytidylate deaminase family protein
AT4G14226	0.00396825	0.00524934	1.32227	1	0.00473934	1.19405	1	AT4G14226
AT3G62200	0.00390117	0.00319489	0.819015	1	0.00640342	1.64118	0.352412	AT3G62200	Putative endonuclease or glycosyl hydrolase
AT5G40730	0	0	0	1	0	0	1	AGP24	arabinogalactan protein 24
AT4G21600	0.0021645	0.00241838	1.11722	1	0.00125628	0.580579	1	ENDO5	endonuclease 5
AT1G26796	0.00816327	0.00298507	0.36594	0.22692	0.00711238	0.871369	1	AT1G26796	Plant self-incompatibility protein S1 family
AT3G54060	0.00224635	0.00377358	1.67963	0.402691	0.00383436	1.70675	0.326611	AT3G54060
AT3G19830	0.00334728	0.00356633	1.06542	1	0.0045208	1.35049	0.638471	NTMC2TYPE5.2	Calcium-dependent lipid-binding (CaLB domain) family protein
AT5G09805	0.00862069	0.00495868	0.575473	0.498608	0.00125628	0.145925	0.0888951	IDL3	inflorescence deficient in abscission (IDA)-like 3
AT4G05360	0.00301205	0.000980873	0.325723	0.202667	0.000799041	0.265355	0.110698	AT4G05360	Zinc knuckle (CCHC-type) family protein
AT3G43810	0.264706	0.0630631	0.238874	0.000120945	0.107477	0.406668	0.000368783	CAM7	calmodulin 7
AT2G14880	0.515464	0.306452	0.595182	0.0185144	0.518797	1.00645	1	AT2G14880	SWIB/MDM2 domain superfamily protein
AT3G03780	0.00304878	0.00314465	1.03143	1	0.00128866	0.422926	0.596371	ATMS2	methionine synthase 2
AT3G01030	0.00381679	0.00521135	1.36525	0.492001	0.00438596	1.14909	0.824289	AT3G01030	C2H2 and C2HC zinc fingers superfamily protein
AT1G68500	0.00411523	0.00636943	1.54661	1	0.00353357	0.858907	1	AT1G68500
AT3G54110	0.00384123	0.0064	1.6658	0.422101	0.00540176	1.40609	0.598563	ATUCP1	plant uncoupling mitochondrial protein 1
AT5G12430	0.00273785	0.00133333	0.487117	0.447057	0.00384369	1.40375	0.754895	TPR16	Heat shock protein DnaJ with tetratricopeptide repeat
AT4G03350	0.00451977	0.00277162	0.613285	0.460823	0.0043088	0.953313	1	AT4G03350	ubiquitin family protein
AT1G15500	0.00265604	0.00454545	1.7107	0.669501	0.00443787	1.67025	0.672283	ATNTT2	TLC ATP/ADP transporter
AT4G24026	0.170253	0.106719	0.626951	0.000119525	0.129951	0.763367	0.0156727	AT4G24026
AT1G77760	0	0.0147059	Inf	0.405882	0	0	1	NR1	nitrate reductase 1
AT3G24780	0.0355805	0.0745946	2.0956	0.00403403	0.133226	3.74063	3.29704e-08	AT3G24780	Uncharacterised conserved protein UCP015417, vWA
AT4G25970	0.00409357	0.0105696	2.58146	0.0425401	0.00365464	0.892803	1	PSD3	phosphatidylserine decarboxylase 3
AT1G24062	0.0026178	0.00326584	1.24745	1	0.00538358	2.05599	0.367608	AT1G24062	Cysteine-rich protein
AT3G06150	0.00481696	0.00348432	0.723451	0.750762	0.00228484	0.474479	0.313733	AT3G06150
AT5G19770	0.00339847	0.00278293	0.81895	1	0.00413907	1.21782	1	TUA3	tubulin alpha-3
AT5G07040	0	0.00483092	Inf	0.129726	0.00376412	Inf	0.252559	AT5G07040	RING/U-box superfamily protein
AT1G53510	0.00513875	0	0	0.0621855	0.00668577	1.30088	0.775647	ATMPK18	mitogen-activated protein kinase 18
AT3G52750	0.00439174	0.00219539	0.499975	0.287937	0.00204499	0.46572	0.197493	FTSZ2-2	Tubulin/FtsZ family protein
AT1G51410	0.00322451	0.00484966	1.50385	0.478792	0.00475059	1.47314	0.480924	AT1G51410	NAD(P)-binding Rossmann-fold superfamily protein
AT5G27810	0.12069	0.0784314	0.652149	0.546135	0.131148	1.08596	1	AT5G27810	MADS-box transcription factor family protein
AT1G50020	0.00149925	0.003	2.00043	0.65698	0.003861	2.57429	0.413945	AT1G50020
AT4G20440	0.00776197	0.00597372	0.769741	0.766645	0.00308642	0.397838	0.197391	SMB	small nuclear ribonucleoprotein associated protein B
AT4G02482	0.501429	0.263815	0.526309	9.85235e-09	0.450769	0.899019	0.270411	AT4G02482	chloroplast outer envelope GTP-binding protein, putative
AT3G13600	0.00526778	0.0022779	0.432563	0.318265	0.0021692	0.411925	0.314824	AT3G13600	calmodulin-binding family protein
AT5G59880	0.00507614	0.00243902	0.480677	0.466254	0.00344234	0.678299	1	ADF3	actin depolymerizing factor 3
AT4G32050	0.00365965	0.00649599	1.77483	0.136496	0.00345304	0.943536	1	AT4G32050	neurochondrin family protein
AT2G39725	0.00212014	0.00657895	3.10154	0.167305	0.00408163	1.92468	0.484234	AT2G39725	LYR family of Fe/S cluster biogenesis protein
AT1G22370	0.00223115	0.00550964	2.46889	0.117951	0.00475285	2.12986	0.198456	AtUGT85A5	UDP-glucosyl transferase 85A5
AT2G38660	0.00275103	0.00493305	1.7928	0.381772	0.00351494	1.27755	0.736521	AT2G38660	Amino acid dehydrogenase family protein
AT4G00690	0	0	0	1	0	0	1	ULP1B	UB-like protease 1B
AT3G15380	0	0.00647948	Inf	0.279381	0.00815217	Inf	0.254924	AT3G15380	Plasma-membrane choline transporter family protein
AT3G45390	0.00461894	0	0	0.00960975	0.00556328	1.20438	0.803355	AT3G45390	Concanavalin A-like lectin protein kinase family protein
AT1G53265	0.00268097	0.00372671	1.38977	1	0.00439883	1.64019	0.67453	AT1G53265
AT4G35640	0.00480162	0.00260163	0.541871	0.1742	0.00362824	0.755659	0.48148	ATSERAT3;2	serine acetyltransferase 3;2
AT5G27230	0.303226	0.20214	0.666759	0.000169532	0.252324	0.832204	0.0834987	AT5G27230	Frigida-like protein
AT3G13222	0.00592992	0.00562085	0.947871	1	0.00481348	0.811771	0.675074	GIP1	GBF-interacting protein 1
AT1G17270	0.468731	0.440733	0.940264	0.419474	0.414385	0.884081	0.0469279	AT1G17270	O-fucosyltransferase family protein
AT4G17920	0.00342936	0.00407332	1.18771	1	0.00267953	0.781414	0.756453	AT4G17920	RING/U-box superfamily protein
AT4G33360	0.00209919	0.00529101	2.52015	0.0480967	0.0101394	4.82988	9.38491e-06	FLDH	NAD(P)-binding Rossmann-fold superfamily protein
AT1G74350	0.00977708	0.028797	2.94473	2.09836e-06	0.00617522	0.631661	0.160677	AT1G74350	Intron maturase, type II family protein
AT5G54062	0.0025663	0.00501825	1.95515	0.226066	0.00477707	1.86126	0.268949	AT5G54062
AT1G75230	0.004095	0.00459242	1.12141	1	0.00700117	1.70919	0.377532	AT1G75230	DNA glycosylase superfamily protein
AT1G29150	0.00439024	0.00386598	0.880638	1	0.00301334	0.686438	0.465407	ATS9	non-ATPase subunit 9
AT1G17140	0.00322581	0.00472813	1.46535	1	0.00380228	1.17854	1	ICR1	interactor of constitutive active rops 1
AT1G08380	0.00405351	0.0019084	0.470872	0.198903	0.00581771	1.43514	0.446771	PSAO	photosystem I subunit O
AT5G11020	0.00702576	0.0075431	1.07358	1	0.00149477	0.213049	0.305618	AT5G11020	Protein kinase superfamily protein
AT1G43560	0.115385	0.175532	1.52088	0.00697366	0.209302	1.81326	7.66032e-05	Aty2	thioredoxin Y2
AT5G26030	0.195965	0.174528	0.890722	0.582296	0.150649	0.768996	0.178074	FC-I	ferrochelatase 1
AT4G24900	0.00375235	0.00696056	1.85457	0.29985	0.00356961	0.951287	1	AT4G24900
AT4G03190	0.097057	0.0651106	0.67093	0.00243916	0.0934097	0.962418	0.769105	ATGRH1	GRR1-like protein 1
AT3G56660	0.0185759	0.0053135	0.286232	0.0105613	0.00546448	0.294325	0.00423554	BZIP49	basic region/leucine zipper motif protein 49
AT1G07700	0	0.00322321	Inf	0.129625	0.00283688	Inf	0.140305	AT1G07700	Thioredoxin superfamily protein
AT1G33750	0.00443319	0.00187149	0.422242	0.223042	0.00450676	1.01659	1	AT1G33750	Terpenoid cyclases/Protein prenyltransferases superfamily protein
AT3G28680	0.00714286	0.0176991	2.46928	0.589274	0.00502513	0.704271	1	AT3G28680	Serine carboxypeptidase S28 family protein
AT3G51880	0.00472813	0.00369174	0.780844	0.657614	0.00287592	0.60832	0.360563	NFD1	high mobility group B1
AT1G14750	0.00702811	0.00243902	0.347229	0.197919	0.00387597	0.551656	0.379284	SDS	Cyclin family protein
AT5G62760	0.0077821	0.00218579	0.280987	0.0285915	0.00732394	0.941157	1	AT5G62760	P-loop containing nucleoside triphosphate hydrolases superfamily protein
AT3G18035	0	0.00369686	Inf	0.533222	0.00442478	Inf	0.514622	HON4	winged-helix DNA-binding transcription factor family protein
AT1G05900	0.00512214	0.00407747	0.796088	0.665187	0.00292184	0.570498	0.274158	NTH2	endonuclease III 2
AT2G16505	0.328231	0.259965	0.792145	0.0651083	0.29	0.8836	0.348144	AT2G16505	Maternally expressed gene (MEG) family protein
AT5G17210	0	0.00576369	Inf	0.503806	0.00696864	Inf	0.499133	AT5G17210	Protein of unknown function (DUF1218)
AT5G02190	0.00849858	0.00557621	0.65647	0.686488	0.0030581	0.36035	0.625163	ATASP38	Eukaryotic aspartyl protease family protein
AT1G44120	0.00412371	0.00460829	1.11747	1	0.00486618	1.17999	0.795546	AT1G44120	Armadillo/beta-catenin-like repeat ; C2 calcium/lipid-binding domain (CaLB) protein
AT4G01995	0.000575705	0.00510204	8.85769	0.0164628	0.00390816	6.78593	0.0447723	AT4G01995
AT2G41082	0.0230477	0.0201501	0.874279	0.497513	0.0188119	0.816236	0.198637	AT2G41082
AT1G52990	0.231707	0.221154	0.954621	1	0.208333	0.899515	0.865888	AT1G52990	thioredoxin family protein
AT4G21320	0.00383676	0.00367309	0.957344	1	0.00340031	0.886262	0.832604	HSA32	Aldolase-type TIM barrel family protein
AT1G37130	0.0135135	0.0060241	0.446153	0.494712	0.005386	0.398885	0.211644	NR	nitrate reductase 2
AT5G42957	0	0.00574713	Inf	1	0.00796813	Inf	0.526257	AT5G42957	Protein of unknown function (DUF784)
AT5G48510	0	0.00255102	Inf	1	0.00320513	Inf	1	AT5G48510	BTB/POZ domain-containing protein
AT4G28365	0.00301432	0.00342466	1.13607	1	0.00422535	1.40159	0.754923	ENODL3	early nodulin-like protein 3
AT5G55560	0.0139165	0.0018622	0.134016	0.0339199	0.026087	1.87309	0.30447	AT5G55560	Protein kinase superfamily protein
AT3G14400	0.0628293	0.061413	0.977461	0.898764	0.0745523	1.18654	0.141329	UBP25	ubiquitin-specific protease 25
AT5G65820	0.00363416	0.00416281	1.14543	0.82441	0.00484914	1.33426	0.469052	AT5G65820	Pentatricopeptide repeat (PPR) superfamily protein
AT4G02300	0.207792	0.192171	0.92494	0.744651	0.21147	1.01767	1	AT4G02300	Plant invertase/pectin methylesterase inhibitor superfamily
AT2G25330	0.00798526	0.00761905	0.954151	1	0.00428266	0.536426	0.25104	AT2G25330	TRAF-like family protein
AT5G32590	0.294155	0.328635	1.11719	0.132999	0.311656	1.05952	0.441672	AT5G32590	myosin heavy chain-related
AT3G18840	0.00328299	0.00497512	1.51522	0.582228	0.00249221	0.759197	0.747888	AT3G18840	Tetratricopeptide repeat (TPR)-like superfamily protein
AT1G48175	0.00124378	0.00519031	4.17135	0.0672794	0.0042261	3.39665	0.120953	emb2191	Cytidine/deoxycytidylate deaminase family protein
AT2G28560	0.0010101	0.0041365	4.09227	0.213586	0.00512295	5.06804	0.122647	ATRAD51B	DNA repair (Rad51) family protein
AT5G63190	0.0031348	0.00208768	0.666336	1	0.00485437	1.54766	1	AT5G63190	MA3 domain-containing protein
AT4G03565	0.266082	0.180328	0.678011	0.026223	0.157895	0.59377	0.00418061	AT4G03565	Cystatin/monellin superfamily protein
AT1G72140	0.00691017	0.00336323	0.486892	0.352937	0.0108254	1.56616	0.436768	AT1G72140	Major facilitator superfamily protein
AT2G21140	0.00473934	0.00766703	1.61733	0.563705	0.00756757	1.59637	0.564226	ATPRP2	proline-rich protein 2
AT4G00530	0.00191571	0.00376097	1.96291	0.281023	0.00458392	2.3924	0.142867	AT4G00530
AT2G01300	0.182588	0.0886525	0.485711	8.62408e-07	0.0988593	0.541615	2.79018e-05	AT2G01300
AT1G43260	0.277496	0.213759	0.770441	0.0325199	0.240903	0.868207	0.254677	AT1G43260	hAT transposon superfamily protein
AT1G14420	0.00403023	0.00165289	0.410234	0.23132	0.00345679	0.85775	0.801495	AT59	Pectate lyase family protein
AT1G01710	0	0	0	1	0	0	1	AT1G01710	Acyl-CoA thioesterase family protein
AT4G15460	0	0.00906344	Inf	0.257483	0	0	1	AT4G15460	glycine-rich protein
AT2G35240	0.00355556	0.00537996	1.51288	0.571046	0.00406504	1.14323	1	AT2G35240	plastid developmental protein DAG, putative
AT5G38120	0.353383	0.143646	0.406587	1.48563e-25	0.174231	0.493134	4.67661e-16	4CL8	AMP-dependent synthetase and ligase family protein
AT3G16590	0.429926	0.342298	0.796256	0.0129327	0.42886	0.99752	1	AT3G16590	F-box and associated interaction domains-containing protein
AT4G28170	0.00360036	0.00572082	1.58856	0.519056	0.00184332	0.512134	0.687226	AT4G28170
AT1G44000	0.387368	0.316576	0.817321	0.0387802	0.392344	1.01284	0.898997	AT1G44000
AT1G73960	0.00879397	0.0117786	1.33915	0.630661	0.00468933	0.533446	0.373035	TAF2	TBP-associated factor 2
AT4G31570	0.00354505	0.00176118	0.496861	0.225975	0.00291121	0.821228	0.675154	AT4G31570
AT2G35960	0.0109489	0.0046729	0.42732	0.385303	0.0030581	0.279855	0.337041	NHL12	NDR1/HIN1-like 12
AT1G11360	0.0184397	0.0341365	1.85064	0.0706081	0	0	3.89637e-06	AT1G11360	Adenine nucleotide alpha hydrolases-like superfamily protein
AT3G10845	0.00746269	0.00571895	0.76642	0.634219	0.00573301	0.768302	0.634553	AT3G10845	RNA-binding (RRM/RBD/RNP motifs) family protein
AT2G33400	0.118297	0.103093	0.871561	0.483814	0.13246	1.11964	0.510449	AT2G33400
AT5G02810	0.00247647	0.00225806	0.911795	1	0.00387862	1.5661	0.33511	PRR7	pseudo-response regulator 7
AT1G04490	0.00534045	0.00577367	1.0811	1	0.00234467	0.439255	0.427507	AT1G04490	Protein of unknown function (DUF3527)
AT1G78476	0.0489914	0.0561798	1.14653	0.750514	0.0271903	0.555456	0.167232	AT1G78476
AT1G15310	0.00267618	0.00358637	1.33999	0.771715	0.00256959	0.960167	1	ATHSRP54A	signal recognition particle 54 kDa subunit
AT1G13300	0.00869565	0.0010917	0.125668	0.0296667	0.00657174	0.755877	0.781813	HRS1	myb-like transcription factor family protein
AT3G12010	0.00349301	0.00629651	1.8023	0.24307	0.00356577	1.02083	1	AT3G12010
AT1G55530	0.00141945	0.00272109	1.91658	0.687623	0.0170524	12.0093	3.67683e-06	AT1G55530	RING/U-box superfamily protein
AT1G47350	0.363611	0.362917	0.998093	0.979273	0.367	1.00932	0.85181	AT1G47350	F-box associated ubiquitination effector family protein
AT3G56390	0.00259403	0.00418994	1.6147	0.676575	0.00108814	0.419686	0.595235	AT3G56390
AT3G19660	0.000571429	0.00389105	6.80643	0.0702664	0.00340329	5.95322	0.124661	AT3G19660
AT1G74458	0.0210859	0.0251534	1.19284	0.433143	0.0180659	0.85681	0.558001	AT1G74458
AT4G30280	0.00328228	0.00345722	1.05328	1	0.00552486	1.68282	0.521673	ATXTH18	xyloglucan endotransglucosylase/hydrolase 18
AT2G02180	0.258949	0.129054	0.498475	6.49491e-13	0.146619	0.566315	2.32741e-09	TOM3	tobamovirus multiplication protein 3
AT2G42690	0.00302663	0.00356633	1.17825	1	0.00245098	0.809854	0.760212	AT2G42690	alpha/beta-Hydrolases superfamily protein
AT1G32120	0.0117388	0.00254669	0.217055	0.00936968	0.0027894	0.23775	0.00608938	AT1G32120
AT1G17260	0.00220611	0.00386372	1.75119	0.344749	0.00456053	2.06698	0.153928	AHA10	autoinhibited H(+)-ATPase isoform 10
AT4G25160	0.00539447	0.00342759	0.635495	0.566781	0.00540176	1.00135	1	AT4G25160	U-box domain-containing protein kinase family protein
AT2G39570	0.00252101	0.00777874	3.08435	0.0880788	0.00413793	1.64108	0.526261	AT2G39570	ACT domain-containing protein
AT2G23060	0.00148368	0.00474496	3.19593	0.390081	0.00127877	0.861982	1	AT2G23060	Acyl-CoA N-acyltransferases (NAT) superfamily protein
AT1G32660	0.00374332	0.0208729	5.57312	3.11425e-06	0.0167343	4.46881	8.23852e-05	AT1G32660	F-box and associated interaction domains-containing protein
AT1G31480	0.00524246	0.00381679	0.72814	0.771413	0.00333611	0.636466	0.566934	SGR2	shoot gravitropism 2 (SGR2)
AT4G15880	0	0	0	1	0	0	1	ESD4	Cysteine proteinases superfamily protein
AT4G26620	0.00469484	0.00365408	0.778403	0.760764	0.00192926	0.411072	0.283341	AT4G26620	Sucrase/ferredoxin-like family protein
AT1G17500	0.0021846	0.00245298	1.12281	1	0.00512164	2.34387	0.245049	AT1G17500	ATPase E1-E2 type family protein / haloacid dehalogenase-like hydrolase family protein
AT1G50780	0.00506757	0.00558659	1.10233	1	0.00414938	0.818938	1	AT1G50780	2Fe-2S ferredoxin-like superfamily protein
AT1G21150	0.00277008	0.00431406	1.55709	0.523423	0.00237954	0.859056	1	AT1G21150	Mitochondrial transcription termination factor family protein
AT3G04990	0.0390098	0.00996933	0.255694	1.83602e-06	0.00680272	0.174482	1.76804e-08	AT3G04990
AT2G22120	0.0042796	0.00582936	1.36201	0.509942	0.00309717	0.723763	0.62685	AT2G22120	RING/FYVE/PHD zinc finger superfamily protein
AT1G78110	0.00699301	0.00436681	0.624749	0.681196	0.0056899	0.813815	1	AT1G78110
AT1G80080	0.00499722	0.003771	0.754651	0.5754	0.0046344	0.927424	0.868203	TMM	Leucine-rich repeat (LRR) family protein
AT3G46840	0.0272232	0.0240674	0.884155	0.729547	0.00847458	0.311588	0.0226253	AT3G46840	Subtilase family protein
AT2G47470	0.00927644	0.0127916	1.37877	0.377733	0.011657	1.25651	0.574643	ATPDI11	thioredoxin family protein
AT4G02790	0.0204842	0.0186335	0.909728	0.835718	0.0469484	2.29005	0.0282003	AT4G02790	GTP-binding family protein
AT4G19410	0.00468019	0.00395257	0.844625	1	0.00334076	0.713979	0.698115	AT4G19410	Pectinacetylesterase family protein
AT2G45110	0	0.00753296	Inf	0.310973	0	0	1	EXPB4	expansin B4
AT1G23260	0.00441501	0.00303337	0.687198	0.715879	0.00299625	0.678787	0.722008	UEV1A	MMS ZWEI homologue 1
AT1G09790	0.00319829	0.00394477	1.23327	1	0.00446927	1.39713	0.720282	COBL6	COBRA-like protein 6 precursor
AT3G58710	0.00633413	0.00471698	0.744782	0.605305	0.00439754	0.694366	0.58719	WRKY69	WRKY DNA-binding protein 69
AT5G65100	0.00187793	0.00518672	2.76063	0.268103	0.00107181	0.570895	1	AT5G65100	Ethylene insensitive 3 family protein
AT1G60270	0.11326	0.0597701	0.528125	0.0151439	0.0946602	0.835959	0.481189	BGLU6	beta glucosidase 6
AT5G57350	0.00326797	0	0	0.244588	0.00246305	0.753853	1	HA3	H(+)-ATPase 3
AT5G32613	0.319783	0.264395	0.826857	0.0498561	0.318807	0.996949	1	AT5G32613	Zinc knuckle (CCHC-type) family protein
AT1G25400	0	0.00606061	Inf	0.0810509	0.00629921	Inf	0.125847	AT1G25400
AT5G49240	0.00952381	0	0	0.244764	0.00246305	0.259241	0.271202	APRR4	pseudo-response regulator 4
AT2G46890	0.163449	0.0992844	0.607596	0.000369991	0.0949721	0.581236	0.00057534	AT2G46890	Protein of unknown function (DUF1295)
AT1G77980	0.0127524	0.00205973	0.161645	0.00666901	0.0059312	0.465306	0.22129	AGL66	AGAMOUS-like 66
AT1G43140	0.177503	0.165761	0.933861	0.610236	0.165767	0.93391	0.541608	AT1G43140	Cullin family protein
AT2G39770	0.0121457	0.0031348	0.258677	0.324206	0.00324675	0.267908	0.329558	GMP1	Glucose-1-phosphate adenylyltransferase family protein
AT3G58810	0.0323538	0.0259933	0.803437	0.169589	0.0353412	1.09235	0.49071	ATMTPA2	metal tolerance protein A2
AT1G42470	0.0356506	0.00888889	0.249586	0.00217967	0.00686813	0.192854	0.000337995	AT1G42470	Patched family protein
AT5G16130	0.0712878	0.0514925	0.722359	0.00362963	0.0647482	0.908282	0.361247	AT5G16130	Ribosomal protein S7e family protein
AT3G05640	0.0033241	0.0059952	1.80324	0.318008	0.00257898	0.775902	0.760603	AT3G05640	Protein phosphatase 2C family protein
AT4G35520	0.0178849	0.0121951	0.681967	0.265673	0.0111888	0.625712	0.195828	MLH3	MUTL protein homolog 3
AT2G24180	0.00201207	0.00436681	2.16952	0.460792	0.00562852	2.79591	0.290773	CYP71B6	cytochrome p450 71b6
AT4G10790	0.00414938	0.00388098	0.935314	1	0.0027248	0.656758	0.577285	AT4G10790	UBX domain-containing protein
AT3G28330	0.158072	0.0431177	0.272926	2.37227e-16	0.0470149	0.297577	1.06694e-15	AT3G28330	F-box family protein-related
AT2G29970	0.00543478	0	0	0.340074	0.0044843	0.825505	1	AT2G29970	Double Clp-N motif-containing P-loop nucleoside triphosphate hydrolases superfamily protein
AT1G34170	0.0653061	0.0473815	0.725678	0.151448	0.0415473	0.636383	0.0617196	ARF13	AUXIN RESPONSE FACTOR 13
AT3G51915	0.00435414	0.00189155	0.434543	0.318826	0.00442152	1.01547	1	AT3G51915
AT1G56150	0.00432526	0.00352609	0.815301	0.760892	0.00351865	0.81358	0.760644	AT1G56150	SAUR-like auxin-responsive protein family
AT3G24440	0.0041365	0.00519481	1.25567	0.738809	0.00264085	0.638567	0.709907	VRN5	Fibronectin type III domain-containing protein
AT3G27500	0.0175055	0.00374883	0.214329	0.00280351	0.0045403	0.259549	0.0118665	AT3G27500	Cysteine/Histidine-rich C1 domain family protein
AT1G75520	0.00534759	0.00551724	1.03172	1	0.00321199	0.600806	0.725981	SRS5	SHI-related sequence 5
AT1G53890	0.00322581	0.00329489	1.02141	1	0.00433276	1.34298	0.746025	AT1G53890	Protein of unknown function (DUF567)
AT5G27470	0.0308357	0.0340349	1.10373	0.538666	0.0272727	0.884467	0.399838	AT5G27470	seryl-tRNA synthetase / serine--tRNA ligase
AT5G03260	0.0961039	0.0742857	0.773053	0.091618	0.107339	1.11686	0.444769	LAC11	laccase 11
AT5G01370	0.00642398	0.00446429	0.69518	0.694103	0.00829876	1.29149	1	ACI1	ALC-interacting protein 1
AT5G26920	0.00614125	0.00584795	0.952256	1	0.000898473	0.146416	0.0560013	CBP60G	Cam-binding protein 60-like G
AT2G40340	0.00411241	0.00721732	1.75463	0.309034	0.000677966	0.164943	0.0690234	DREB2C	Integrase-type DNA-binding superfamily protein
AT2G03620	0.0580995	0.0560797	0.965236	0.837073	0.0763889	1.31472	0.0238646	MGT3	magnesium transporter 3
AT4G37950	0.00847458	0	0	0.450758	0	0	1	AT4G37950	Rhamnogalacturonate lyase family protein
AT5G54750	0.00321285	0.00287081	0.893604	1	0.0077187	2.40162	0.167597	AT5G54750	Transport protein particle (TRAPP) component
AT5G47180	0.00363636	0.000716332	0.19708	0.176769	0.00273038	0.750946	0.731295	AT5G47180	Plant VAMP (vesicle-associated membrane protein) family protein
AT5G04810	0.030541	0.0314465	1.02966	0.877793	0.0345959	1.13275	0.37472	AT5G04810	pentatricopeptide (PPR) repeat-containing protein
AT5G44000	0.003125	0.00510204	1.63158	1	0.00214592	0.687045	1	AT5G44000	Glutathione S-transferase family protein
AT5G08020	0.00233508	0.002443	1.04623	1	0.00378549	1.62089	0.535361	ATRPA70B	RPA70-kDa subunit B
AT5G64570	0.00318471	0.00646831	2.03054	0.28587	0.00378501	1.18841	1	XYL4	beta-D-xylosidase 4
AT1G43722	0.283573	0.254014	0.895774	0.0504767	0.281545	0.992849	0.8969	AT1G43722
AT4G36250	0.00920598	0.00180505	0.196194	0.0266839	0.00328228	0.356726	0.136883	ALDH3F1	aldehyde dehydrogenase 3F1
AT1G73370	0.00464653	0.0045208	0.972943	1	0.00407332	0.87667	0.838627	SUS6	sucrose synthase 6
AT3G01185	0.00308642	0.00404858	1.31158	0.737364	0.00409207	1.32573	0.782337	AT3G01185	Protein of unknown function (DUF784)
AT3G23171	0.142202	0.0705244	0.496261	0.0010816	0.0754386	0.530821	0.00265677	AT3G23171
AT5G14060	0.0194232	0.0205198	1.05644	0.769471	0.0269231	1.38605	0.0569921	CARAB-AK-LYS	Aspartate kinase family protein
AT3G61190	0.00574713	0.00606061	1.05451	1	0.00361011	0.628431	0.678439	BAP1	BON association protein 1
AT5G11480	0.00451736	0.00387597	0.858051	0.719598	0.00405983	0.898729	0.747984	AT5G11480	P-loop containing nucleoside triphosphate hydrolases superfamily protein
AT1G01230	0.00279486	0.00261487	0.935597	1	0.0035461	1.26875	0.671174	AT1G01230	ORMDL family protein
AT4G14680	0.00329567	0.00427122	1.29592	0.796607	0.00422476	1.28184	0.637187	APS3	Pseudouridine synthase/archaeosine transglycosylase-like family protein
AT1G70700	0.00839054	0.00631712	0.752965	0.519601	0.00365408	0.435597	0.0634652	JAZ9	TIFY domain/Divergent CCT motif family protein
AT3G15010	0.0220994	0.0205931	0.931845	0.896051	0.018027	0.815772	0.404526	AT3G15010	RNA-binding (RRM/RBD/RNP motifs) family protein
AT5G17847	0.00100503	0.00362319	3.60272	0.335843	0.00131752	1.31072	1	AT5G17847
AT5G05270	0.00322841	0.00146092	0.452651	0.432591	0.00266489	0.82551	1	AT5G05270	Chalcone-flavanone isomerase family protein
AT2G03230	0.0030175	0.0019802	0.656335	0.716496	0.00545256	1.80668	0.310572	AT2G03230	GCK domain-containing protein
AT2G34770	0.0044226	0.00655242	1.48142	0.39877	0.00508553	1.14986	0.825061	FAH1	fatty acid hydroxylase 1
AT2G01540	0.287393	0.238154	0.828693	0.0013409	0.257225	0.895041	0.0256408	AT2G01540	Calcium-dependent lipid-binding (CaLB domain) family protein
AT1G02380	0.00322841	0.00394867	1.22304	0.802787	0.00293902	0.910377	1	AT1G02380
AT4G17895	0.00315457	0.00403226	1.27816	0.643774	0.00264628	0.838899	0.807738	UBP20	ubiquitin-specific protease 20
AT1G48870	0.00338728	0.00307811	0.908755	1	0.0023569	0.69586	0.617596	AT1G48870	Transducin/WD40 repeat-like superfamily protein
AT3G50840	0.00454545	0.00280505	0.617402	0.639008	0.00404858	0.890799	1	AT3G50840	Phototropic-responsive NPH3 family protein
AT4G35100	0.00308008	0.00485909	1.57723	0.726899	0.00610998	1.98303	0.50687	PIP2;7	plasma membrane intrinsic protein 3
AT3G51171	0.00603448	0.00492126	0.815599	0.779797	0.00247525	0.410319	0.217072	AT3G51171	F-box and associated interaction domains-containing protein
AT1G69280	0.0356018	0.0302587	0.849969	0.344805	0.0435814	1.2241	0.114116	AT1G69280
AT1G36950	0.24	0.24108	1.0045	0.96233	0.2836	1.18161	0.0432279	AT1G36950	RING/U-box superfamily protein
AT4G09090	0.21875	0.174825	0.799566	0.444206	0.187817	0.858832	0.56572	AT4G09090	Carbohydrate-binding X8 domain superfamily protein
AT4G33380	0.00759494	0.0048119	0.633623	0.285047	0.00359569	0.473511	0.0663291	AT4G33380
AT3G60100	0.00258176	0.00368098	1.42548	0.695573	0.00107527	0.416653	0.633949	CSY5	citrate synthase 5
AT1G12430	0.00855432	0.00695134	0.812689	0.808688	0.00414938	0.485207	0.203345	PAK	armadillo repeat kinesin 3
AT3G17440	0.102235	0.0834123	0.815914	0.037483	0.0955994	0.935081	0.461591	NPSN13	novel plant snare 13
AT3G10350	0.00253432	0.00352	1.38885	0.523033	0.00289631	1.14282	0.847683	AT3G10350	P-loop containing nucleoside triphosphate hydrolases superfamily protein
AT1G56320	0.0350542	0.0350773	1.00066	1	0.0330257	0.942167	0.781604	AT1G56320
AT1G50880	0.0624113	0.0441176	0.707045	0.136462	0.0547196	0.876833	0.576237	AT1G50880	F-box and associated interaction domains-containing protein
AT4G14465	0	0.00641026	Inf	0.439776	0.0143885	Inf	0.17026	AHL20	AT-hook motif nuclear-localized protein 20
AT4G22580	0.00550206	0.00400229	0.727494	0.60826	0.00541339	0.983883	1	AT4G22580	Exostosin family protein
AT1G36310	0.131579	0.0510204	0.390628	0.159712	0.0491803	0.377348	0.263053	AT1G36310	S-adenosyl-L-methionine-dependent methyltransferases superfamily protein
AT3G46086	0.00250627	0.0103448	4.12296	0.251468	0.0492611	19.6139	2.00522e-05	AT3G46086
AT3G17030	0.00359712	0.00349243	0.970895	1	0.00353017	0.981385	1	AT3G17030	Nucleic acid-binding proteins superfamily
AT1G44830	0.011976	0.00174825	0.146277	0.0660888	0.00228311	0.190986	0.17298	AT1G44830	Integrase-type DNA-binding superfamily protein
AT4G16180	0	0	0	1	0.00840336	Inf	0.498961	AT4G16180
AT4G15396	0.00654818	0.00331675	0.506628	0.253668	0.00412088	0.629447	0.414165	CYP702A6	cytochrome P450, family 702, subfamily A, polypeptide 6
AT2G16880	0.0115385	0.00309278	0.268229	0.0423505	0.00349345	0.302952	0.0465821	AT2G16880	Pentatricopeptide repeat (PPR) superfamily protein
AT5G41120	0.00575314	0.00184729	0.321196	0.103908	0.00211193	0.367159	0.117867	AT5G41120	Esterase/lipase/thioesterase family protein
AT4G02860	0.43662	0.356295	0.816062	0.00106145	0.404005	0.925314	0.166788	AT4G02860	Phenazine biosynthesis PhzC/PhzF protein
AT3G12145	0.0167304	0.00910552	0.544331	0.0492625	0.0164251	0.981755	1	FLR1	Leucine-rich repeat (LRR) family protein
AT5G19940	0.00348211	0.00247525	0.710891	0.614929	0.00225734	0.648314	0.469526	AT5G19940	Plastid-lipid associated protein PAP / fibrillin family protein
AT1G01300	0.0034904	0.00409836	1.174	1	0.00582242	1.66747	0.694605	AT1G01300	Eukaryotic aspartyl protease family protein
AT2G43790	0.0029656	0.00220426	0.743349	0.738561	0.00308483	1.0402	1	MAPK6	MAP kinase 6
AT1G48050	0.00254777	0.00149701	0.587782	1	0.00797448	3.12757	0.252692	KU80	Ku80 family protein
AT5G66820	0.00397614	0.0054678	1.37502	0.626942	0.00342727	0.861987	0.809338	AT5G66820
AT5G08240	0.00373599	0.00414938	1.11057	1	0.00547945	1.46629	0.715051	AT5G08240
AT3G01080	0.00335008	0.00683995	2.04068	0.469078	0.00332779	0.99335	1	WRKY58	WRKY DNA-binding protein 58
AT1G36925	0.231504	0.205556	0.888008	0.442359	0.222222	0.959938	0.867368	AT1G36925
AT1G30670	0.00387597	0	0	1	0.018018	4.63499	0.189238	AT1G30670	basic helix-loop-helix (bHLH) DNA-binding superfamily protein
AT1G22180	0.00130719	0.00713436	5.45317	0.127498	0.00251256	1.92133	1	AT1G22180	Sec14p-like phosphatidylinositol transfer family protein
AT3G60190	0.00211864	0.00384615	1.81499	0.717932	0.0020284	0.957447	1	ADL1E	DYNAMIN-like 1E
AT1G17450	0.00263852	0.00561347	2.12711	0.122773	0.00523195	1.98264	0.187852	AT1G17450	B-block binding subunit of TFIIIC
AT1G61630	0.00338983	0.0101266	2.98328	0.400504	0.00835655	2.46207	0.631409	ATENT7	equilibrative nucleoside transporter 7
AT5G18260	0	0.00578871	Inf	0.128645	0.00147929	Inf	1	AT5G18260	RING/U-box superfamily protein
AT1G28590	0.00239808	0.00735895	3.06727	0.216782	0.00221976	0.925697	1	AT1G28590	GDSL-like Lipase/Acylhydrolase superfamily protein
AT5G38450	0.0021978	0	0	1	0.00969305	4.4056	0.249264	CYP735A1	cytochrome P450, family 735, subfamily A, polypeptide 1
AT3G49990	0.00340909	0.000700771	0.205645	0.180402	0.00361141	1.05936	1	AT3G49990
AT5G19380	0.00550206	0.00327511	0.595355	0.421324	0.00179533	0.326411	0.127418	CLT1	CRT (chloroquine-resistance transporter)-like transporter 1
AT1G79670	0.00178571	0.0038835	2.17325	0.609954	0.00516351	2.88937	0.624647	RFO1	Wall-associated kinase family protein
AT4G14230	0.0036036	0	0	0.059609	0.00382848	1.06239	1	AT4G14230	CBS domain-containing protein with a domain of unknown function (DUF21)
AT3G55580	0	0.00793651	Inf	0.252342	0.0124611	Inf	0.058959	AT3G55580	Regulator of chromosome condensation (RCC1) family protein
AT1G68170	0.00441176	0.00611413	1.38571	0.610764	0.0065123	1.47591	0.606465	AT1G68170	nodulin MtN21 /EamA-like transporter family protein
AT5G18362	0.0564103	0.065051	1.15315	0.223071	0.0700348	1.24148	0.0462437	AT5G18362	Cytokine-induced anti-apoptosis inhibitor 1, Fe-S biogenesis
AT5G11660	0	0.0025	Inf	1	0.00266667	Inf	1	AT5G11660	Protein of Unknown Function (DUF239)
AT4G14810	0.123023	0.129231	1.05041	0.659924	0.108348	0.880746	0.241352	AT4G14810
AT1G60080	0.00394089	0.00466853	1.18454	1	0.00188147	0.477589	0.442768	AT1G60080	3'-5'-exoribonuclease family protein
AT5G17860	0.00460829	0.00321027	0.696885	1	0.00172712	0.375142	0.579935	CAX7	calcium exchanger 7
AT2G44030	0.00426894	0.0030248	0.70863	0.590352	0.00513149	1.20198	0.803492	AT2G44030	Galactose oxidase/kelch repeat superfamily protein
AT2G45650	0.325743	0.205436	0.630731	4.38903e-11	0.256617	0.787825	0.000107137	AGL6	AGAMOUS-like 6
AT5G20620	0.00342146	0.00377929	1.10456	0.829793	0.00409836	1.1978	0.681822	UBQ4	ubiquitin 4
AT4G38080	0.00459318	0.00458295	0.997775	1	0.00320924	0.698782	0.576577	AT4G38080	hydroxyproline-rich glycoprotein family protein
AT4G08980	0.0800416	0.0843116	1.05334	0.802805	0.0726795	0.908061	0.565552	FBW2	F-BOX WITH WD-40 2
AT2G28350	0.00680272	0.00421941	0.621074	1	0.00625	0.919012	1	ARF10	auxin response factor 10
AT3G03180	0.00510899	0.000504796	0.0988256	0.0040927	0.00279037	0.546227	0.210033	AT3G03180	Got1/Sft2-like vescicle transport protein family
AT1G51240	0.00485437	0.00212766	0.438488	0.455929	0.00208551	0.429807	0.454561	AT1G51240	Plant self-incompatibility protein S1 family
AT5G10790	0.00562061	0.00159363	0.283615	0.0978388	0.0156754	2.78848	0.00161573	UBP22	ubiquitin-specific protease 22
AT5G07070	0.112727	0.0866218	0.768525	0.101737	0.0973214	0.863397	0.332008	CIPK2	CBL-interacting protein kinase 2
AT3G42786	0.305807	0.338099	1.10558	0.0550779	0.358247	1.17146	0.000436742	AT3G42786
AT3G25655	0.00465839	0.00314465	0.675238	0.690266	0.00298954	0.641972	0.68152	IDL1	inflorescence deficient in abscission (IDA)-like 1
AT1G07130	0.0284238	0.0306691	1.07894	0.803258	0.0297398	1.04629	0.905478	STN1	Nucleic acid-binding, OB-fold-like protein
AT4G08590	0.337838	0.273418	0.809545	0.223677	0.343537	1.01685	0.930021	ORL1	ORTHRUS-like
AT2G44080	0.00520833	0	0	0.499387	0	0	0.508206	ARL	ARGOS-like
AT2G18400	0.00446122	0.00410397	0.919916	1	0.00274307	0.614923	0.289582	AT2G18400	ribosomal protein L6 family protein
AT5G40280	0.00556793	0.00672646	1.20794	0.773163	0.00317125	0.56973	0.497032	ERA1	Prenyltransferase family protein
AT3G44718	0.183128	0.171429	0.936162	0.700377	0.152411	0.832386	0.265332	AT3G44718	Plant thionin family protein
AT3G04010	0.00596421	0.00335946	0.563434	0.514052	0.00707965	1.18693	0.794871	AT3G04010	O-Glycosyl hydrolases family 17 protein
AT4G15910	0.00445186	0.0046729	1.04965	1	0.00145631	0.327213	0.127658	ATDI21	drought-induced 21
AT5G07380	0.101831	0.0775862	0.761954	0.00784326	0.0834665	0.81969	0.0393726	AT5G07380
AT5G62320	0.00928793	0.00347826	0.374924	0.357883	0.010661	1.1476	1	MYB99	myb domain protein 99
AT1G64355	0.302632	0.222738	0.736189	0.0337462	0.291339	0.962698	0.795567	AT1G64355
AT3G02270	0.157174	0.106678	0.678814	0.00090129	0.118121	0.7516	0.00845069	AT3G02270	Trimeric LpxA-like enzyme
AT1G04820	0.0518896	0.0453074	0.873168	0.247183	0.038739	0.746599	0.0115043	TUA4	tubulin alpha-4 chain
AT1G71866	0.00520833	0.00276753	0.531532	0.486627	0.00560538	1.07617	1	AT1G71866
AT1G33050	0.00860215	0	0	0.0334078	0.00922509	1.07237	1	AT1G33050
AT2G39210	0.00449438	0.00414938	0.923331	1	0.00204918	0.456311	0.608508	AT2G39210	Major facilitator superfamily protein
AT5G23950	0.254658	0.177577	0.697406	0.000144921	0.177215	0.695988	0.000172241	AT5G23950	Calcium-dependent lipid-binding (CaLB domain) family protein
AT5G45110	0	0.00105932	Inf	1	0.00356718	Inf	0.262152	NPR3	NPR1-like protein 3
AT2G47040	0.0101138	0.010333	1.02166	1	0.0049456	0.489184	0.263964	VGD1	Plant invertase/pectin methylesterase inhibitor superfamily
AT3G08650	0.0122951	0.0175029	1.42322	0.647888	0.00504202	0.41041	0.313666	AT3G08650	ZIP metal ion transporter family
AT2G28630	0.00323625	0.00702988	2.17059	0.662223	0	0	0.397946	KCS12	3-ketoacyl-CoA synthase 12
AT3G61150	0.00114548	0.00388601	3.39017	0.347285	0.00409417	3.57194	0.378486	HD-GL2-1	homeodomain GLABROUS 1
AT1G77810	0.270646	0.209462	0.773971	8.67665e-05	0.234292	0.865697	0.0192222	AT1G77810	Galactosyltransferase family protein
AT3G12970	0.00281162	0.00559552	1.98955	0.358662	0.00206825	0.735719	1	AT3G12970
AT5G52990	0.00331126	0.00209732	0.63343	0.476983	0.00442356	1.33586	0.466418	AT5G52990	SNARE-like superfamily protein
AT5G44330	0.00485618	0.00392542	0.80837	0.667092	0.00290613	0.598501	0.292335	AT5G44330	Tetratricopeptide repeat (TPR)-like superfamily protein
AT4G30930	0.0268403	0.0276423	1.02989	0.881324	0.0192353	0.716693	0.0293161	NFD1	Ribosomal protein L21
AT1G16210	0.00350058	0.00201511	0.575743	0.528766	0.0038249	1.09265	1	AT1G16210
AT3G61980	0.00703297	0.00564726	0.80301	0.581661	0.00483559	0.68762	0.432296	AT3G61980	serine protease inhibitor, Kazal-type family protein
AT5G08530	0.00298954	0.00443951	1.4849	0.502785	0.0028463	0.952071	1	CI51	51 kDa subunit of complex I
AT2G39320	0.135215	0.0988433	0.731147	0.0493709	0.102632	0.759159	0.103256	AT2G39320	Cysteine proteinases superfamily protein
AT2G36200	0.00374532	0.00235664	0.62939	0.682184	0.00834202	2.22634	0.36327	AT2G36200	P-loop containing nucleoside triphosphate hydrolases superfamily protein
AT1G34580	0	0.0153846	Inf	0.525076	0	0	1	AT1G34580	Major facilitator superfamily protein
AT5G13970	0.0236457	0.00242014	0.102411	1.96262e-10	0.0113972	0.482072	0.00171569	AT5G13970
AT1G02050	0.00627038	0.00276052	0.4403	0.0502797	0.0035	0.558223	0.0799012	LAP6	Chalcone and stilbene synthase family protein
AT1G66500	0.0322934	0.0446364	1.38206	0.0923878	0.0371873	1.1515	0.502835	AT1G66500	Pre-mRNA cleavage complex II
AT5G56200	0.0710383	0.0425806	0.599644	0.0372626	0.0927835	1.30589	0.2038	AT5G56200	C2H2 type zinc finger transcription factor family
AT5G24830	0.00526316	0.00506757	0.962858	1	0.00257732	0.489947	0.655845	AT5G24830	Tetratricopeptide repeat (TPR)-like superfamily protein
AT4G09110	0.00560897	0.00295276	0.52658	0.526678	0.00265487	0.473481	0.349142	AT4G09110	RING/U-box superfamily protein
AT3G15115	0.00188679	0.00460123	2.43777	0.309611	0.00362319	1.9198	0.705949	AT3G15115
AT5G24530	0.00355872	0.00182983	0.514332	0.687285	0.00326797	0.918343	1	DMR6	2-oxoglutarate (2OG) and Fe(II)-dependent oxygenase superfamily protein
AT1G04030	0.00379816	0.00444115	1.16923	0.785535	0.00401376	1.05678	1	AT1G04030
AT5G13360	0.193798	0.121365	0.626412	0.000772109	0.170524	0.879963	0.338286	AT5G13360	Auxin-responsive GH3 family protein
AT3G33530	0.344622	0.259637	0.753488	0.00350242	0.321161	0.93196	0.428762	AT3G33530	Transducin family protein / WD-40 repeat family protein
AT4G03070	0.251332	0.156596	0.623177	4.66707e-06	0.184976	0.736066	0.00179897	AOP1	2-oxoglutarate (2OG) and Fe(II)-dependent oxygenase superfamily protein
AT3G18210	0.003367	0.0084	2.49442	0.0123879	0.00122775	0.364672	0.118065	AT3G18210	2-oxoglutarate (2OG) and Fe(II)-dependent oxygenase superfamily protein
AT3G01410	0.00584795	0.00372208	0.63658	0.431662	0.00164024	0.280589	0.0645148	AT3G01410	Polynucleotidyl transferase, ribonuclease H-like superfamily protein
AT1G32480	0.00807175	0.0063593	0.787929	0.635733	0.0133333	1.65152	0.241596	IDH-IV	isocitrate dehydrogenase IV
AT5G01230	0.00503018	0.00637349	1.26692	0.793813	0.00733945	1.45882	0.585465	AT5G01230	S-adenosyl-L-methionine-dependent methyltransferases superfamily protein
AT5G63080	0.00978793	0.00123762	0.126606	0.047398	0.00519481	0.530918	0.361318	AT5G63080	2-oxoglutarate (2OG) and Fe(II)-dependent oxygenase superfamily protein
AT1G29370	0.0173913	0.0156139	0.897859	0.782367	0.0114548	0.658726	0.162823	AT1G29370	Kinase-related protein of unknown function (DUF1296)
AT5G10710	0.00498339	0.00224551	0.450655	0.0987038	0.00174115	0.349407	0.0234346	AT5G10710
AT3G05720	0.00854701	0.00626305	0.732871	0.499538	0.000798722	0.0935206	0.00501886	IMPA-7	importin alpha isoform 7
AT3G05320	0.0078853	0.00319234	0.404992	0.126044	0.00276625	0.350923	0.0720937	AT3G05320	O-fucosyltransferase family protein
AT2G21090	0.00516796	0	0	0.499622	0.00542495	1.04968	1	AT2G21090	Pentatricopeptide repeat (PPR-like) superfamily protein
AT4G30500	0.00369174	0.00275735	0.74695	0.606106	0.0024674	0.668421	0.446775	AT4G30500	Protein of unknown function (DUF788)
AT5G48070	0.00405405	0.00352941	0.870665	1	0.0190058	4.68335	0.010227	ATXTH20	xyloglucan endotransglucosylase/hydrolase 20
AT3G23850	0.289796	0.268566	0.92678	0.439787	0.258757	0.892937	0.271846	AT3G23850
AT2G34140	0.107296	0.0123967	0.115635	2.18832e-18	0.0282132	0.263093	5.02047e-11	AT2G34140	Dof-type zinc finger DNA-binding family protein
AT1G18880	0.00384615	0.0320366	8.31472	0.0136351	0.0857988	22.248	1.68393e-06	AT1G18880	Major facilitator superfamily protein
AT5G61570	0.00681818	0.00263852	0.387401	0.628489	0.00228833	0.335979	0.624171	AT5G61570	Protein kinase superfamily protein
AT1G50740	0.395572	0.329285	0.832452	0.000935051	0.344648	0.871281	0.0106499	AT1G50740	Transmembrane proteins 14C
AT5G58780	0.00454959	0.00287563	0.63219	0.520029	0.00167785	0.368943	0.271417	AT5G58780	Undecaprenyl pyrophosphate synthetase family protein
AT2G05642	0.321689	0.261493	0.812905	0.0018004	0.303252	0.942676	0.31823	AT2G05642	Nucleic acid-binding, OB-fold-like protein
AT3G47110	0.118158	0.118669	1.00432	1	0.116901	0.989365	0.926174	AT3G47110	Leucine-rich repeat protein kinase family protein
AT3G11430	0.00179372	0.00274123	1.52803	0.716235	0.0053816	2.99941	0.157228	ATGPAT5	glycerol-3-phosphate acyltransferase 5
AT3G56210	0.012931	0.00107411	0.0831158	0.00159417	0.00535236	0.414035	0.0783544	AT3G56210	ARM repeat superfamily protein
AT2G45450	0.0035461	0.00283487	0.799508	1	0.00590842	1.66584	0.563696	ZPR1	protein binding
AT2G26695	0.00182482	0.0125392	6.86329	0.0439322	0.00404858	2.21737	0.641335	AT2G26695	Ran BP2/NZF zinc finger-like superfamily protein
AT1G02580	0.0347551	0.0239808	0.690176	0.269742	0.0502717	1.44609	0.184886	MEA	SET domain-containing protein
AT5G03540	0	0	0	1	0.00619195	Inf	0.245066	ATEXO70A1	exocyst subunit exo70 family protein A1
AT1G58220	0	0.00369004	Inf	1	0.0077821	Inf	0.535205	AT1G58220	Homeodomain-like superfamily protein
AT4G10520	0.00551181	0.00456204	0.827751	0.781205	0.00350058	0.635216	0.416587	AT4G10520	Subtilase family protein
AT3G04290	0.00520833	0.00302419	0.580787	0.518135	0.00361882	0.694936	0.742543	ATLTL1	Li-tolerant lipase 1
AT1G07350	0.0583578	0.0389993	0.668321	0.000921114	0.0508309	0.87104	0.209811	AT1G07350	RNA-binding (RRM/RBD/RNP motifs) family protein
AT5G63960	0.00515464	0	0	0.365169	0	0	0.440181	EMB2780	DNA binding;nucleotide binding;nucleic acid binding;DNA-directed DNA polymerases;DNA-directed DNA polymerases
AT4G36490	0.0664479	0.0496168	0.746747	0.0175225	0.052797	0.794599	0.0455916	ATSFH12	SEC14-like 12
AT5G57810	0.0140845	0.00305344	0.217058	0.0456865	0.00455581	0.323822	0.186366	TET15	tetraspanin15
AT2G16005	0.00687623	0.00764007	1.11101	1	0.00603622	0.877895	1	AT2G16005	MD-2-related lipid recognition domain-containing protein
AT5G08040	0.00398293	0.00532387	1.33658	0.546483	0.00490677	1.23191	0.582091	TOM5	mitochondrial import receptor subunit TOM5 homolog
AT4G20340	0.0433245	0.0369099	0.85197	0.293437	0.0288853	0.66678	0.0119846	AT4G20340	Transcription factor TFIIE, alpha subunit
AT4G39340	0.00380711	0.0034662	0.910497	1	0.00511247	1.34266	0.738603	AT4G39340	Protein of unknown function (DUF1278)
AT4G33330	0.00161551	0.00340136	2.10449	0.647454	0.00327869	2.02866	0.652211	PGSIP3	plant glycogenin-like starch initiation protein 3
AT5G49900	0.00502934	0.00635209	1.26287	0.783741	0.00196078	0.390033	0.300646	AT5G49900	Beta-glucosidase, GBA2 type family protein
AT3G11150	0	0.00298063	Inf	1	0.00324675	Inf	0.491256	AT3G11150	2-oxoglutarate (2OG) and Fe(II)-dependent oxygenase superfamily protein
AT2G29790	0.00610221	0.0195246	3.19822	0.00333247	0.00942507	1.54423	0.476535	AT2G29790	Maternally expressed gene (MEG) family protein
AT3G03540	0.243036	0.206107	0.848109	0.113221	0.234554	0.965106	0.754115	NPC5	non-specific phospholipase C5
AT1G06950	0.00193673	0.00510638	2.63568	0.187107	0.0051963	2.68216	0.15322	TIC110	translocon at the inner envelope membrane of chloroplasts 110
AT4G14250	0.260461	0.193269	0.742111	0.00298794	0.204331	0.78457	0.0147641	AT4G14250	structural constituent of ribosome
AT4G17050	0.00305292	0.00232019	0.76003	0.788423	0.00232558	0.761794	0.625368	UGLYAH	ureidoglycine aminohydrolase
AT3G09940	0.0022779	0.00299401	1.31418	1	0.00380228	1.66868	0.672444	ATMDAR3	monodehydroascorbate reductase
AT3G51860	0.00522648	0.00364078	0.696799	0.694508	0.00283286	0.542287	0.66215	CAX3	cation exchanger 3
AT5G65609	0.139757	0.131833	0.943351	0.636364	0.109601	0.784306	0.0581089	AT5G65609
AT2G07734	0.00368588	0.00304617	0.826452	0.466952	0.00302224	0.819961	0.420458	AT2G07734	Alpha-L RNA-binding motif/Ribosomal protein S4 family protein
AT5G02320	0.666667	0.309091	0.467202	0.111282	0.333333	0.504324	0.159449	ATMYB3R5	myb domain protein 3r-5
AT5G66400	0.00281195	0.00259909	0.92433	1	0.00311688	1.10846	1	RAB18	Dehydrin family protein
AT5G46960	0.22956	0.251969	1.09748	0.606193	0.226766	0.987845	1	AT5G46960	Plant invertase/pectin methylesterase inhibitor superfamily protein
AT5G11425	0.00272702	0.00313112	1.14815	0.813062	0.00225416	0.826622	0.814759	AT5G11425
AT1G19200	0.00637959	0.00186916	0.293265	0.382211	0	0	0.158337	AT1G19200	Protein of unknown function (DUF581)
AT5G11030	0.0039128	0.00361925	0.924989	1	0.00365591	0.934334	0.871891	ALF4	aberrant lateral root formation 4
AT2G03880	0.004158	0.00472813	1.13695	1	0.00191939	0.461953	0.610618	REME1	Pentatricopeptide repeat (PPR) superfamily protein
AT2G20784	0.00473293	0.00365726	0.772771	0.659138	0.00485437	1.02566	1	AT2G20784
AT4G17190	0.00376028	0.00418535	1.11303	0.854402	0.00524635	1.39514	0.338022	FPS2	farnesyl diphosphate synthase 2
AT4G34100	0.00434783	0.00331785	0.763172	0.775508	0.0056338	1.29567	0.635405	AT4G34100	RING/U-box superfamily protein
AT4G03180	0.00308166	0.00721021	2.33921	0.105601	0.00393391	1.27649	0.801882	AT4G03180
AT5G48090	0.0154265	0.00250627	0.162575	0.00450751	0.00292612	0.189822	0.00133612	ELP1	EDM2-like protein1
AT5G01320	0.00165017	0.00204082	1.23654	1	0.00256739	1.55536	1	AT5G01320	Thiamine pyrophosphate dependent pyruvate decarboxylase family protein
AT5G58010	0.0035308	0.00350467	0.992603	1	0.003342	0.946516	1	LRL3	LJRHL1-like 3
AT5G57870	0.0162631	0.013986	0.860018	0.559049	0.0127924	0.786626	0.311868	eIFiso4G1	MIF4G domain-containing protein / MA3 domain-containing protein
AT5G37475	0.320106	0.276636	0.864275	0.239391	0.27651	0.863875	0.178576	AT5G37475	Translation initiation factor eIF3 subunit
AT3G27700	0.336967	0.197631	0.586623	5.9097e-09	0.240483	0.713765	0.000298665	AT3G27700	zinc finger (CCCH-type) family protein / RNA recognition motif (RRM)-containing protein
AT4G09490	0.0243902	0.0279503	1.14571	1	0	0	0.00488299	AT4G09490	Polynucleotidyl transferase, ribonuclease H-like superfamily protein
AT1G52140	0.00151286	0.0049554	3.27362	0.412623	0.00120773	0.798435	1	AT1G52140
AT1G18550	0.00312175	0.000905797	0.290318	0.344156	0.0036036	1.15427	1	AT1G18550	ATP binding microtubule motor family protein
AT5G53010	0.00253165	0.0031746	1.25356	1	0.00229885	0.908152	1	AT5G53010	calcium-transporting ATPase, putative
AT4G08460	0.31168	0.303981	0.975297	0.742097	0.229757	0.737219	3.82224e-05	AT4G08460	Protein of unknown function (DUF1644)
AT3G60120	0	0.0039604	Inf	0.150755	0.00622407	Inf	0.0538109	BGLU27	beta glucosidase 27
AT1G77510	0.0996217	0.0554951	0.557243	0.00185665	0.0111465	0.112017	1.42393e-12	PDI6	PDI-like 1-2
AT4G35870	0.0109804	0.00155521	0.14172	0.00407231	0.00329761	0.30047	0.031508	AT4G35870	early-responsive to dehydration stress protein (ERD4)
AT4G29440	0.019551	0.00430293	0.220195	0.000522904	0.00271592	0.139	2.14676e-06	AT4G29440	Regulator of Vps4 activity in the MVB pathway protein
AT1G52430	0.00669856	0.0105932	1.58104	0.465801	0.00442478	0.660686	0.568481	AT1G52430	Ubiquitin carboxyl-terminal hydrolase-related protein
AT5G41240	0.00226436	0.00557012	2.45959	0.0425775	0.00324388	1.4325	0.495785	GSTT2	glutathione S-transferase THETA 2
AT2G37790	0.00393185	0.00320627	0.815486	0.683922	0.00324963	0.826512	0.696758	AT2G37790	NAD(P)-linked oxidoreductase superfamily protein
AT1G15950	0.00395257	0.00465983	1.17884	1	0.00220994	0.55928	0.690025	ATCCR1	cinnamoyl coa reductase 1
AT5G55970	0.0096463	0	0	0.0856751	0	0	0.0814738	AT5G55970	RING/U-box superfamily protein
AT5G43670	0.198044	0.147213	0.743451	0.0178708	0.131915	0.666242	0.00345604	AT5G43670	Sec23/Sec24 protein transport family protein
AT4G26160	0.00247402	0.00481026	1.94397	0.287161	0.00390286	1.57737	0.437711	ACHT1	atypical CYS HIS rich thioredoxin 1
AT3G23260	0.0928962	0.106363	1.14493	0.179115	0.105566	1.13634	0.166999	AT3G23260	F-box and associated interaction domains-containing protein
AT3G04997	0.00950252	0.0151007	1.58891	0.171603	0.0100798	1.06075	0.875702	AT3G04997
AT2G45760	0.00307062	0.00310945	1.01264	1	0.00541072	1.76184	0.3331	BAP2	BON association protein 2
AT5G08350	0.00360036	0.00571429	1.5868	0.538169	0.00392927	1.0913	1	AT5G08350	GRAM domain-containing protein / ABA-responsive protein-related
AT1G67850	0.0038059	0.00395257	1.03853	1	0.00101523	0.266914	0.375817	AT1G67850	Protein of unknown function (DUF707)
AT4G10630	0.00722022	0.00252525	0.349922	0.289225	0.00419727	0.581503	0.528917	AT4G10630	Glutaredoxin family protein
AT1G69620	0.00576369	0.00359712	0.624186	0.46629	0.0039818	0.690917	0.477231	RPL34	ribosomal protein L34
AT4G33870	0.00552486	0.00854701	1.54464	1	0.00904977	1.63609	1	AT4G33870	Peroxidase superfamily protein
AT5G49070	0.0904311	0.0485009	0.536487	0.000455824	0.0945236	1.04524	0.771384	KCS21	3-ketoacyl-CoA synthase 21
AT1G49110	0.00612745	0.00532319	0.868807	0.775835	0.0032077	0.523654	0.331529	AT1G49110
AT4G04640	0	0	0	1	0.00909091	Inf	1	ATPC1	ATPase, F1 complex, gamma subunit protein
AT3G43860	0.00216685	0.00323102	1.49085	1	0.00196464	0.906718	1	GH9A4	glycosyl hydrolase 9A4
AT1G57860	0.00377358	0.00119048	0.315647	0.39139	0.00696517	1.84522	0.375906	AT1G57860	Translation protein SH3-like family protein
AT5G24560	0.151568	0.140328	0.925865	0.510537	0.155985	1.02914	0.792937	AtPP2-B12	phloem protein 2-B12
AT4G24230	0.00251572	0.00353357	1.4043	1	0.00241838	0.961318	1	ACBP3	acyl-CoA-binding domain 3
AT1G63160	0.134929	0.124853	0.92538	0.623419	0.120381	0.892233	0.436096	RFC2	replication factor C 2
AT1G71050	0.00142857	0	0	1	0.00280112	1.95988	1	HIPP20	Heavy metal transport/detoxification superfamily protein
AT5G22310	0.0103093	0.0359712	3.48714	0.000533944	0.0166493	1.61457	0.314391	AT5G22310
AT1G28510	0.244094	0.238832	0.978442	0.85023	0.24198	0.991341	0.928588	AT1G28510	Optic atrophy 3 protein (OPA3)
AT5G36925	0.0377358	0	0	0.501134	0	0	0.4955	AT5G36925
AT2G32910	0.00634921	0.00464191	0.731176	0.629619	0.00331675	0.522492	0.219102	AT2G32910	DCD (Development and Cell Death) domain protein
AT2G34160	0.00238854	0.00357143	1.49497	0.71345	0.002457	1.02866	1	AT2G34160	Alba DNA/RNA-binding protein
AT5G43840	0.00146628	0.00984529	6.7074	0.0702139	0.00863132	5.88126	0.0784557	AT-HSFA6A	heat shock transcription factor A6A
AT3G09020	0.00183993	0.0040404	2.19517	0.433651	0.00250836	1.36311	1	AT3G09020	alpha 1,4-glycosyltransferase family protein
AT1G48240	0.0133929	0	0	0.555432	0.00537634	0.402245	0.630214	ATNPSN12	novel plant snare 12
AT4G34150	0.00292398	0.00598205	2.04516	0.338124	0.00119474	0.408789	0.632423	AT4G34150	Calcium-dependent lipid-binding (CaLB domain) family protein
AT5G58390	0.0130952	0.00180668	0.138096	0.00344246	0.00101317	0.0774615	0.00195801	AT5G58390	Peroxidase superfamily protein
AT5G37320	0.0436681	0	0	0.000834983	0.0600707	1.37501	0.387975	AT5G37320	Protein of unknown function (DUF674)
AT5G33355	0.233229	0.163265	0.700094	9.68742e-05	0.158074	0.677836	6.67985e-06	AT5G33355	Defensin-like (DEFL) family protein
AT1G71140	0.00963391	0.00631912	0.656172	0.739034	0.00585938	0.608492	0.725587	AT1G71140	MATE efflux family protein
AT5G43600	0.0595813	0.0379981	0.63795	0.0553589	0.043883	0.736686	0.220622	ATAAH-2	ureidoglycolate amidohydrolase
AT3G48195	0.0134987	0.0149197	1.10524	0.729195	0.0111079	0.822918	0.417109	AT3G48195	Phox (PX) domain-containing protein
AT2G29040	0.17574	0.110546	0.629169	0.000741517	0.152284	0.866577	0.189303	AT2G29040	Exostosin family protein
AT5G07540	0.0180723	0.00643501	0.356305	0.0431472	0.035409	1.95853	0.0458888	GRP16	glycine-rich protein 16
AT5G50560	0.015444	0	0	0.125219	0	0	0.14052	AT5G50560	Protein of unknown function (DUF 3339)
AT3G51960	0.00532581	0.00440529	0.827192	0.699008	0.0103289	1.93919	0.0213142	BZIP24	basic leucine zipper 24
AT4G16580	0.0040783	0.0062167	1.52405	0.56782	0.00550206	1.34896	0.78189	AT4G16580	Protein phosphatase 2C family protein
AT2G05810	0.337662	0.218107	0.64604	1.4227e-06	0.316535	0.937464	0.452709	AT2G05810	ARM repeat superfamily protein
AT1G66960	0.0109689	0.00460123	0.419771	0.31509	0.00411523	0.37551	0.29486	AT1G66960	Terpenoid cyclases family protein
AT2G30750	0.0598504	0.0350404	0.585847	0.132655	0.0582192	0.972779	1	CYP71A12	cytochrome P450, family 71, subfamily A, polypeptide 12
AT4G11393	0	0	0	1	0	0	1	AT4G11393	Defensin-like (DEFL) family protein
AT3G09520	0.00319489	0.00838574	2.62249	0.412232	0.00988468	3.09146	0.173376	EXO70H4	exocyst subunit exo70 family protein H4
AT2G37010	0.00635104	0.00463499	0.729869	0.646712	0.00285878	0.450223	0.141375	ATNAP12	non-intrinsic ABC protein 12
AT1G36370	0.137778	0.129291	0.938401	0.590687	0.10325	0.749463	0.00900422	SHM7	serine hydroxymethyltransferase 7
AT5G42180	0.00537634	0.00490196	0.911981	1	0.00352113	0.655553	1	AT5G42180	Peroxidase superfamily protein
AT5G43610	0.0113636	0.0454545	3.973	0.368348	0	0	0.410138	ATSUC6	sucrose-proton symporter 6
AT3G25540	0.0383212	0.0461741	1.20476	0.580743	0.0797872	2.08081	0.00735978	LAG1	TRAM, LAG1 and CLN8 (TLC) lipid-sensing domain containing protein
AT3G23590	0.121495	0.104712	0.862027	0.553236	0.0792079	0.652346	0.144953	MED33A	REF4-related 1
AT2G24340	0.0508259	0.0553846	1.08967	0.749683	0.0506455	0.996452	1	AT2G24340	sequence-specific DNA binding transcription factors
AT1G63370	0.00521698	0.012786	2.45055	0.000853127	0.00426439	0.817427	0.635023	AT1G63370	Flavin-binding monooxygenase family protein
AT1G56110	0.00462469	0.00349825	0.756472	0.652726	0.00383877	0.830088	0.691304	NOP56	homolog of nucleolar protein NOP56
AT1G14510	0.00469116	0.00264784	0.564561	0.514443	0.003861	0.823106	1	AL7	alfin-like 7
AT2G28880	0.0252855	0.0251955	0.996442	1	0.0145433	0.575288	0.0411173	emb1997	para-aminobenzoate (PABA) synthase family protein
AT4G18910	0	0.00952381	Inf	0.525663	0.00490196	Inf	1	NIP1;2	NOD26-like intrinsic protein 1;2
AT2G21490	0.00591985	0.00915099	1.54564	0.279296	0.0044843	0.757551	0.553031	LEA	dehydrin LEA
AT4G01320	0.00463965	0.00235479	0.507596	0.188519	0.00165746	0.357288	0.0291666	ATSTE24	Peptidase family M48 family protein
AT4G15310	0.00510204	0.00405405	0.794699	1	0.00475813	0.932629	1	CYP702A3	cytochrome P450, family 702, subfamily A, polypeptide 3
AT1G19010	0.00389105	0.0018797	0.483409	0.618648	0.00311526	0.800782	1	AT1G19010
AT1G54250	0.0200772	0.010352	0.515681	0.0113585	0.0100182	0.499062	0.00648888	ATRPABC16.5	RNA polymerase Rpb8
AT1G55170	0.00288184	0.00542005	1.88037	0.279634	0.00287908	0.999041	1	AT1G55170
AT1G70230	0	0.00113766	Inf	1	0.00194742	Inf	0.515931	TBL27	TRICHOME BIREFRINGENCE-LIKE 27
AT3G27328	0.222535	0.264881	1.19004	0.344123	0.243626	1.09466	0.605279	AT3G27328
AT1G52830	0.00460829	0.00359389	0.780001	0.713774	0	0	0.249445	IAA6	indole-3-acetic acid 6
AT2G24700	0.011976	0.00389864	0.325971	0.221114	0.00858369	0.71705	0.72578	AT2G24700	Transcriptional factor B3 family protein
AT5G60940	0.00198873	0.00317586	1.59677	0.428781	0.0051395	2.58391	0.0700903	AT5G60940	Transducin/WD40 repeat-like superfamily protein
AT1G45015	0.275641	0.217125	0.787951	0.212292	0.317919	1.15311	0.487289	AT1G45015	MD-2-related lipid recognition domain-containing protein
AT5G56990	0.00375235	0.00358102	0.954346	1	0.00138122	0.368238	0.411326	AT5G56990
AT4G09600	0	0.00210084	Inf	1	0.0109649	Inf	0.0710363	GASA3	GAST1 protein homolog 3
AT1G23160	0.00514933	0.00502008	0.974907	1	0.00127226	0.247237	0.234078	AT1G23160	Auxin-responsive GH3 family protein
AT1G67510	0.0075188	0	0	0.0710894	0	0	0.0965821	AT1G67510	Leucine-rich repeat protein kinase family protein
AT2G21280	0.0144832	0.00403633	0.278803	0.0139666	0.00597907	0.412962	0.0281938	ATSULA	NAD(P)-binding Rossmann-fold superfamily protein
AT5G64490	0.00235018	0.00294551	1.25321	0.739245	0.00367454	1.56332	0.555495	AT5G64490	ARM repeat superfamily protein
AT1G08230	0.146245	0.259494	1.77294	0.00786224	0.271739	1.85634	0.00470155	AT1G08230	Transmembrane amino acid transporter family protein
AT5G60960	0.245186	0.171084	0.69791	0.00316104	0.196058	0.79972	0.0532716	AT5G60960	Pentatricopeptide repeat (PPR) superfamily protein
AT3G52302	0.00559976	0.00380491	0.679519	0.360692	0.0034339	0.61327	0.166254	AT3G52302
AT3G42180	0.0227273	0.0186916	0.823538	1	0	0	0.27439	AT3G42180	Exostosin family protein
AT4G33250	0.00519031	0.00490998	0.945992	1	0.00299401	0.576917	0.260168	EIF3K	eukaryotic translation initiation factor 3K
AT1G67780	0.00239808	0.00232288	0.968652	1	0.00628366	2.61912	0.315801	AT1G67780	Zinc-finger domain of monoamine-oxidase A repressor R1 protein
AT5G19260	0.00527009	0.00205973	0.391041	0.414247	0.00981595	1.86187	0.390031	AT5G19260	Protein of unknown function (DUF3049)
AT3G27720	0.00480307	0.00344828	0.718043	0.743206	0.00734694	1.52935	0.592986	ARI4	IBR domain containing protein
AT3G21510	0	0.0057971	Inf	0.135267	0	0	1	AHP1	histidine-containing phosphotransmitter 1
AT2G01290	0.0015748	0.00382044	2.42508	0.419286	0.00188147	1.19464	1	RPI2	ribose-5-phosphate isomerase 2
AT5G65230	0.0101523	0	0	0.30294	0	0	0.145388	AtMYB53	myb domain protein 53
AT5G18100	0.00638978	0.00487541	0.763058	0.663018	0.00512821	0.802612	0.67224	CSD3	copper/zinc superoxide dismutase 3
AT2G12935	0.332827	0.277139	0.832768	0.100349	0.307135	0.922844	0.441183	AT2G12935
AT5G64880	0.0019685	0	0	1	0.010084	5.11671	0.132841	AT5G64880
AT3G13710	0.0433996	0.00397614	0.0917854	2.66647e-05	0.0544465	1.25429	0.486373	PRA1.F4	prenylated RAB acceptor 1.F4
AT4G37040	0.00301594	0.00352526	1.16883	0.78564	0.00201005	0.666536	0.578427	MAP1D	methionine aminopeptidase 1D
AT2G03500	0	0.00666667	Inf	1	0.0172414	Inf	0.555886	AT2G03500	Homeodomain-like superfamily protein
AT3G01880	0.00541796	0.00194553	0.359235	0.313863	0.00207182	0.382527	0.20643	AT3G01880	Plant protein of unknown function (DUF946)
AT2G23149	0.324572	0.184287	0.567878	6.31922e-10	0.229232	0.706324	5.72267e-06	AT2G23149
AT1G76830	0.247059	0.162349	0.657347	0.0049534	0.227468	0.920781	0.60881	AT1G76830	F-box and associated interaction domains-containing protein
AT4G38060	0.00386473	0.00470958	1.2185	1	0.00340832	0.881948	1	AT4G38060
AT4G05440	0.0559345	0.0860759	1.53846	0.0369751	0.0592593	1.05942	0.827713	EDA35	temperature sensing protein-related
AT3G50050	0.00625978	0.00163132	0.26086	0.374671	0.00555556	0.887603	1	AT3G50050	Eukaryotic aspartyl protease family protein
AT3G08960	0.00315956	0.00301205	0.953331	1	0.0018622	0.589603	0.630527	AT3G08960	ARM repeat superfamily protein
AT4G26950	0.0037037	0.00694444	1.87459	0.304662	0.00552105	1.49047	0.583473	AT4G26950	Protein of unknown function, DUF584
AT5G64840	0.00181984	0.00422297	2.31961	0.454834	0.00391007	2.14782	0.437686	GCN5	general control non-repressible 5
AT5G57650	0.00468384	0.00729167	1.5564	0.555634	0.00453515	0.968264	1	AT5G57650	eukaryotic translation initiation factor-related
AT5G16300	0.0108542	0.0171756	1.58222	0.0895435	0.0106262	0.978994	1	AT5G16300	Vps51/Vps67 family (components of vesicular transport) protein
AT3G54700	0.00241838	0.00776053	3.20687	0.18273	0.00601685	2.48683	0.452166	PHT1;7	phosphate transporter 1;7
AT1G55020	0.186992	0.107383	0.574381	1.78466e-06	0.101389	0.542328	4.23141e-08	LOX1	lipoxygenase 1
AT5G27944	0.00817362	0.00476324	0.582804	0.0776395	0.00562746	0.68853	0.251237	AT5G27944	MADS-box transcription factor family protein
AT4G16260	0.00592885	0.0177563	2.99376	0.00559517	0.0231849	3.90888	5.34857e-05	AT4G16260	Glycosyl hydrolase superfamily protein
AT4G38570	0.00730994	0.0019802	0.271134	0.410546	0	0	0.0198197	PIS2	probable CDP-diacylglycerol--inositol 3-phosphatidyltransferase 2
AT3G24310	0	0.0121317	Inf	0.0457634	0.00181159	Inf	1	MYB305	myb domain protein 305
AT4G04490	0.0598802	0.0465718	0.777852	0.290189	0.0560254	0.935628	0.771868	CRK36	cysteine-rich RLK (RECEPTOR-like protein kinase) 36
AT3G20898	0.00119332	0.00473373	3.96379	0.374302	0.00140845	1.18015	1	AT3G20898
AT4G04601	0.269359	0.246897	0.916628	0.00668765	0.246331	0.91451	0.00365911	AT4G04601
AT4G26400	0.00272109	0.00267977	0.984817	1	0.00407498	1.49743	0.47928	AT4G26400	RING/U-box superfamily protein
AT4G23510	0.00683654	0.00277778	0.406414	0.129806	0.00190295	0.278441	0.0331028	AT4G23510	Disease resistance protein (TIR-NBS-LRR class) family
AT3G26934	0.00222222	0.00292969	1.31817	1	0.00349243	1.57119	0.680364	AT3G26934
AT1G48970	0.00335289	0.00272232	0.812007	1	0.00625489	1.86506	0.390341	AT1G48970	NagB/RpiA/CoA transferase-like superfamily protein
AT5G53070	0.112007	0.0785669	0.701504	0.00202074	0.0948651	0.846985	0.0894005	AT5G53070	Ribosomal protein L9/RNase H1
AT3G59980	0.0729847	0.0813674	1.11483	0.3272	0.068201	0.934471	0.520012	AT3G59980	Nucleic acid-binding, OB-fold-like protein
AT5G07130	0.00392927	0.00344086	0.875741	0.824911	0.00374883	0.954067	1	LAC13	laccase 13
AT2G15760	0.0714286	0.0315789	0.443155	0.127607	0.0338983	0.475511	0.138562	AT2G15760	Protein of unknown function (DUF1645)
AT5G53905	0.0080573	0.00678222	0.84181	0.813872	0.00465116	0.577415	0.41264	AT5G53905
AT4G27170	0.0205656	0.0196672	0.956336	1	0.0141509	0.688211	0.31232	SESA4	seed storage albumin 4
AT2G37660	0.00403009	0.00308928	0.766583	0.552947	0.00293083	0.727271	0.548485	AT2G37660	NAD(P)-binding Rossmann-fold superfamily protein
AT4G33120	0.00747198	0.00491642	0.658142	0.551334	0.00832178	1.11365	1	AT4G33120	S-adenosyl-L-methionine-dependent methyltransferases superfamily protein
AT2G36160	0.00802568	0.00326397	0.406758	0.0225253	0.00322581	0.401988	0.0113439	AT2G36160	Ribosomal protein S11 family protein
AT3G22430	0.01236	0.0121086	0.97966	1	0.0116156	0.939818	0.804339	AT3G22430
AT1G79420	0.00926706	0.00140746	0.151978	0.00890151	0.0527144	5.6851	4.86484e-10	AT1G79420	Protein of unknown function (DUF620)
AT2G24800	0.0104822	0.00508475	0.485405	0.478526	0.00140449	0.134214	0.0421308	AT2G24800	Peroxidase superfamily protein
AT4G19590	0.00366636	0.00287977	0.785539	0.736995	0.00284293	0.775494	0.735271	AT4G19590	Chaperone DnaJ-domain superfamily protein
AT3G17060	0.00371058	0.00242718	0.654406	1	0.00626305	1.68702	0.670963	AT3G17060	Pectin lyase-like superfamily protein
AT5G48595	0.0164654	0.0229111	1.39118	0.374415	0.0232323	1.41073	0.328664	AT5G48595	Defensin-like (DEFL) family protein
AT5G65980	0.00671141	0.00556586	0.829436	1	0.00163666	0.244073	0.232135	AT5G65980	Auxin efflux carrier family protein
AT2G20450	0.00552995	0.00356597	0.644915	0.490851	0.00363636	0.657642	0.37957	AT2G20450	Ribosomal protein L14
AT5G39645	0	0.0138889	Inf	0.394595	0.00680272	Inf	1	AT5G39645	Defensin-like (DEFL) family protein
AT4G39390	0.00693642	0.00520833	0.750983	0.771619	0.00161031	0.232307	0.0713796	NST-K1	nucleotide sugar transporter-KT 1
AT3G15530	0.00453172	0.00460123	1.01533	1	0.00475436	1.04911	1	AT3G15530	S-adenosyl-L-methionine-dependent methyltransferases superfamily protein
AT5G46530	0.0981912	0.069523	0.708118	0.014198	0.0553025	0.563312	3.60974e-05	AT5G46530	AWPM-19-like family protein
AT3G55750	0.00340426	0.00357508	1.05019	1	0.00356633	1.04761	1	AT3G55750	Ribosomal protein L35Ae family protein
AT1G70350	0.0128662	0.0152717	1.18693	0.393261	0.0150111	1.16669	0.36068	AT1G70350
AT4G26810	0.00281096	0.00258398	0.919253	1	0.00207756	0.739134	0.604381	AT4G26810	SWIB/MDM2 domain superfamily protein
AT1G35375	0.30237	0.295396	0.976933	0.665193	0.295691	0.977907	0.65158	AT1G35375
AT5G57785	0.00309358	0.00272777	0.881789	1	0.0054878	1.77359	0.409521	AT5G57785
AT1G28306	0.024032	0.0025413	0.10586	0.000170565	0.00459242	0.191284	0.000922676	AT1G28306	Plant self-incompatibility protein S1 family
AT1G12450	0.00317083	0.00370714	1.1691	0.805355	0.0024426	0.770379	0.783084	AT1G12450	SNARE associated Golgi protein family
AT2G35780	0.00502197	0.00463822	0.9236	1	0.00359928	0.716783	0.599583	scpl26	serine carboxypeptidase-like 26
AT2G31020	0.00357569	0.00231481	0.647468	0.739807	0.00289855	0.810683	1	ORP1A	OSBP(oxysterol binding protein)-related protein 1A
AT2G27775	0.00946586	0.00810811	0.856609	0.84434	0.00153846	0.162625	0.00203717	AT2G27775
AT5G41590	0.00952381	0.00304878	0.320809	0.56414	0	0	0.170973	AT5G41590	Protein of unknown function (DUF567)
AT3G60860	0.00419617	0.00295639	0.704582	0.534824	0.00314618	0.749804	0.462191	AT3G60860	SEC7-like guanine nucleotide exchange family protein
AT5G12236	0.00396825	0.00757576	1.9068	1	0.00333333	0.840268	1	AT5G12236
AT1G19086	0.3891	0.291553	0.749411	0.00512601	0.369832	0.950472	0.608569	AT1G19086
AT5G40950	0.0228509	0.033195	1.45239	0.210769	0.0239852	1.04963	0.883675	RPL27	ribosomal protein large subunit 27
AT1G05870	0.00809061	0.00252525	0.312368	0.25125	0.0015674	0.193949	0.119653	AT1G05870	Protein of unknown function (DUF1685)
AT3G05020	0.103345	0.0748773	0.724572	0.000644437	0.0820408	0.793881	0.0126239	ACP1	acyl carrier protein 1
AT2G24410	0.00575731	0.00381194	0.662174	0.48764	0.00323924	0.562705	0.264684	AT2G24410
AT3G02920	0.0048951	0.000926784	0.189423	0.148841	0.00309837	0.633059	0.554091	ATRPA32B	Replication protein A, subunit RPA32
AT1G07540	0.00235988	0.00507246	2.14895	0.237753	0.00122699	0.520039	0.687598	TRFL2	TRF-like 2
AT2G36740	0.0299065	0.0310734	1.039	1	0.0352423	1.17822	0.719811	SWC2	sequence-specific DNA binding transcription factors;DNA binding;DNA binding
AT5G20410	0.00340136	0.00261097	0.767682	0.76684	0.00360577	1.06011	1	MGD2	monogalactosyldiacylglycerol synthase 2
AT2G38130	0.00137552	0.00273973	1.99049	1	0.008	5.80635	0.118347	ATMAK3	Acyl-CoA N-acyltransferases (NAT) superfamily protein
AT5G09970	0.00353357	0	0	0.138209	0.00521512	1.47547	1	CYP78A7	cytochrome P450, family 78, subfamily A, polypeptide 7
AT3G14550	0.000980392	0.0042337	4.31594	0.225968	0.000816993	0.833404	1	GGPS3	geranylgeranyl pyrophosphate synthase 3
AT2G34650	0.00270636	0.00240964	0.890428	1	0.00285714	1.0557	1	PID	Protein kinase superfamily protein
AT1G78820	0.00102459	0.00234926	2.29208	0.638086	0.00314465	3.06771	0.369514	AT1G78820	D-mannose binding lectin protein with Apple-like carbohydrate-binding domain
AT2G27570	0.00526742	0.00318471	0.604674	0.35928	0.00321932	0.611238	0.284155	AT2G27570	P-loop containing nucleoside triphosphate hydrolases superfamily protein
AT1G03790	0	0.00308642	Inf	1	0.00738007	Inf	0.502851	SOM	Zinc finger C-x8-C-x5-C-x3-H type family protein
AT5G37570	0.312687	0.140676	0.450039	7.87677e-13	0.175641	0.561859	2.42012e-07	AT5G37570	Pentatricopeptide repeat (PPR-like) superfamily protein
AT4G14455	0.00640652	0.00465357	0.726448	0.507844	0.00421941	0.658692	0.374774	BS14B	Target SNARE coiled-coil domain protein
AT2G35020	0.022242	0.0278926	1.25391	0.482111	0.0243493	1.09468	0.784097	GlcNAc1pUT2	N-acetylglucosamine-1-phosphate uridylyltransferase 2
AT2G16535	0.175589	0.122358	0.696968	0.00642518	0.105137	0.598923	0.000252349	AT2G16535	Maternally expressed gene (MEG) family protein
AT5G18410	0.0319922	0.032361	1.01152	1	0.0405991	1.26897	0.156018	PIR	transcription activators
AT3G03080	0.0927703	0.0705882	0.760956	0.0385491	0.0901587	0.97185	0.853275	AT3G03080	Zinc-binding dehydrogenase family protein
AT4G18920	0.00384025	0.0125977	3.27972	0.00062197	0.0122494	3.18944	0.000646388	AT4G18920	Protein of unknown function (DUF1264)
AT3G51150	0.00231214	0.00369004	1.59557	0.698889	0.000904977	0.391585	0.585488	AT3G51150	ATP binding microtubule motor family protein
AT3G46620	0.00467602	0.00288462	0.617007	0.54052	0.00797872	1.706	0.357824	AT3G46620	zinc finger (C3HC4-type RING finger) family protein
AT5G22460	0.0105042	0.0030303	0.288846	0.409702	0.00761421	0.725134	0.735296	AT5G22460	alpha/beta-Hydrolases superfamily protein
AT5G56760	0.00500626	0.00338328	0.675892	0.449383	0.00492611	0.983993	1	SAT-52	serine acetyltransferase 1;1
AT3G49570	0.0234742	0.0078125	0.333549	0.255118	0.00287356	0.122862	0.0335195	LSU3	response to low sulfur 3
AT2G31670	0.0274625	0.0445502	1.62205	0.00168013	0.0227716	0.829219	0.274475	AT2G31670	Stress responsive alpha-beta barrel domain protein
AT5G07690	0	0.00536193	Inf	0.520007	0.00446429	Inf	0.475687	MYB29	myb domain protein 29
AT3G62770	0.00182815	0.00409556	2.23972	0.322004	0.00252653	1.38189	0.735767	AtATG18a	Transducin/WD40 repeat-like superfamily protein
AT5G66631	0.00177873	0.00439932	2.47277	0.0977925	0.00362538	2.03793	0.224738	AT5G66631	Tetratricopeptide repeat (TPR)-like superfamily protein
AT5G05120	0.327731	0.195205	0.59593	0.00270462	0.291022	0.888093	0.459226	AT5G05120	C2H2 and C2HC zinc fingers superfamily protein
AT3G05270	0.0681071	0.0648794	0.952606	0.751045	0.0678051	0.995567	1	AT3G05270	Plant protein of unknown function (DUF869)
AT2G18880	0.0528751	0.0493998	0.934272	0.611133	0.056195	1.06281	0.608977	VEL2	vernalization5/VIN3-like
AT5G20730	0.0181818	0	0	0.247788	0	0	0.4	IAA21	Transcriptional factor B3 family protein / auxin-responsive factor AUX/IAA-related
AT1G02220	0	0	0	1	0	0	1	ANAC003	NAC domain containing protein 3
AT1G74420	0.00490196	0.00674764	1.3762	0.735822	0.00257732	0.526025	0.659849	FUT3	fucosyltransferase 3
AT1G68700	0.00516796	0	0	0.126418	0.00424178	0.820882	1	AT1G68700
AT3G57760	0.00285225	0.00421941	1.47916	0.728184	0.00511654	1.79356	0.423039	AT3G57760	Protein kinase superfamily protein
AT3G29195	0.00858369	0.00212465	0.247622	0.025323	0.004329	0.504431	0.135742	AT3G29195
AT1G64820	0.0112644	0.012919	1.14686	0.565898	0.0155984	1.38468	0.122372	AT1G64820	MATE efflux family protein
AT4G33280	0.0513834	0.0484385	0.942729	0.729576	0.0251756	0.490065	0.000338864	AT4G33280	AP2/B3-like transcriptional factor family protein
AT5G65800	0	0.00763359	Inf	0.0466754	0	0	1	ETO2	ACC synthase 5
AT5G41670	0.050415	0.0468085	0.928464	0.605187	0.04	0.793444	0.0731698	AT5G41670	6-phosphogluconate dehydrogenase family protein
AT4G13610	0	0.0153846	Inf	1	0.0119048	Inf	1	MEE57	DNA (cytosine-5-)-methyltransferase family protein
AT4G05380	0.00356125	0.00636008	1.78565	0.204218	0.00251099	0.705131	0.487138	AT4G05380	P-loop containing nucleoside triphosphate hydrolases superfamily protein
AT1G56680	0.0026455	0.00129702	0.490495	0.621348	0.00661376	2.49872	0.452049	AT1G56680	Chitinase family protein
AT5G07760	0	0.00299581	Inf	0.0627124	0.00645919	Inf	0.00103462	AT5G07760	formin homology 2 domain-containing protein / FH2 domain-containing protein
AT3G10330	0	0.00529568	Inf	0.0313698	0.00245499	Inf	0.252644	AT3G10330	Cyclin-like family protein
AT2G16400	0.00472441	0.00536673	1.13583	1	0	0	0.253487	BLH7	BEL1-like homeodomain 7
AT5G57780	0.00265957	0.00402145	1.51165	0.686047	0.00479042	1.80055	0.689583	AT5G57780
AT5G58190	0.00293255	0.00412797	1.40736	1	0.00199005	0.678782	1	ECT10	evolutionarily conserved C-terminal region 10
AT4G28760	0.0021692	0.00706215	3.25298	0.412689	0.002079	0.95845	1	AT4G28760	Protein of unknown function (DUF3741)
AT4G24890	0.0178302	0.0187913	1.05389	0.831655	0.00993707	0.557369	0.00998377	ATPAP24	purple acid phosphatase 24
AT2G43880	0.00957854	0.00236967	0.247694	0.234105	0.005386	0.562595	0.494462	AT2G43880	Pectin lyase-like superfamily protein
AT1G22140	0.0456853	0.0222222	0.486694	0.0378029	0.0389049	0.851689	0.57993	AT1G22140
AT1G75210	0.00240385	0.00171821	0.714813	0.601144	0.00357313	1.48635	0.415135	AT1G75210	HAD-superfamily hydrolase, subfamily IG, 5'-nucleotidase
AT1G30330	0	0.00673401	Inf	0.499267	0	0	1	ARF6	auxin response factor 6
AT1G77200	0.00451467	0.00633914	1.40369	1	0.00718133	1.58996	0.69895	AT1G77200	Integrase-type DNA-binding superfamily protein
AT1G30360	0.00992063	0.00312989	0.315798	0.251662	0.00181159	0.182865	0.11019	ERD4	Early-responsive to dehydration stress protein (ERD4)
AT5G66030	0.00651997	0.00410116	0.629132	0.429252	0.00403226	0.618587	0.550399	ATGRIP	Golgi-localized GRIP domain-containing protein
AT1G75280	0.00295955	0.00511866	1.72931	0.25767	0.00273317	0.923548	1	AT1G75280	NmrA-like negative transcriptional regulator family protein
AT5G23395	0.307976	0.224903	0.730339	0.000645177	0.239964	0.779228	0.00471462	MIA40	Cox19-like CHCH family protein
AT3G23810	0	0	0	1	0	0	1	SAHH2	S-adenosyl-l-homocysteine (SAH) hydrolase 2
AT5G57720	0.00260247	0.00429975	1.65192	0.550097	0.00454287	1.74531	0.400509	AT5G57720	AP2/B3-like transcriptional factor family protein
AT5G49100	0.0025974	0.00521921	2.00871	0.480584	0.00598205	2.30224	0.318593	AT5G49100
AT3G49190	0.00254291	0.00863558	3.39466	0.021956	0.00421687	1.65802	0.549872	AT3G49190	O-acyltransferase (WSD1-like) family protein
AT1G18200	0.00376412	0.00451467	1.19927	1	0.00268456	0.713355	1	RABA6b	RAB GTPase homolog A6B
AT3G44300	0.14786	0.108614	0.734962	0.245874	0.0962343	0.651346	0.135774	AtNIT2	nitrilase 2
AT1G55680	0.00547731	0.00172265	0.314658	0.183774	0.0060698	1.10812	1	AT1G55680	Transducin/WD40 repeat-like superfamily protein
AT3G26290	0.00626959	0.00183486	0.292801	0.120118	0.00559441	0.892346	1	CYP71B26	cytochrome P450, family 71, subfamily B, polypeptide 26
AT1G34000	0.00696258	0.00185701	0.266864	0.110728	0.00218818	0.314414	0.12566	OHP2	one-helix protein 2
AT1G04410	0	0.00406174	Inf	0.163688	0.00309119	Inf	0.304465	AT1G04410	Lactate/malate dehydrogenase family protein
AT5G14011	0.00240577	0.00289855	1.20473	1	0.00158604	0.659377	0.685647	AT5G14011
AT3G12080	0.00375626	0.00407	1.08348	1	0.00245614	0.65394	0.456285	emb2738	GTP-binding family protein
AT2G19260	0.065046	0.0679825	1.04514	0.781354	0.075188	1.15587	0.289873	AT2G19260	RING/FYVE/PHD zinc finger superfamily protein
AT5G46920	0.00255265	0.00321543	1.25954	0.738508	0.0018622	0.729591	0.722754	AT5G46920	Intron maturase, type II family protein
AT4G32070	0.0107126	0.00174825	0.163252	0.000525121	0.00679348	0.634226	0.193452	Phox4	Octicosapeptide/Phox/Bem1p (PB1) domain-containing protein / tetratricopeptide repeat (TPR)-containing protein
AT3G19490	0.00952381	0	0	0.166388	0	0	0.157754	NHD1	sodium:hydrogen antiporter 1
AT2G02220	0.00332594	0.0029383	0.883505	1	0.0052356	1.57379	0.726929	PSKR1	phytosulfokin receptor 1
AT2G14820	0.0161943	0.00641026	0.396152	0.147889	0.0130548	0.806283	0.636627	NPY2	Phototropic-responsive NPH3 family protein
AT3G04420	0.143885	0.00297619	0.020822	8.43329e-10	0.0712743	0.495952	0.0283622	anac048	NAC domain containing protein 48
AT5G05700	0.00473142	0.0064493	1.363	0.395263	0.0046436	0.981438	1	ATE1	arginine-tRNA protein transferase 1
AT5G66740	0.00533618	0.000960615	0.180161	0.108009	0.00120048	0.22513	0.22316	AT5G66740	Protein of unknown function (DUF620)
AT3G18170	0.00380642	0.00527983	1.38696	0.628979	0.00485009	1.27411	0.644904	AT3G18170	Glycosyltransferase family 61 protein
AT3G02470	0.00512033	0.000608643	0.118936	0.0150238	0.00352823	0.68913	0.476792	SAMDC	S-adenosylmethionine decarboxylase
AT1G45243	0.257143	0.12987	0.507002	0.148236	0.243243	0.946328	1	AT1G45243	Cysteine/Histidine-rich C1 domain family protein
AT1G21650	0.00510204	0.0019861	0.389441	0.300407	0.00333333	0.653462	0.739867	SECA2	Preprotein translocase SecA family protein
AT5G60810	0.00465116	0	0	0.297931	0.00194175	0.418036	0.503375	RGF1	root meristem growth factor 1
AT3G18050	0.006	0.00637755	1.06288	1	0.00724638	1.20754	1	AT3G18050
AT5G46440	0.00408831	0.00625279	1.52928	0.314533	0.00434311	1.06233	1	AT5G46440
AT2G28725	0.00247219	0.00450857	1.82318	0.705931	0.00473293	1.91399	0.506253	AT2G28725
AT3G26616	0.0482574	0.0189329	0.392394	2.1343e-06	0.0193519	0.401098	5.462e-07	AT3G26616
AT1G28520	0.0179372	0	0	0.0328931	0.00371747	0.207806	0.183379	VOZ1	vascular plant one zinc finger protein
AT1G14048	0.0262544	0.0252438	0.961509	0.914621	0.0271985	1.03596	0.920699	AT1G14048	GCK domain-containing protein
AT3G51370	0.00590842	0.00201005	0.340421	0.230689	0.00585366	0.990735	1	AT3G51370	Protein phosphatase 2C family protein
AT3G63052	0.00528634	0.0047619	0.900841	1	0.00317237	0.600175	0.27539	AT3G63052
AT3G29633	0.253946	0.231694	0.912373	0.365642	0.230715	0.908544	0.272904	AT3G29633
AT5G19600	0.00730689	0.00269179	0.368586	0.313935	0.0127119	1.73921	0.258742	SULTR3;5	sulfate transporter 3;5
AT3G11470	0.00367454	0.00382897	1.04204	1	0.00598444	1.62839	0.340523	AT3G11470	4'-phosphopantetheinyl transferase superfamily
AT3G53990	0.00151515	0.00475059	3.13329	0.392914	0.00252525	1.6661	1	AT3G53990	Adenine nucleotide alpha hydrolases-like superfamily protein
AT3G13210	0.00367309	0.00649351	1.76759	0.261739	0.00439473	1.19642	0.819245	AT3G13210	crooked neck protein, putative / cell cycle protein, putative
AT2G42130	0.0186063	0.0200082	1.07531	0.761974	0.0198921	1.06912	0.77292	AT2G42130	Plastid-lipid associated protein PAP / fibrillin family protein
AT2G22941	0.00755668	0.011811	1.56226	0.738747	0.00657895	0.8708	1	AT2G22941	Defensin-like (DEFL) family protein
AT4G26980	0.0467091	0.0507213	1.08587	0.579717	0.0501859	1.07445	0.600371	AT4G26980	RNI-like superfamily protein
AT3G24890	0.00591716	0.00369004	0.624079	1	0.00409836	0.693042	1	VAMP728	vesicle-associated membrane protein 728
AT3G61090	0.00222469	0.0035551	1.59782	0.413001	0.00250705	1.12688	1	AT3G61090	Putative endonuclease or glycosyl hydrolase
AT1G05220	0.004158	0.00278358	0.669545	0.753489	0.00425532	1.0234	1	AT1G05220	Transmembrane protein 97, predicted
AT2G23130	0	0.0103093	Inf	0.193441	0	0	1	AGP17	arabinogalactan protein 17
AT3G24070	0.00672269	0.00348432	0.518374	0.207075	0.00361664	0.538046	0.157662	AT3G24070	Zinc knuckle (CCHC-type) family protein
AT5G39960	0.197071	0.19308	0.979757	0.902543	0.177419	0.900335	0.443337	AT5G39960	GTP binding;GTP binding
AT1G63245	0.00571429	0.00356633	0.624242	0.54513	0.00323625	0.56649	0.527611	CLE14	CLAVATA3/ESR-RELATED 14
AT4G30460	0.0103397	0.00583771	0.564705	0.215282	0.00203943	0.197351	0.00587388	AT4G30460	glycine-rich protein
AT1G66180	0.115666	0.0959184	0.82936	0.256765	0.217931	1.88341	1.60109e-05	AT1G66180	Eukaryotic aspartyl protease family protein
AT2G16940	0.18254	0.0410959	0.226057	0.000208741	0.0748899	0.411251	0.0094712	AT2G16940	Splicing factor, CC1-like
AT1G07790	0.0675788	0.0613757	0.908258	0.455509	0.0564236	0.834962	0.148235	HTB1	Histone superfamily protein
AT4G35165	0.00717131	0.00618982	0.863184	0.81527	0.00273038	0.380864	0.160865	AT4G35165	Protein of unknown function (DUF1278)
AT2G21030	0.39726	0.334218	0.841494	0.323301	0.35274	0.888084	0.494286	AT2G21030
AT5G36940	0.380952	0.25	0.660976	0.552003	0.3	0.790922	0.764174	CAT3	cationic amino acid transporter 3
AT4G24470	0.00463231	0.00449775	0.970958	1	0.00450197	0.971864	1	TIFY1	GATA-type zinc finger protein with TIFY domain
AT3G13610	0.0447427	0.00641849	0.143575	9.04707e-07	0.0115875	0.259171	3.90316e-05	AT3G13610	2-oxoglutarate (2OG) and Fe(II)-dependent oxygenase superfamily protein
AT2G22310	0.00590842	0.0025641	0.434213	0.425725	0.005	0.84636	1	ATUBP4	ubiquitin-specific protease 4
AT3G10120	0.0049505	0.00460829	0.930979	1	0	0	0.217491	AT3G10120
AT2G32300	0.00454545	0.00270758	0.595791	0.52221	0.00239617	0.527285	0.508542	UCC1	uclacyanin 1
AT1G07720	0.00625	0.00573394	0.917501	1	0.00417246	0.667748	0.740455	KCS3	3-ketoacyl-CoA synthase 3
AT3G20580	0.00252525	0	0	1	0.00561798	2.22245	0.606108	COBL10	COBRA-like protein 10 precursor
AT5G05282	0	0	0	1	0	0	1	CPuORF64	conserved peptide upstream open reading frame 64
AT1G16420	0.00456853	0.00441176	0.965693	1	0.0071599	1.56707	0.332285	MC8	metacaspase 8
AT3G54680	0.0675381	0.0752988	1.11488	0.342489	0.0481425	0.712873	0.00686173	AT3G54680	proteophosphoglycan-related
AT5G53040	0.00581395	0	0	0.124645	0.00352113	0.605866	0.695483	AT5G53040	RWP-RK domain-containing protein
AT3G50960	0.00687758	0.00298329	0.433862	0.115325	0.00480559	0.698792	0.433209	PLP3a	phosducin-like protein 3 homolog
AT3G45190	0.00596026	0.00756939	1.26985	0.640457	0.0179748	3.01463	0.003144	AT3G45190	SIT4 phosphatase-associated family protein
AT2G02630	0.099278	0.134855	1.35798	0.12257	0.215873	2.17353	4.55709e-07	AT2G02630	Cysteine/Histidine-rich C1 domain family protein
AT3G44340	0.00434783	0.00218818	0.503443	0.473964	0.0124896	2.87168	0.0418659	CEF	clone eighty-four
AT5G17950	0.0470475	0.0279579	0.594321	0.00115061	0.0287655	0.611485	0.00215136	AT5G17950
AT2G31082	0.00842697	0.0122549	1.45356	0.730517	0.00268097	0.318585	0.36402	CLE7	CLAVATA3/ESR-RELATED 7
AT1G72740	0.0021106	0.0039491	1.87083	0.293131	0.00270911	1.28352	0.783604	AT1G72740	Homeodomain-like/winged-helix DNA-binding family protein
AT1G05060	0.00560119	0.00285132	0.509122	0.141539	0.00535619	0.956236	1	AT1G05060
AT3G61389	0.00620567	0.00334308	0.538788	0.199972	0.00318091	0.512657	0.138463	AT3G61389
AT5G50810	0.00454545	0.00520833	1.14545	1	0.00995025	2.18515	0.608787	TIM8	translocase inner membrane subunit 8
AT5G52930	0.0895436	0.0836261	0.933913	0.612868	0.0652837	0.729137	0.0174139	AT5G52930	Protein of unknown function (DUF295)
AT3G60570	0.00833333	0.142857	16.9401	0.000511171	0.0315789	3.76785	0.327234	ATEXPB5	expansin B5
AT3G60790	0	0.0131004	Inf	0.088683	0.00649351	Inf	0.499904	AT3G60790	F-box family protein
AT3G06540	0.00189633	0.00388027	2.04574	0.353888	0.0148778	7.84192	3.05143e-05	REP	Rab escort protein
AT1G55960	0.00297619	0.00384369	1.29138	0.778131	0.0028363	0.952991	1	AT1G55960	Polyketide cyclase/dehydrase and lipid transport superfamily protein
AT1G32060	0.0148699	0.0151515	1.0189	1	0.00722022	0.486176	0.445981	PRK	phosphoribulokinase
AT1G77700	0	0.00604839	Inf	0.0439735	0.0029615	Inf	0.272081	AT1G77700	Pathogenesis-related thaumatin superfamily protein
AT1G75510	0.00327065	0.00304183	0.930087	1	0.0113798	3.47782	0.0225565	AT1G75510	Transcription initiation factor IIF, beta subunit
AT3G43340	0.319749	0.339389	1.06137	0.468422	0.333542	1.04314	0.596672	AT3G43340	Pseudouridine synthase family protein
AT1G54090	0.0264817	0.0807834	3.04879	4.30188e-06	0.0522052	1.97073	0.00722418	ATEXO70D2	exocyst subunit exo70 family protein D2
AT4G28560	0.00304136	0.0101196	3.32586	0.0219892	0.00662252	2.17698	0.195805	RIC7	ROP-interactive CRIB motif-containing protein 7
AT1G26520	0.00456919	0.00477327	1.04466	1	0.00244978	0.536257	0.382449	AT1G26520	Cobalamin biosynthesis CobW-like protein
AT3G27210	0.00242522	0.00773349	3.18767	0.0742958	0.010882	4.48527	0.00807649	AT3G27210
AT2G47660	0.00956938	0	0	0.0412409	0.00204082	0.213496	0.144797	AT2G47660
AT4G21930	0.00518379	0.00337349	0.650846	0.480319	0.00404245	0.779873	0.650821	AT4G21930	Protein of unknown function, DUF584
AT1G15240	0.00601076	0.00294985	0.490824	0.114371	0.00387685	0.645038	0.235579	AT1G15240	Phox-associated domain;Phox-like;Sorting nexin, C-terminal
AT1G07980	0.00538669	0.00337512	0.626628	0.381504	0.00423403	0.786055	0.689325	NF-YC10	nuclear factor Y, subunit C10
AT1G01740	0.00361011	0.0035868	0.993546	1	0.0013245	0.367007	0.270498	AT1G01740	Protein kinase protein with tetratricopeptide repeat domain
AT5G25350	0.011194	0.0100251	0.895722	1	0	0	0.0740378	EBF2	EIN3-binding F box protein 2
AT2G03830	0.121439	0.0590219	0.486265	0.000434959	0.097561	0.803494	0.221557	RGF8
AT3G16670	0.0052356	0.00110254	0.210787	0.185712	0.0251397	4.797	0.00202427	AT3G16670	Pollen Ole e 1 allergen and extensin family protein
AT1G62914	0.00285714	0.00333519	1.16726	1	0.001619	0.566741	0.496349	AT1G62914	pentatricopeptide (PPR) repeat-containing protein
AT2G04622	0.333333	0.242938	0.72946	0.250078	0.292135	0.876712	0.62313	AT2G04622
AT5G28000	0.0773956	0.0321856	0.415982	3.91246e-07	0.0335008	0.43297	2.1355e-06	AT5G28000	Polyketide cyclase/dehydrase and lipid transport superfamily protein
AT1G53090	0.00453721	0.00267738	0.590251	0.708338	0.000993049	0.219003	0.221168	SPA4	SPA1-related 4
AT4G05180	0.128933	0.111111	0.861812	0.180281	0.105979	0.822017	0.0519384	PSBQ-2	photosystem II subunit Q-2
AT3G19070	0.00995025	0.00127226	0.127985	0.0285504	0.00348837	0.35077	0.160312	AT3G19070	Homeodomain-like superfamily protein
AT3G52350	0.00243803	0.00277008	1.13617	1	0.00429799	1.76271	0.344848	AT3G52350	D111/G-patch domain-containing protein
AT1G74448	0.00262398	0.00449438	1.71262	0.277631	0.00339888	1.29527	0.548164	AT1G74448
AT3G53030	0.00252207	0.00232919	0.923529	1	0.00393701	1.56079	0.541014	SRPK4	ser/arg-rich protein kinase 4
AT2G01990	0.0052356	0.00258398	0.493978	0.622573	0.00352113	0.672839	1	AT2G01990
AT3G17380	0.00474215	0.00171429	0.361591	0.139202	0.0034163	0.720482	0.607289	AT3G17380	TRAF-like family protein
AT2G36750	0.111656	0.0481786	0.431682	8.21855e-06	0.0114811	0.102926	7.55208e-18	UGT73C1	UDP-glucosyl transferase 73C1
AT5G48460	0.279802	0.149822	0.535526	1.55427e-16	0.172689	0.617244	1.81844e-11	AT5G48460	Actin binding Calponin homology (CH) domain-containing protein
AT3G23380	0.141834	0.139474	0.983367	0.940542	0.174935	1.23322	0.157491	RIC5	ROP-interactive CRIB motif-containing protein 5
AT1G08540	0.00487409	0.00294118	0.603562	0.524432	0.00401606	0.824024	0.777772	SIGB	RNApolymerase sigma subunit 2
AT1G12460	0.00328407	0.00125628	0.382695	0.654069	0.00283086	0.862046	1	AT1G12460	Leucine-rich repeat protein kinase family protein
AT4G09770	0.261739	0.198238	0.757428	0.000134198	0.223713	0.854739	0.0129757	AT4G09770	TRAF-like family protein
AT5G23600	0.00347977	0.00178094	0.511874	0.387513	0.00471698	1.35546	0.654824	AT5G23600	RNA 2'-phosphotransferase, Tpt1 / KptA family
AT1G06250	0.0106209	0.0333519	3.13939	4.41058e-07	0.0328358	3.09089	3.9334e-07	AT1G06250	alpha/beta-Hydrolases superfamily protein
AT1G52827	0.00441501	0.00346021	0.783835	0.736646	0.013382	3.02922	0.0667401	CDT1	cadmium tolerance 1
AT4G02870	0.266573	0.306378	1.14924	0.200016	0.181548	0.681187	0.000975555	AT4G02870
AT3G20810	0.112195	0.0833333	0.742928	0.140961	0.0190476	0.169972	1.12893e-10	JMJD5	2-oxoglutarate (2OG) and Fe(II)-dependent oxygenase superfamily protein
AT1G47690	0.209985	0.182306	0.868256	0.294904	0.177134	0.843646	0.241942	AT1G47690
AT5G59270	0.0037843	0.00199005	0.52603	0.687687	0.0042337	1.11869	1	AT5G59270	Concanavalin A-like lectin protein kinase family protein
AT5G35470	0.253456	0.242718	0.957668	0.842849	0.237681	0.937847	0.769743	AT5G35470
AT1G49590	0.0114431	0.00551398	0.481925	0.0214883	0.0115031	1.00524	1	AT1G49590	C2H2 and C2HC zinc fingers superfamily protein
AT5G27860	0.560784	0.442748	0.789832	0.226957	0.473469	0.844489	0.283796	AT5G27860
AT1G06280	0.00728155	0.00550459	0.756193	1	0.00674157	0.925943	1	LBD2	LOB domain-containing protein 2
AT1G78420	0.00404858	0.00421496	1.04108	1	0.00612745	1.51308	0.728516	AT1G78420	RING/U-box superfamily protein
AT1G08465	0.00574163	0.00162206	0.282654	0.153897	0.00425985	0.742035	0.756899	YAB2	Plant-specific transcription factor YABBY family protein
AT5G48150	0.00255754	0.00177305	0.693548	1	0.00449775	1.75777	1	PAT1	GRAS family transcription factor
AT5G15350	0.00116822	0.00396432	3.39144	0.383018	0.00529101	4.52587	0.221699	AtENODL17	early nodulin-like protein 17
AT2G40720	0.00948509	0.00264201	0.278724	0.105289	0.00352113	0.371448	0.203168	AT2G40720	Tetratricopeptide repeat (TPR)-like superfamily protein
AT1G32970	0.0053313	0.00361446	0.678067	0.57962	0.00621469	1.16562	0.815285	AT1G32970	Subtilisin-like serine endopeptidase family protein
AT4G29770	0.00449294	0.00325945	0.725538	0.774072	0.00263296	0.586122	0.395312	AT4G29770
AT5G41850	0.0451755	0.0342536	0.758248	0.0624946	0.0439501	0.972872	0.825923	AT5G41850	alpha/beta-Hydrolases superfamily protein
AT4G29970	0.00368324	0.00408163	1.10815	1	0.00749625	2.03465	0.285516	AT4G29970	F-box and associated interaction domains-containing protein
AT3G07440	0.0115329	0.00385039	0.333962	0.0101842	0.00411711	0.357066	0.00785813	AT3G07440
AT2G39010	0.00496032	0.00207612	0.418694	0.286194	0.000866551	0.174827	0.104029	PIP2E	plasma membrane intrinsic protein 2E
AT4G22110	0.00706357	0.00393082	0.556646	0.38621	0.00262009	0.371094	0.203336	AT4G22110	GroES-like zinc-binding dehydrogenase family protein
AT4G20810	0.0176416	0.0195204	1.10647	0.722404	0.0195679	1.10914	0.663843	AT4G20810	transcription initiation factor IIE (TFIIE) alpha subunit family protein / general transcription factor TFIIE family protein
AT5G49250	0	0.0185185	Inf	0.478261	0.0105263	Inf	1	AT5G49250	Beta-galactosidase related protein
AT5G55750	0.00402685	0.00484848	1.2039	1	0.00440529	1.09395	1	AT5G55750	hydroxyproline-rich glycoprotein family protein
AT5G36410	0.21875	0.21978	1.00468	1	0.181818	0.833143	1	AT5G36410	ECA1 gametogenesis related family protein
AT5G27310	0.00342759	0.00538358	1.5704	0.566959	0.00613079	1.78827	0.408435	AT5G27310	Transcription factor IIS family protein
AT3G27425	0.0060423	0.00373972	0.619036	0.421158	0.00332226	0.54996	0.393465	AT3G27425	ECA1-like gametogenesis related family protein
AT4G04955	0.022007	0.035533	1.61433	0.0577456	0.0401003	1.82178	0.0115687	ATALN	allantoinase
AT2G27380	0.00345125	0.00514139	1.48956	0.479625	0.0021901	0.634647	0.58068	ATEPR1	extensin proline-rich 1
AT4G20860	0.00240964	0.00745156	3.08979	0.416664	0	0	0.461197	AT4G20860	FAD-binding Berberine family protein
AT3G47580	0.0529801	0.0888031	1.67469	0.136768	0.111111	2.09455	0.0244606	AT3G47580	Leucine-rich repeat protein kinase family protein
AT1G28815	0.00474158	0.00172265	0.363386	0.106046	0.00271318	0.572286	0.329693	AT1G28815
AT3G23640	0.00553097	0.00534188	0.965821	1	0.00613497	1.10914	1	HGL1	heteroglycan glucosidase 1
AT1G01260	0.00397351	0.0380435	9.56377	3.81425e-06	0.0191388	4.8124	0.00852674	AT1G01260	basic helix-loop-helix (bHLH) DNA-binding superfamily protein
AT5G28190	0.136878	0.123245	0.900419	0.281005	0.145635	1.06398	0.471993	AT5G28190
AT5G15570	0.0286041	0.0381143	1.3323	0.21582	0.0481036	1.68133	0.0126177	AT5G15570	Bromodomain transcription factor
AT5G51105	0.00524934	0	0	0.230617	0.00269542	0.513915	1	AT5G51105	Protein of unknown function (DUF1278)
AT4G34870	0.00267738	0.00203874	0.761535	0.733038	0.00407925	1.5234	0.559071	ROC5	rotamase cyclophilin 5
AT1G26815	0.0514678	0.0697455	1.35503	0.0138639	0.0409021	0.794749	0.0873626	AT1G26815	FBD domain family
AT3G54730	0.115625	0.108597	0.939296	0.817324	0.0954198	0.825497	0.504407	AT3G54730
AT2G33000	0.00594966	0.00407925	0.685693	0.502027	0.00490998	0.825291	0.690593	AT2G33000	ubiquitin-associated (UBA)/TS-N domain-containing protein-related
AT4G35480	0.00672269	0.00099108	0.147592	0.0671327	0.00744417	1.10727	1	RHA3B	RING-H2 finger A3B
AT2G27535	0.00537634	0.0104895	1.94904	0.657696	0.00883002	1.64144	0.695704	AT2G27535	ribosomal protein L10A family protein
AT4G31800	0.0031185	0.00314795	1.00944	1	0.00645856	2.07027	0.335405	WRKY18	WRKY DNA-binding protein 18
AT1G16730	0.00632911	0.00314324	0.496706	0.149493	0.00614754	0.971312	1	UP6	unknown protein 6
AT2G24030	0.200323	0.166979	0.833662	0.231918	0.125749	0.627931	0.00216344	AT2G24030	zinc ion binding;nucleic acid binding
AT2G21890	0.173759	0.156028	0.898135	0.785436	0.146552	0.84366	0.552055	CAD3	cinnamyl alcohol dehydrogenase homolog 3
AT3G08870	0.00177096	0.00247525	1.39754	0.720403	0.00445931	2.51724	0.228149	AT3G08870	Concanavalin A-like lectin protein kinase family protein
AT3G53120	0.00337137	0.00373289	1.10721	0.828738	0.0017673	0.524256	0.250014	VPS37-1	Modifier of rudimentary (Mod(r)) protein
AT3G52930	0.0150198	0.00332779	0.221682	0.00275947	0.00673401	0.448503	0.0549237	AT3G52930	Aldolase superfamily protein
AT3G01085	0.00372671	0.00139373	0.374065	0.228803	0.0042337	1.13601	0.82174	AT3G01085	Protein kinase superfamily protein
AT5G06755	0.00504854	0.00327869	0.649496	0.473074	0.00413956	0.819983	0.698024	AT5G06755
AT2G34870	0.00275229	0.00173762	0.631468	0.67931	0.00395257	1.43588	0.73221	MEE26	hydroxyproline-rich glycoprotein family protein
AT4G01516	0.0149786	0.0135931	0.907491	0.721131	0.0143477	0.957871	0.913048	AT4G01516
AT3G19780	0.00385781	0.003663	0.949502	1	0.00378788	0.981873	1	AT3G19780
AT3G14330	0.00524691	0.00279888	0.533492	0.215214	0.0049554	0.944432	1	AT3G14330	Tetratricopeptide repeat (TPR)-like superfamily protein
AT1G08700	0.00300172	0.00141978	0.473081	0.349355	0.00343171	1.1432	1	PS1	Presenilin-1
AT4G24620	0.176282	0.139496	0.791455	0.141098	0.0666667	0.378423	3.66539e-07	PGI1	phosphoglucose isomerase 1
AT1G66590	0.00383944	0.00813008	2.11723	0.0639107	0.00498221	1.29758	0.553103	COX19-1	cytochrome c oxidase 19-1
AT1G09550	0.00262467	0.00996264	3.79277	0.109825	0.00464396	1.76862	0.665991	AT1G09550	Pectinacetylesterase family protein
AT5G19690	0.00310024	0.00367918	1.1867	0.819489	0.00313578	1.01146	1	STT3A	staurosporin and temperature sensitive 3-like A
AT5G45520	0.00293255	0.00259965	0.886532	1	0.0116897	3.98416	0.0295404	AT5G45520	Leucine-rich repeat (LRR) family protein
AT5G29210	0.299515	0.258632	0.863531	0.0419203	0.309295	1.03266	0.60976	AT5G29210
AT1G16370	0.010989	0.00325733	0.296884	0.383011	0.00274725	0.250429	0.37331	2013-10-06	organic cation/carnitine transporter 6
AT3G06740	0.0265487	0.00372671	0.140437	6.47525e-05	0.043239	1.62837	0.0251848	GATA15	GATA transcription factor 15
AT1G80730	0.00527426	0.00428878	0.813231	0.764742	0.00193798	0.367617	0.270716	ZFP1	zinc-finger protein 1
AT5G13600	0.00630517	0.00751174	1.19125	1	0.0042735	0.677937	0.740172	AT5G13600	Phototropic-responsive NPH3 family protein
AT5G16850	0.00327582	0.00430902	1.31534	0.457777	0.00328034	1.00138	1	ATTERT	telomerase reverse transcriptase
AT5G33300	0.376768	0.301676	0.800768	0.0171853	0.319516	0.848098	0.0551007	AT5G33300	chromosome-associated kinesin-related
AT2G37370	0.00347222	0.00405954	1.16907	1	0.00453172	1.305	0.75941	AT2G37370
AT1G11420	0.00441306	0.00237812	0.538938	0.269056	0.00318564	0.721902	0.438174	ATDUF2	DOMAIN OF UNKNOWN FUNCTION 724 2
AT5G60230	0.00559159	0.00437563	0.782565	0.511128	0.00218765	0.391302	0.0150647	SEN2	splicing endonuclease 2
AT1G61210	0	0	0	1	0.00961538	Inf	1	AT1G61210	Transducin/WD40 repeat-like superfamily protein
AT4G24090	0.00415476	0.00349873	0.842121	0.702685	0.00447164	1.07629	0.866761	AT4G24090
AT1G57980	0.00274725	0	0	1	0.00554017	2.01474	0.623453	AT1G57980	Nucleotide-sugar transporter family protein
AT3G17450	0.00309051	0.00146987	0.4757	0.350036	0.00271616	0.878898	1	AT3G17450	hAT dimerisation domain-containing protein
AT2G06908	0.336131	0.312751	0.930477	0.257923	0.346	1.02936	0.640635	AT2G06908
AT3G03050	0.00387764	0.0035524	0.916162	1	0.00423131	1.09122	1	KJK	cellulose synthase-like D3
AT4G27650	0.0066778	0.00460123	0.689242	0.71599	0.00541516	0.811067	1	PEL1	Eukaryotic release factor 1 (eRF1) family protein
AT2G15580	0.00512821	0.005	0.975057	1	0	0	1	AT2G15580	RING/U-box superfamily protein
AT5G15970	0.0126582	0.00790514	0.625264	0.641261	0	0	0.498463	KIN2	stress-responsive protein (KIN2) / stress-induced protein (KIN2) / cold-responsive protein (COR6.6) / cold-regulated protein (COR6.6)
AT4G38030	0.00522193	0.00321199	0.615235	0.739314	0.00524934	1.00525	1	AT4G38030	Rhamnogalacturonate lyase family protein
AT4G10850	0	0	0	1	0.00355872	Inf	1	SWEET7	Nodulin MtN3 family protein
AT5G40870	0.0404412	0.017341	0.429362	0.135754	0.0305344	0.755414	0.643563	ATUK/UPRT1	uridine kinase/uracil phosphoribosyltransferase 1
AT5G35110	0.0106952	0.00987654	0.923565	1	0.035514	3.31698	0.0294173	AT5G35110
AT3G12587	0.0520314	0.0445402	0.856073	0.427816	0.0377588	0.725773	0.0775578	AT3G12587	Oligosaccaryltransferase
AT3G07170	0.00286898	0.00248756	0.867074	0.812242	0.00257483	0.897487	1	AT3G07170	Sterile alpha motif (SAM) domain-containing protein
AT3G04970	0.0196285	0.0172861	0.880699	0.604819	0.00903342	0.460274	0.000652018	AT3G04970	DHHC-type zinc finger family protein
AT1G15140	0.00389307	0.002537	0.651713	0.500627	0.00366435	0.941248	1	AT1G15140	FAD/NAD(P)-binding oxidoreductase
AT1G04810	0.00243112	0.00715215	2.94083	0.106706	0.00419815	1.72645	0.500224	AT1G04810	26S proteasome regulatory complex, non-ATPase subcomplex, Rpn2/Psmd1 subunit
AT4G27390	0.00550055	0.00441306	0.80233	0.688968	0.00320741	0.583167	0.223329	AT4G27390
AT2G13430	0.212903	0.16129	0.75807	0.350793	0.152542	0.717212	0.354217	AT2G13430
AT1G67070	0.00512821	0.00497512	0.970216	1	0.0164835	3.20531	0.359114	DIN9	Mannose-6-phosphate isomerase, type I
AT1G53270	0.00308166	0.00129366	0.420041	0.595338	0.00718133	2.32877	0.424025	AT1G53270	ABC-2 type transporter family protein
AT2G01320	0.0510541	0.0418225	0.819203	0.0953715	0.0472915	0.926315	0.452767	AT2G01320	ABC-2 type transporter family protein
AT5G42420	0.00485437	0.00714286	1.46972	1	0.00555556	1.14404	1	AT5G42420	Nucleotide-sugar transporter family protein
AT2G37610	0.0107527	0	0	0.0453573	0.00724638	0.674305	1	AT2G37610
AT5G64401	0.00208914	0.00472494	2.26143	0.0570044	0.00617284	2.9546	0.00391927	AT5G64401
AT3G14470	0.0188679	0.0349183	1.85022	0.0240694	0.0427969	2.26764	0.000924268	AT3G14470	NB-ARC domain-containing disease resistance protein
AT1G04550	0.00660793	0.00184502	0.279544	0.33699	0.0018797	0.284797	0.340392	BDL	AUX/IAA transcriptional regulator family protein
AT2G42350	0.00772201	0.00780031	1.01013	1	0	0	0.501718	AT2G42350	RING/U-box superfamily protein
AT2G28710	0.0031881	0.00497512	1.56022	0.739479	0.00510204	1.6	0.739266	AT2G28710	C2H2-type zinc finger family protein
AT3G12240	0.00438116	0.00153139	0.349631	0.134178	0.0052867	1.20664	0.825848	SCPL15	serine carboxypeptidase-like 15
AT5G52900	0.00161812	0.00323102	1.99569	1	0.00679348	4.19467	0.229025	AT5G52900
AT3G54260	0.00396511	0.00229885	0.579909	0.707576	0.00346021	0.872714	1	TBL36	TRICHOME BIREFRINGENCE-LIKE 36
AT2G24740	0.206107	0.127451	0.618696	0.0116011	0.0925926	0.449616	8.74898e-05	SDG21	SET domain group 21
AT1G47810	0.352941	0.295567	0.837761	0.448468	0.359848	1.01954	1	AT1G47810	F-box and associated interaction domains-containing protein
AT2G17350	0.00358073	0.00161464	0.450989	0.27489	0.00282566	0.789161	0.663848	AT2G17350
AT1G27450	0.00415584	0.00357873	0.861166	0.801828	0.00248036	0.596918	0.421784	ATAPT1	adenine phosphoribosyl transferase 1
AT3G27360	0.00410537	0.00312337	0.76084	0.540027	0.00139237	0.339212	0.0481392	AT3G27360	Histone superfamily protein
AT4G10140	0.00613497	0	0	1	0.00473934	0.773054	1	AT4G10140
AT4G01700	0.00259291	0.00265957	1.02571	1	0.0037037	1.42816	0.717873	AT4G01700	Chitinase family protein
AT3G55810	0.00304569	0.00489396	1.6063	0.681012	0.00493583	1.62021	0.726262	AT3G55810	Pyruvate kinase family protein
AT4G02120	0.00860759	0.003861	0.448657	0.0943048	0.00964467	1.12045	0.741534	AT4G02120	CTP synthase family protein
AT1G69400	0.055043	0.037478	0.680931	0.00437767	0.062621	1.13765	0.237594	AT1G69400	Transducin/WD40 repeat-like superfamily protein
AT4G23150	0.00411523	0.00393701	0.956699	1	0.00323625	0.786499	0.737131	CRK7	cysteine-rich RLK (RECEPTOR-like protein kinase) 7
AT5G10860	0.00463142	0.00464037	1.00193	1	0.00328707	0.709783	0.51443	AT5G10860	Cystathionine beta-synthase (CBS) family protein
AT5G07680	0.00546448	0	0	0.19255	0.00239234	0.438244	0.601808	ANAC079	NAC domain containing protein 80
AT3G27480	0.0822657	0.0378727	0.460502	4.77713e-06	0.0876021	1.06482	0.686428	AT3G27480	Cysteine/Histidine-rich C1 domain family protein
AT1G51920	0.0075188	0.00605327	0.805175	0.785098	0.00182815	0.243302	0.0621139	AT1G51920
AT4G40040	0.00353982	0.00361011	1.01986	1	0.00244424	0.690546	0.483473	AT4G40040	Histone superfamily protein
AT2G43795	0.00438596	0.00298507	0.681088	1	0.00696864	1.58749	1	AT2G43795
AT1G56000	0.0121528	0.0197952	1.6286	0.114927	0.0228216	1.87758	0.0171994	AT1G56000	FAD/NAD(P)-binding oxidoreductase family protein
AT4G17860	0.00778968	0.00591716	0.759733	0.772908	0.00215517	0.276839	0.113502	AT4G17860	Protein of Unknown Function (DUF239)
AT3G13130	0.00984252	0.0095057	0.965802	1	0.00265957	0.270539	0.410146	AT3G13130
AT3G19030	0.00179856	0.00157233	0.874314	1	0.00263505	1.46468	1	AT3G19030
AT1G42540	0.544959	0.303167	0.556686	0.000324456	0.348659	0.640101	0.00280805	ATGLR3.3	glutamate receptor 3.3
AT5G65400	0.0031881	0.00184502	0.578882	0.668538	0.00217391	0.682014	0.69168	AT5G65400	alpha/beta-Hydrolases superfamily protein
AT4G10040	0.291139	0.175953	0.604745	0.00681971	0.190372	0.654202	0.0118656	CYTC-2	cytochrome c-2
AT1G08100	0.00508906	0.00903614	1.77473	0.717382	0.00534045	1.04936	1	ATNRT2.2	nitrate transporter 2.2
AT3G46650	0.00687758	0.00253485	0.368796	0.27123	0.00417246	0.606884	0.725859	AT3G46650	UDP-Glycosyltransferase superfamily protein
AT1G29465	0.0643564	0.0297834	0.462905	7.69036e-05	0.064281	0.998828	1	AT1G29465
AT3G04720	0.00470588	0.00220848	0.469386	0.222655	0.00433651	0.921494	1	PR4	pathogenesis-related 4
AT1G75960	0.00324254	0.00296736	0.915191	1	0.0029838	0.920225	1	AT1G75960	AMP-dependent synthetase and ligase family protein
AT2G33260	0.00339559	0.00480349	1.41452	0.49746	0.00352	1.03664	1	AT2G33260	Tryptophan/tyrosine permease
AT1G63420	0.00679348	0.00267738	0.394324	0.285461	0.00618238	0.910133	1	AT1G63420	Arabidopsis thaliana protein of unknown function (DUF821)
AT1G29470	0.12747	0.0612813	0.480897	2.08363e-06	0.0454995	0.357099	1.1884e-09	AT1G29470	S-adenosyl-L-methionine-dependent methyltransferases superfamily protein
AT5G53510	0.0026178	0.00369686	1.41169	1	0.00374532	1.42988	1	ATOPT9	oligopeptide transporter 9
AT2G46662	0.00570207	0.00730994	1.28186	0.643005	0.00246609	0.432605	0.24544	AT2G46662
AT2G40070	0.00254022	0.00181159	0.71327	1	0.00375704	1.47882	0.741231	AT2G40070
AT2G07674	0.00431406	0.003003	0.696211	0.732151	0.00227273	0.526953	0.497215	AT2G07674	Unknown conserved protein
AT4G19645	0	0	0	1	0.0026455	Inf	1	AT4G19645	TRAM, LAG1 and CLN8 (TLC) lipid-sensing domain containing protein
AT4G12005	0	0	0	1	0	0	1	AT4G12005
AT3G18900	0.000817661	0.00284495	3.47783	0.380752	0.00318878	3.89828	0.24005	AT3G18900
AT1G48310	0.00460688	0.00473934	1.02876	1	0.0040747	0.884502	0.847799	CHA18	chromatin remodeling factor18
AT5G22380	0.0152801	0.00355872	0.233156	0.0654218	0.00294985	0.193285	0.0295837	NAC090	NAC domain containing protein 90
AT1G32930	0.00197628	0.00475436	2.40399	0.633608	0	0	1	AT1G32930	Galactosyltransferase family protein
AT4G04885	0.303977	0.230362	0.757908	0.00328585	0.231317	0.761048	0.00378183	PCFS4	PCF11P-similar protein 4
AT3G23770	0.157016	0.10942	0.696994	0.00764984	0.127729	0.813565	0.126268	AT3G23770	O-Glycosyl hydrolases family 17 protein
AT4G23520	0.00271003	0.0126147	4.65121	0.0461151	0.00460829	1.6998	0.670217	AT4G23520	Cysteine proteinases superfamily protein
AT4G36090	0.126354	0.0503189	0.398367	1.10228e-11	0.0427711	0.338597	5.82604e-16	AT4G36090	oxidoreductase, 2OG-Fe(II) oxygenase family protein
AT1G63880	0.0032955	0.00469925	1.42584	0.491538	0.00512821	1.556	0.313669	AT1G63880	Disease resistance protein (TIR-NBS-LRR class) family
AT3G43540	0.494371	0.386752	0.782387	0.00330257	0.46762	0.945926	0.471721	AT3G43540	Protein of unknown function (DUF1350)
AT1G04630	0.00414533	0.00316233	0.762896	0.555534	0.00300926	0.725971	0.465241	MEE4	GRIM-19 protein
AT4G30060	0.00194175	0.00494071	2.54319	0.670186	0.00414365	2.13279	0.645764	AT4G30060	Core-2/I-branching beta-1,6-N-acetylglucosaminyltransferase family protein
AT1G27150	0.00483592	0.00457247	0.945523	1	0.0039617	0.819253	0.695892	AT1G27150	Tetratricopeptide repeat (TPR)-like superfamily protein
AT3G43270	0.188341	0.129707	0.688997	0.0934234	0.0950704	0.505375	0.00983108	AT3G43270	Plant invertase/pectin methylesterase inhibitor superfamily
AT2G46110	0.00995685	0.0106343	1.068	0.894914	0.0060375	0.606419	0.113669	PANB1	ketopantoate hydroxymethyltransferase 1
AT5G26692	0.294251	0.278648	0.946965	0.527686	0.270692	0.919957	0.312865	AT5G26692	Putative membrane lipoprotein
AT3G11170	0.00631199	0.00426894	0.676449	0.763321	0.00703775	1.11497	1	FAD7	fatty acid desaturase 7
AT2G46660	0.00603865	0.00368664	0.610677	0.513223	0.002442	0.404578	0.452217	CYP78A6	cytochrome P450, family 78, subfamily A, polypeptide 6
AT1G79110	0.00403497	0.00740741	1.83543	0.330916	0.00369588	0.915987	1	AT1G79110	zinc ion binding
AT2G39720	0.00595238	0.00297915	0.500664	0.506845	0.00539291	0.906049	1	RHC2A	RING-H2 finger C2A
AT5G52000	0.00402414	0.00242131	0.601857	0.695072	0.00384911	0.956499	1	IMPA-8	importin alpha isoform 8
AT1G68490	0.0230126	0.00303951	0.132273	0.0335084	0.027027	1.17425	0.836868	AT1G68490
AT3G15578	0.004	0.0027881	0.697133	0.732286	0.00314218	0.785623	0.751443	AT3G15578
AT4G24500	0.00350713	0.00212164	0.604991	0.374375	0.0039071	1.11402	0.86195	AT4G24500	hydroxyproline-rich glycoprotein family protein
AT1G06040	0.0107527	0.0138782	1.29055	0.492499	0.0151018	1.4043	0.335475	STO	B-box zinc finger family protein
AT3G23190	0.0042061	0.00294695	0.700768	0.71792	0.00324412	0.771388	0.734542	AT3G23190	HR-like lesion-inducing protein-related
AT1G18970	0.000856898	0.00295203	3.44345	0.381637	0.00235849	2.75115	0.626132	GLP4	germin-like protein 4
AT3G23130	0.0058309	0.00510204	0.875131	1	0.0121212	2.07661	0.444044	FLO10	C2H2 and C2HC zinc fingers superfamily protein
AT3G10340	0.00238095	0.00406268	1.70603	0.533409	0.00424628	1.78306	0.513729	PAL4	phenylalanine ammonia-lyase 4
AT5G58787	0.00517241	0.00250358	0.484088	0.164937	0.00292505	0.565579	0.261893	AT5G58787	RING/U-box superfamily protein
AT5G52830	0.0119048	0.00911162	0.765647	0.733037	0.00777202	0.653238	0.7108	WRKY27	WRKY DNA-binding protein 27
AT5G11110	0.00838926	0	0	0.0210102	0.00345224	0.411758	0.283325	ATSPS2F	sucrose phosphate synthase 2F
AT1G72430	0.00444444	0.00689655	1.55117	0.710289	0.0028169	0.63406	1	AT1G72430	SAUR-like auxin-responsive protein family
AT4G31460	0.00328947	0.00311526	0.947042	1	0.00239808	0.729066	0.608778	AT4G31460	Ribosomal L28 family
AT1G03040	0.00440529	0.00418848	0.950824	1	0.00609013	1.38231	0.619814	AT1G03040	basic helix-loop-helix (bHLH) DNA-binding superfamily protein
AT5G40847	0.00610004	0.0020145	0.330294	0.0259448	0.00288303	0.472696	0.1332	AT5G40847
AT4G16970	0.0017452	0	0	1	0	0	0.475954	AT4G16970	Protein kinase superfamily protein
AT5G59190	0.00251256	0.00507614	2.01943	0.450628	0	0	0.172978	AT5G59190	subtilase family protein
AT3G01690	0.00440529	0	0	1	0	0	0.447937	AT3G01690	alpha/beta-Hydrolases superfamily protein
AT2G44195	0.003663	0.00269231	0.735044	0.630342	0.00488656	1.33396	0.543392	AT2G44195	CBF1-interacting co-repressor CIR, N-terminal;Pre-mRNA splicing factor
AT2G47844	0.00488854	0.00574078	1.17431	0.576983	0.00280456	0.573735	0.086002	AT2G47844
AT1G28250	0.00496963	0.00432526	0.870369	0.819097	0.00235516	0.473995	0.189378	AT1G28250
AT5G49630	0.0072904	0.00426136	0.584715	0.518909	0.00338409	0.46436	0.33433	AAP6	amino acid permease 6
AT1G66630	0.0642857	0.0691076	1.075	0.596328	0.0482245	0.750225	0.0506471	AT1G66630	Protein with RING/U-box and TRAF-like domains
AT1G10530	0.00616016	0.00380711	0.618285	0.680257	0.00630517	1.02352	1	AT1G10530
AT2G25830	0.00171527	0.002849	1.65996	1	0.004662	2.7153	0.577753	AT2G25830	YebC-related
AT3G01460	0.00509165	0.00240577	0.472648	0.312674	0.00604686	1.18751	1	ATMBD9	methyl-CPG-binding domain 9
AT3G44280	0.00428954	0.0051458	1.19955	0.809746	0.00157233	0.366626	0.141619	AT3G44280
AT4G01280	0.00410557	0.00231839	0.564798	0.529825	0.00427579	1.04146	1	AT4G01280	Homeodomain-like superfamily protein
AT5G38750	0.015625	0.00591716	0.379913	0.580829	0	0	0.499833	AT5G38750	asparaginyl-tRNA synthetase family
AT3G58430	0.00215517	0	0	0.504766	0.00483676	2.24327	0.42989	AT3G58430	TRAF-like family protein
AT2G39435	0.329268	0.0505051	0.153515	1.47129e-30	0.148829	0.452221	3.95525e-09	AT2G39435	Phosphatidylinositol N-acetyglucosaminlytransferase subunit P-related
AT5G56850	0.00628931	0.00389105	0.619439	1	0	0	0.495356	AT5G56850
AT1G24090	0.00541419	0.0041225	0.761484	0.633626	0.00426985	0.788692	0.655083	AT1G24090	RNase H family protein
AT1G09640	0.00268673	0.00324851	1.20903	0.773332	0.00363306	1.35212	0.782037	AT1G09640	Translation elongation factor EF1B, gamma chain
AT5G54970	0.0030581	0.0042735	1.39734	0.517206	0.0032538	1.064	1	AT5G54970
AT3G60220	0.00660066	0.00212766	0.322819	0.564854	0.00323625	0.490842	0.621351	ATL4	TOXICOS EN LEVADURA 4
AT2G03240	0	0.0025	Inf	0.420335	0.00378072	Inf	0.239725	AT2G03240	EXS (ERD1/XPR1/SYG1) family protein
AT1G14080	0	0	0	1	0.0070922	Inf	0.267635	FUT6	fucosyltransferase 6
AT1G78760	0.00642398	0.0032591	0.507415	0.188262	0.0051742	0.805487	0.584326	AT1G78760	F-box/RNI-like superfamily protein
AT1G44542	0.0134804	0.0237762	1.76311	0.180695	0.00729335	0.541217	0.176034	AT1G44542	Cyclase family protein
AT1G49350	0.00334588	0.00202943	0.606613	0.564354	0.00540541	1.61539	0.301007	AT1G49350	pfkB-like carbohydrate kinase family protein
AT3G62220	0.00385914	0.00245098	0.63515	0.397253	0.00421847	1.09307	0.866166	AT3G62220	Protein kinase superfamily protein
AT1G47240	0	0.00606061	Inf	0.44504	0	0	1	NRAMP2	NRAMP metal ion transporter 2
AT3G48410	0.431786	0.446445	1.03396	0.663603	0.401932	0.93089	0.309576	AT3G48410	alpha/beta-Hydrolases superfamily protein
AT2G04378	0	0	0	1	0.00465116	Inf	1	AT2G04378	Beta-galactosidase related protein
AT3G28850	0.00641026	0.0112676	1.75633	0.690315	0	0	0.502268	AT3G28850	Glutaredoxin family protein
AT5G46610	0.00364964	0.0035461	0.971675	1	0.00775194	2.11975	0.539482	AT5G46610	Aluminium activated malate transporter family protein
AT4G23070	0.142643	0.0127021	0.0891581	5.63616e-22	0.0504926	0.354202	2.82922e-08	ATRBL7	RHOMBOID-like protein 7
AT2G31210	0	0	0	1	0.00576369	Inf	0.507119	AT2G31210	basic helix-loop-helix (bHLH) DNA-binding superfamily protein
AT5G60340	0.00162075	0.00273598	1.68747	1	0.0102171	6.29793	0.0864402	AT5G60340	P-loop containing nucleoside triphosphate hydrolases superfamily protein
AT1G28430	0.0189099	0.00345423	0.182772	0.000676429	0.00101215	0.0535681	4.29463e-05	CYP705A24	cytochrome P450, family 705, subfamily A, polypeptide 24
AT1G12190	0.00174825	0.00801068	4.57798	0.249885	0.00250313	1.43143	1	AT1G12190	F-box and associated interaction domains-containing protein
AT2G47880	0.0114811	0.00214823	0.187266	0.0189713	0.000961538	0.0838305	0.00371491	AT2G47880	Glutaredoxin family protein
AT2G07560	0	0	0	1	0	0	1	AHA6	H(+)-ATPase 6
AT1G66610	0.00564175	0.00527506	0.935003	1	0.00472937	0.83833	0.807512	AT1G66610	TRAF-like superfamily protein
AT5G46930	0.148802	0.115801	0.778327	0.0880486	0.138298	0.929472	0.616059	AT5G46930	Plant invertase/pectin methylesterase inhibitor superfamily protein
AT2G28140	0	0.00675676	Inf	0.252986	0.00632911	Inf	0.257278	AT2G28140	Protein of unknown function (DUF1635)
AT3G17150	0.0110041	0.0219058	1.9899	0.123955	0.0135287	1.22927	0.821852	AT3G17150	Plant invertase/pectin methylesterase inhibitor superfamily protein
AT1G16022	0.0168338	0.00445831	0.264906	2.36476e-05	0.00228484	0.135768	1.53497e-08	AT1G16022
AT3G58290	0.00541516	0.00324149	0.598731	0.531679	0.0039557	0.730587	0.764242	AT3G58290	TRAF-like superfamily protein
AT5G64380	0.0169726	0.0208088	1.22597	0.318141	0.0239574	1.41145	0.0619458	AT5G64380	Inositol monophosphatase family protein
AT1G13370	0.0284143	0.0248756	0.875542	0.669844	0.0271669	0.956084	0.904279	AT1G13370	Histone superfamily protein
AT5G37480	0.484536	0.373626	0.771452	0.274788	0.411765	0.849984	0.289574	AT5G37480
AT1G21370	0.00315956	0.00110375	0.349576	0.572218	0.0015083	0.477641	0.616511	AT1G21370
AT4G16070	0.00571429	0.00233508	0.408744	0.165466	0.0034585	0.605332	0.325739	AT4G16070	Mono-/di-acylglycerol lipase, N-terminal;Lipase, class 3
AT1G21590	0.00565504	0.00234375	0.414603	0.315076	0.00502513	0.888657	1	AT1G21590	Protein kinase protein with adenine nucleotide alpha hydrolases-like domain
AT4G14430	0.181313	0.131553	0.725671	0.0123093	0.154639	0.852954	0.210835	ECHIB	indole-3-butyric acid response 10
AT3G62180	0.00360577	0.00367197	1.01835	1	0.00253593	0.703434	0.695973	AT3G62180	Plant invertase/pectin methylesterase inhibitor superfamily protein
AT4G37450	0.0035461	0.000657895	0.185625	0.112364	0.00543478	1.53238	0.581456	AGP18	arabinogalactan protein 18
AT2G18320	0	0	0	1	0	0	1	AT2G18320	F-box associated ubiquitination effector family protein
AT1G50390	0.00332527	0.00410754	1.2352	0.670956	0.00450689	1.35529	0.454986	AT1G50390	pfkB-like carbohydrate kinase family protein
AT3G14480	0	0.00351494	Inf	0.503187	0.0056243	Inf	0.169333	AT3G14480	glycine/proline-rich protein
AT5G08550	0.040275	0.0606421	1.50536	0.067884	0.0663176	1.64626	0.0130829	ILP1	GC-rich sequence DNA-binding factor-like protein
AT3G18620	0.0027933	0.00461255	1.65093	0.511934	0.00493827	1.76758	0.398098	AT3G18620	DHHC-type zinc finger family protein
AT4G37560	0.00435053	0.00193424	0.444732	0.343916	0.00439319	1.0098	1	AT4G37560	Acetamidase/Formamidase family protein
AT1G60870	0.184234	0.116528	0.632625	0.000459578	0.139376	0.756604	0.0179699	MEE9	maternal effect embryo arrest 9
AT3G03560	0.00315016	0.00337126	1.07015	1	0.00370714	1.17678	0.827871	AT3G03560
AT1G69870	0.0111732	0.00589971	0.528695	0.612303	0.00292398	0.262436	0.275115	NRT1.7	nitrate transporter 1.7
AT1G18610	0.216981	0.123512	0.569444	0.0001499	0.162592	0.749471	0.0331745	AT1G18610	Galactose oxidase/kelch repeat superfamily protein
AT2G02080	0.0167683	0.00302115	0.180346	0.00460974	0.00487329	0.29084	0.019822	AtIDD4	indeterminate(ID)-domain 4
AT5G04290	0.041629	0.0462725	1.11152	0.495474	0.0506329	1.21624	0.156214	KTF1	kow domain-containing transcription factor 1
AT4G31780	0.00997151	0.00213904	0.214701	0.0444461	0.0110999	1.11312	1	MGD1	monogalactosyl diacylglycerol synthase 1
AT1G13890	0.00468227	0.0023166	0.494888	0.355882	0.00660905	1.41137	0.505941	SNAP30	soluble N-ethylmaleimide-sensitive factor adaptor protein 30
AT1G24260	0.00879121	0.00321543	0.366093	0.249339	0.00393701	0.448193	0.430481	2013-09-03	K-box region and MADS-box transcription factor family protein
AT2G39910	0.0052592	0.00206292	0.392324	0.0984082	0.00428418	0.814639	0.695521	AT2G39910	ARM repeat superfamily protein
AT3G15358	0.00613027	0.00429975	0.70149	0.604825	0.0035545	0.579945	0.419113	AT3G15358
AT3G09310	0.049674	0.0403998	0.813328	0.121644	0.0343739	0.692031	0.00498823	AT3G09310
AT5G56320	0.00699301	0.00458295	0.655515	0.550796	0.00346921	0.496265	0.341623	ATHEXP	expansin A14
AT2G39090	0.00369686	0.00293686	0.794444	0.693372	0.00332779	0.900177	0.859769	APC7	tetratricopeptide repeat (TPR)-containing protein
AT2G35620	0.00318471	0.00352941	1.10818	1	0.00414594	1.30168	0.748999	FEI2	Leucine-rich repeat protein kinase family protein
AT1G64140	0.00208333	0.00210674	1.01123	1	0.002574	1.23546	1	AT1G64140
AT3G10110	0.00471857	0.00394841	0.83682	0.640482	0.00487296	1.03272	1	MEE67	Mitochondrial import inner membrane translocase subunit Tim17/Tim22/Tim23 family protein
AT2G23670	0.0023753	0.00995025	4.18707	0.0403737	0.0107188	4.51018	0.0283543	YCF37	homolog of Synechocystis YCF37
AT3G26500	0.0687104	0.036379	0.529615	0.0014741	0.0467446	0.68044	0.0480135	PIRL2	plant intracellular ras group-related LRR 2
AT5G06790	0.00932836	0.00625	0.670235	0.739527	0.00621118	0.666062	0.533258	AT5G06790
AT1G02290	0.00556931	0.00211119	0.379202	0.155698	0.00574713	1.03193	1	AT1G02290
AT1G26740	0.00423729	0.00259628	0.612773	0.368501	0.00345586	0.815609	0.690818	AT1G26740	Ribosomal L32p protein family
AT1G20460	0.00141143	0.00231303	1.63847	0.674813	0.00301568	2.13607	0.462834	AT1G20460
AT5G41180	0.00595238	0.012987	2.17676	0.609329	0.00833333	1.39832	1	AT5G41180	leucine-rich repeat transmembrane protein kinase family protein
AT4G39560	0.0417066	0.0400958	0.961379	0.868666	0.0451045	1.08144	0.637093	AT4G39560	Galactose oxidase/kelch repeat superfamily protein
AT4G06598	0.15508	0.151862	0.979272	1	0.130435	0.841236	0.429493	AT4G06598
AT3G13760	0.00126743	0.00346021	2.72845	0.626292	0	0	1	AT3G13760	Cysteine/Histidine-rich C1 domain family protein
AT3G08762	0.00560448	0.00453721	0.80964	0.779204	0.0101954	1.8187	0.251463	AT3G08762
AT1G11500	0.00702741	0.00148148	0.210919	0.0391223	0.00706522	1.00538	1	AT1G11500	Protein of unknown function (DUF1218)
AT5G11910	0.019774	0.0021692	0.109944	0.0246046	0.00740741	0.375018	0.126633	AT5G11910	alpha/beta-Hydrolases superfamily protein
AT3G62690	0	0	0	1	0	0	1	ATL5	AtL5
AT3G50620	0.00482315	0.00415512	0.861593	1	0	0	0.249675	AT3G50620	P-loop containing nucleoside triphosphate hydrolases superfamily protein
AT3G46860	0.00631096	0.00401606	0.636461	0.593017	0.0057241	0.907042	0.831187	AT3G46860	Serine protease inhibitor, potato inhibitor I-type family protein
AT1G75040	0.00528103	0.00396301	0.750469	0.536847	0.00309324	0.58579	0.278454	PR5	pathogenesis-related gene 5
AT1G07985	0.00424975	0.0055336	1.30203	0.562862	0.00390625	0.919193	0.84673	AT1G07985	Expressed protein
AT4G32970	0.00351124	0.00400641	1.14097	1	0.0162095	4.61446	0.000453561	AT4G32970
AT3G04200	0.00226757	0.00139567	0.615583	0.697253	0.0039267	1.73137	0.528904	AT3G04200	RmlC-like cupins superfamily protein
AT5G66390	0.00296296	0.00514469	1.73603	0.418902	0.00501367	1.6919	0.33833	AT5G66390	Peroxidase superfamily protein
AT2G17190	0.0254757	0.0275264	1.08048	0.680442	0.0285344	1.12004	0.481267	AT2G17190	ubiquitin family protein
AT4G12050	0.00980392	0.00593472	0.605812	0.673338	0.00223714	0.228618	0.310151	AT4G12050	Predicted AT-hook DNA-binding family protein
AT3G11680	0.25	0.177778	0.713247	0.623004	0.235849	0.943687	1	AT3G11680	Aluminium activated malate transporter family protein
AT2G15400	0.00728408	0.00805009	1.10508	1	0.00461133	0.633212	0.418179	NRPE3B	DNA-directed RNA polymerase family protein
AT5G38050	0.00162338	0.00175285	1.0797	1	0.00375375	2.31149	0.455122	AT5G38050	RNA polymerase II transcription elongation factor
AT1G15510	0.0336889	0.0404218	1.19982	0.181501	0.0349816	1.03837	0.798159	ATECB2	Tetratricopeptide repeat (TPR)-like superfamily protein
AT1G07040	0.00300661	0.0037037	1.23178	0.779586	0.00385888	1.28337	0.776627	AT1G07040
AT1G71170	0.00562475	0.00184957	0.328902	0.0818698	0.00350877	0.623872	0.392784	AT1G71170	6-phosphogluconate dehydrogenase family protein
AT1G63470	0.000961538	0.00457457	4.75453	0.219092	0.0103093	10.7168	0.004043	AT1G63470	AT hook motif DNA-binding family protein
AT1G13640	0.0062069	0.00416667	0.671391	0.606345	0.00856653	1.38003	0.538969	AT1G13640	Phosphatidylinositol 3- and 4-kinase family protein
AT3G29230	0.0469314	0.023622	0.503933	0.241785	0.0353261	0.753048	0.546511	AT3G29230	Tetratricopeptide repeat (TPR)-like superfamily protein
AT2G43330	0.00181653	0.00093985	0.517541	1	0.00144404	0.795024	1	ATINT1	inositol transporter 1
AT3G03626	0.0236718	0.0191083	0.807268	0.412349	0.0229435	0.969237	0.913438	AT3G03626
AT1G35516	0.00481541	0.0106383	2.20781	0.323366	0.00137931	0.286682	0.341688	AT1G35516	myb-like transcription factor family protein
AT3G52610	0.0160428	0.00348432	0.217868	0.306039	0.00746269	0.466167	0.644108	AT3G52610
AT5G57330	0.00638978	0.00227273	0.355843	0.176386	0.00223048	0.349231	0.173973	AT5G57330	Galactose mutarotase-like superfamily protein
AT4G16210	0.0036393	0.00501393	1.37759	0.633522	0.00257865	0.70861	0.599823	ECHIA	enoyl-CoA hydratase/isomerase A
AT5G52680	0	0.00970874	Inf	1	0	0	1	AT5G52680	Copper transport protein family
AT5G36250	0.317977	0.26252	0.825652	0.0290842	0.285862	0.899038	0.253846	AT5G36250	Protein phosphatase 2C family protein
AT3G48720	0.00521739	0.0059778	1.14568	1	0.00583942	1.11915	1	AT3G48720	HXXXD-type acyl-transferase family protein
AT1G22210	0.00481638	0.00268817	0.558241	0.541767	0.00181818	0.377581	0.225845	TPPC	Haloacid dehalogenase-like hydrolase (HAD) superfamily protein
AT4G33030	0.00140154	0.00300526	2.14367	0.438118	0.00368189	2.62621	0.277714	SQD1	sulfoquinovosyldiacylglycerol 1
AT5G38220	0.0442478	0.0156863	0.354863	0.0121798	0.0249584	0.564373	0.118139	AT5G38220	alpha/beta-Hydrolases superfamily protein
AT1G33230	0.00604839	0.003367	0.556983	0.664432	0.00322581	0.533641	0.660801	AT1G33230	TMPIT-like protein
AT5G42650	0.00633914	0.00456274	0.719866	0.599995	0.00596125	0.940382	1	AOS	allene oxide synthase
AT5G07930	0.00458716	0.00474834	1.03512	1	0.00402145	0.876759	1	MCT2	MEI2 C-terminal RRM only like 2
AT4G16650	0.00301963	0.00178571	0.591452	0.521166	0.00117578	0.389483	0.300607	AT4G16650	O-fucosyltransferase family protein
AT5G28920	0.0851735	0.0941385	1.10519	0.540252	0.13347	1.5667	0.002859	AT5G28920
AT5G01850	0.00473934	0.00417537	0.881125	1	0.00127551	0.269365	0.330753	AT5G01850	Protein kinase superfamily protein
AT1G18050	0.0583569	0.0340136	0.582904	4.05145e-05	0.0495844	0.849694	0.126398	AT1G18050	SWAP (Suppressor-of-White-APricot)/surp RNA-binding domain-containing protein
AT2G43370	0.00237079	0.00716113	3.0198	0.0361103	0.00246184	1.03841	1	AT2G43370	RNA-binding (RRM/RBD/RNP motifs) family protein
AT5G46870	0.416667	0.433962	1.04127	1	0.333333	0.801062	0.604806	AT5G46870	RNA-binding (RRM/RBD/RNP motifs) family protein
AT5G47830	0.0814371	0.0914634	1.123	0.64102	0.131621	1.6157	0.00562703	AT5G47830
AT2G04230	0.00488787	0.00156311	0.31985	0.0438608	0.0026	0.531983	0.0948336	AT2G04230	FBD, F-box and Leucine Rich Repeat domains containing protein
AT3G18660	0.0075188	0.00186567	0.248602	0.25843	0.00242718	0.323361	0.564912	PGSIP1	plant glycogenin-like starch initiation protein 1
AT2G37650	0.00573066	0.00298329	0.520701	0.274802	0.00407539	0.711241	0.61274	AT2G37650	GRAS family transcription factor
AT1G79340	0.00548847	0.00708447	1.2907	0.676739	0.00403691	0.73559	0.630158	AtMC4	metacaspase 4
AT5G53410	0.129032	0.0508475	0.394507	0.000660546	0.0224033	0.173948	1.31309e-08	AT5G53410
AT3G62499	0.229508	0.152589	0.665262	0.0836131	0.146245	0.637794	0.0839138	AT3G62499	YTH family protein
AT2G31141	0.00315032	0.00277008	0.879346	1	0.0041958	1.33178	0.623239	AT2G31141
AT1G57680	0.204411	0.207305	1.01416	0.91743	0.177609	0.86893	0.182028	AT1G57680
AT4G13885	0.0705795	0.0784884	1.11199	0.449509	0.0492662	0.698113	0.0185423	AT4G13885	Polynucleotidyl transferase, ribonuclease H-like superfamily protein
AT2G18970	0.00561798	0	0	1	0	0	1	AT2G18970
AT5G01730	0.00402212	0.00210305	0.522957	0.388531	0.00620417	1.54232	0.367108	WAVE3	SCAR family protein 4
AT2G20208	0.0039604	0.00590717	1.49129	0.562385	0.0025	0.631404	0.699634	LCR60	low-molecular-weight cysteine-rich 60
AT1G29140	0.00355872	0.00387597	1.08908	1	0.00130293	0.366242	0.270123	AT1G29140	Pollen Ole e 1 allergen and extensin family protein
AT1G55110	0.00324675	0	0	0.471756	0	0	0.40445	AtIDD7	indeterminate(ID)-domain 7
AT4G08685	0.002849	0.00574713	2.01529	0.623395	0.00568182	1.99243	1	SAH7	Pollen Ole e 1 allergen and extensin family protein
AT3G58100	0.00267765	0.00384088	1.43434	0.436574	0.00296296	1.10652	0.853571	PDCB5	plasmodesmata callose-binding protein 5
AT3G22060	0.00644641	0.00338983	0.525996	0.379214	0.00546448	0.847734	0.800363	AT3G22060	Receptor-like protein kinase-related family protein
AT3G10915	0.00184332	0.000822368	0.446227	0.660339	0.00146987	0.797447	1	AT3G10915	Reticulon family protein
AT4G36988	0	0.00410397	Inf	0.275301	0.002079	Inf	0.488844	CPuORF49	conserved peptide upstream open reading frame 49
AT1G67775	0	0	0	1	0.0051458	Inf	0.557089	CLE8	CLAVATA3/ESR-RELATED 8
AT4G10115	0.0536278	0.0264317	0.493127	0.016198	0.0357675	0.667161	0.141785	SCRL20	SCR-like 20
AT3G62360	0.00334728	0.00204499	0.611008	0.564607	0.00338887	1.01242	1	AT3G62360	Carbohydrate-binding-like fold
AT5G10200	0.00373134	0.00288184	0.772366	0.662774	0.00446889	1.19763	0.695815	AT5G10200	ARM-repeat/Tetratricopeptide repeat (TPR)-like protein
AT3G29570	0.306818	0.306358	0.998505	1	0.227468	0.741821	0.190113	AT3G29570
AT1G57730	0.00260586	0.00310559	1.19169	1	0.00292227	1.12137	1	AT1G57730	RING/U-box superfamily protein
AT4G05020	0	0.0212766	Inf	1	0	0	1	NDB2	NAD(P)H dehydrogenase B2
AT2G30380	0.00421941	0.00401146	0.950711	1	0.00287026	0.680333	0.572439	AT2G30380	Plant protein of unknown function (DUF641)
AT3G62980	0.00456969	0.0059312	1.29776	0.759895	0.00306748	0.67138	0.740839	TIR1	F-box/RNI-like superfamily protein
AT1G64550	0.00310559	0.00365154	1.17575	0.793873	0.00226552	0.729551	0.774274	ATGCN3	general control non-repressible 3
AT5G02660	0.00315706	0.00466418	1.47724	0.480603	0.00317158	1.0046	1	AT5G02660	Protein with domains of unknown function (DUF627 and DUF629)
AT4G01671	0.0147059	0.00143885	0.097972	0.00811564	0.00138504	0.0943089	0.00743598	AT4G01671
AT1G68710	0.00831601	0.0033557	0.403854	0.416654	0	0	0.0598571	AT1G68710	ATPase E1-E2 type family protein / haloacid dehalogenase-like hydrolase family protein
AT3G49100	0.00381018	0.00180288	0.473244	0.281014	0.0028551	0.749375	0.647805	AT3G49100	Signal recognition particle, SRP9/SRP14 subunit
AT5G25310	0.05	0.0483461	0.967003	1	0.076087	1.52075	0.295517	AT5G25310	Exostosin family protein
AT1G79270	0.00318979	0.003861	1.21022	1	0	0	0.49967	ECT8	evolutionarily conserved C-terminal region 8
AT3G28770	0.287785	0.162063	0.563406	0.000130384	0.128713	0.44757	2.54095e-06	AT3G28770	Protein of unknown function (DUF1216)
AT3G17320	0.0676779	0.0668642	0.987977	0.954756	0.0594809	0.878902	0.262464	AT3G17320	F-box and associated interaction domains-containing protein
AT5G37370	0.0653487	0.0469932	0.719151	0.00455017	0.0582404	0.891243	0.271026	ATSRL1	PRP38 family protein
AT1G67310	0.142069	0.106322	0.748505	0.047684	0.117061	0.824068	0.225385	AT1G67310	Calmodulin-binding transcription activator protein with CG-1 and Ankyrin domains
AT1G65610	0.183819	0.127841	0.695555	0.00121116	0.130277	0.7088	0.000370758	ATGH9A2	Six-hairpin glycosidases superfamily protein
AT1G53880	0.00884956	0	0	1	0	0	1	AT1G53880	Eukaryotic translation initiation factor 2B (eIF-2B) family protein
AT4G37370	0.00311042	0.00712695	2.29098	0.0446315	0.00316706	1.01821	1	CYP81D8	cytochrome P450, family 81, subfamily D, polypeptide 8
AT1G64380	0.00526316	0.00383142	0.728498	1	0.00591716	1.12403	1	AT1G64380	Integrase-type DNA-binding superfamily protein
AT3G61280	0.00720165	0.00311526	0.432719	0.149382	0.00270819	0.376203	0.127256	AT3G61280	Arabidopsis thaliana protein of unknown function (DUF821)
AT1G27920	0.00705053	0.00534759	0.758597	0.758376	0.00259403	0.368146	0.293088	MAP65-8	microtubule-associated protein 65-8
AT3G01750	0	0.00478927	Inf	0.0737984	0.00252738	Inf	0.278798	AT3G01750	Ankyrin repeat family protein
AT1G07220	0.00791557	0.000958773	0.121254	0.0464193	0.000865801	0.1095	0.0181386	AT1G07220	Arabidopsis thaliana protein of unknown function (DUF821)
AT1G14130	0.0880664	0.0911136	1.0346	0.809202	0.1	1.13547	0.304818	AT1G14130	2-oxoglutarate (2OG) and Fe(II)-dependent oxygenase superfamily protein
AT2G34440	0.00203046	0.00115473	0.568874	1	0.00439367	2.1631	0.461135	AGL29	AGAMOUS-like 29
AT1G55040	0.00419367	0.00538876	1.28491	0.554686	0.00177305	0.422854	0.132609	AT1G55040	zinc finger (Ran-binding) family protein
AT3G44115	0.3207	0.236287	0.737017	0.0473106	0.254743	0.794538	0.153516	AT3G44115	Protein of unknown function (DUF784)
AT1G53860	0	0	0	1	0.00438596	Inf	0.453465	AT1G53860	Remorin family protein
AT3G10460	0.0027933	0.0034662	1.24079	1	0.00711382	2.54576	0.135872	AT3G10460	Plant self-incompatibility protein S1 family
AT3G26710	0.00373134	0	0	0.471103	0.00724638	1.93976	1	CCB1	cofactor assembly of complex C
AT1G71010	0	0	0	1	0	0	1	FAB1C	FORMS APLOID AND BINUCLEATE CELLS 1C
AT5G24313	0.00531915	0.00216263	0.406634	0.0924459	0.00566449	1.06494	1	AT5G24313
AT5G37220	0.240291	0.235569	0.98035	0.800203	0.245931	1.02347	0.755416	AT5G37220	RING/U-box superfamily protein
AT1G56240	0	0	0	1	0	0	1	AtPP2-B13	phloem protein 2-B13
AT5G63460	0.00232019	0.00449438	1.93662	0.456666	0.00390625	1.68326	0.508871	AT5G63460	SAP domain-containing protein
AT4G26790	0.00538525	0.00255646	0.474787	0.167192	0.00470072	0.872911	0.707708	AT4G26790	GDSL-like Lipase/Acylhydrolase superfamily protein
AT2G04870	0.337143	0.349206	1.03565	0.885447	0.479592	1.42112	0.157502	AT2G04870
AT2G01905	0.0306122	0.037037	1.20934	0.791061	0.00925926	0.303265	0.1615	CYCJ18	cyclin J18
AT5G52150	0.130208	0.0487805	0.374996	6.44429e-05	0.0934579	0.718027	0.148943	AT5G52150	RING/U-box superfamily protein
AT1G20630	0.0304907	0.0251492	0.824852	0.314398	0.0255928	0.839396	0.329584	CAT1	catalase 1
AT3G29360	0.0730271	0.111111	1.52105	0.0243424	0.075	1.02701	0.924327	AT3G29360	UDP-glucose 6-dehydrogenase family protein
AT2G46430	0	0.0136519	Inf	0.132399	0	0	1	CNGC3.C	cyclic nucleotide gated channel 3
AT1G54217	0	0.00387597	Inf	0.271625	0.00120919	Inf	1	AT1G54217	Ribosomal protein L18ae family
AT4G25692	0.016864	0.0390995	2.31818	1.34517e-06	0.0713128	4.22789	1.34457e-21	CPuORF13	conserved peptide upstream open reading frame 13
AT3G18070	0.0732087	0.059726	0.815867	0.113197	0.0836718	1.14289	0.209392	BGLU43	beta glucosidase 43
AT1G63970	0.00403633	0.000696864	0.172713	0.0889831	0.00430571	1.06669	1	ISPF	isoprenoid F
AT1G26945	0	0	0	1	0.00704225	Inf	0.462783	KDR	basic helix-loop-helix (bHLH) DNA-binding superfamily protein
AT1G67870	0.0213415	0.0159607	0.747941	0.301739	0.0210925	0.988335	1	AT1G67870	glycine-rich protein
AT1G62850	0.0220137	0.0215779	0.980202	0.928127	0.0207013	0.940377	0.772612	AT1G62850	Class I peptide chain release factor
AT1G50520	0.0670391	0.0607836	0.906712	0.383157	0.0583838	0.870912	0.209337	CYP705A27	cytochrome P450, family 705, subfamily A, polypeptide 27
AT5G06270	0.0113636	0.01	0.880404	1	0	0	0.429952	AT5G06270
AT2G14288	0.00337349	0.00557103	1.65118	0.337609	0.00533333	1.58078	0.366134	AT2G14288
AT1G31500	0.089982	0.0937053	1.04139	0.754735	0.079459	0.883112	0.379049	AT1G31500	DNAse I-like superfamily protein
AT1G15820	0.00526316	0.00714286	1.35705	0.494622	0.003427	0.651175	0.343034	LHCB6	light harvesting complex photosystem II subunit 6
AT1G72690	0.00521437	0.00419874	0.80528	0.797679	0.00467602	0.896804	1	AT1G72690
AT1G29030	0.00256881	0.00352423	1.37183	0.608732	0.00341085	1.32773	0.64021	AT1G29030	Apoptosis inhibitory protein 5 (API5)
AT3G45577	0.239819	0.18251	0.761394	0.228766	0.22069	0.920378	0.805591	AT3G45577	tRNA-intron endonucleases
AT3G24800	0	0.00188679	Inf	1	0.00618812	Inf	0.163462	PRT1	proteolysis 1
AT5G20930	0.139844	0.119259	0.852851	0.184866	0.129485	0.92597	0.528257	TSL	Protein kinase superfamily protein
AT2G41460	0.00485201	0.00444444	0.916038	1	0.00980392	2.02023	0.0918337	ARP	apurinic endonuclease-redox protein
AT1G75160	0.00198807	0.00178891	0.899831	1	0.00268097	1.34839	0.724854	AT1G75160	Protein of unknown function (DUF620)
AT5G15220	0.00413223	0.0117223	2.83539	0.0848905	0.00263158	0.636985	0.70975	AT5G15220	Ribosomal protein L27 family protein
AT3G22810	0	0	0	1	0.0174216	Inf	0.164265	AT3G22810	Plant protein of unknown function (DUF828) with plant pleckstrin homology-like region
AT3G59330	0.0501393	0.0518962	1.03503	0.927934	0.0371867	0.741766	0.152596	AT3G59330	Eukaryotic protein of unknown function (DUF914)
AT4G01970	0.02	0.00278164	0.139259	0.00481132	0.00178891	0.0895428	0.00362633	AtSTS	stachyose synthase
AT1G26090	0.00473186	0.00829016	1.75151	0.418024	0.00278552	0.588793	0.530215	AT1G26090	P-loop containing nucleoside triphosphate hydrolases superfamily protein
AT4G39140	0.14878	0.212903	1.43017	0.139122	0.151394	1.01755	1	AT4G39140	RING/U-box superfamily protein
AT4G28280	0.00823723	0.0041365	0.502389	0.320068	0.00362757	0.440636	0.295637	LLG3	LORELEI-LIKE-GPI ANCHORED PROTEIN 3
AT1G59660	0.0048	0.00289855	0.60392	0.374038	0.00309837	0.645544	0.402481	AT1G59660	Nucleoporin autopeptidase
AT3G18960	0.00354331	0.00134831	0.380611	0.156388	0.00354359	1.00006	1	AT3G18960	AP2/B3-like transcriptional factor family protein
AT5G46790	0.16273	0.0620985	0.38199	3.48499e-05	0.091133	0.560396	0.0102006	PYL1	PYR1-like 1
AT5G19040	0.00763359	0	0	0.187516	0	0	0.224197	ATIPT5	isopentenyltransferase 5
AT5G58360	0	0.00268817	Inf	0.505339	0.00629723	Inf	0.0745167	ATOFP3	ovate family protein 3
AT1G52460	0.138122	0.0324074	0.234997	4.08988e-07	0.0723404	0.52411	0.00563533	AT1G52460	alpha/beta-Hydrolases superfamily protein
AT4G30760	0.00339821	0.00668151	1.96597	0.108613	0.00417786	1.22939	0.690642	AT4G30760	Putative endonuclease or glycosyl hydrolase
AT3G29636	0.226387	0.189147	0.835601	0.183684	0.221509	0.978462	0.896438	AT3G29636	transferase-related
AT3G12810	0.00312337	0.003663	1.17274	0.829088	0.00620567	1.98665	0.0563768	PIE1	SNF2 domain-containing protein / helicase domain-containing protein
AT2G42500	0.00165792	0.00324281	1.95577	0.276008	0.00304298	1.8352	0.286111	PP2A-3	protein phosphatase 2A-3
AT2G32240	0.00818331	0.00240385	0.294035	0.410501	0.00808625	0.988152	1	AT2G32240
AT1G10720	0.00352734	0.121212	34.3224	2.07444e-17	0.145763	41.2584	1.13444e-21	AT1G10720	BSD domain-containing protein
AT5G66840	0.00388889	0.00183486	0.47193	0.497318	0.00537996	1.38327	0.607568	AT5G66840	SAP domain-containing protein
AT5G13520	0.00205973	0.00550661	2.67215	0.274102	0.00457038	2.21805	0.458397	AT5G13520	peptidase M1 family protein
AT4G18480	0.00413223	0.00393873	0.953172	1	0.00457841	1.10795	0.837364	CHL11	P-loop containing nucleoside triphosphate hydrolases superfamily protein
AT3G27080	0.0526316	0.0860927	1.63491	0.0843322	0.0375235	0.7132	0.341172	TOM20-3	translocase of outer membrane 20 kDa subunit 3
AT5G49400	0.0372372	0.0364491	0.978838	0.927336	0.0346409	0.930305	0.720492	AT5G49400	zinc knuckle (CCHC-type) family protein
AT4G17695	0.00735294	0.00490196	0.666995	1	0.00327869	0.446259	0.396274	KAN3	Homeodomain-like superfamily protein
AT3G02100	0.00401338	0.00137836	0.343527	0.288916	0.00391901	0.976489	1	AT3G02100	UDP-Glycosyltransferase superfamily protein
AT4G15415	0.0028879	0.00488827	1.69251	0.2254	0.00276549	0.957607	1	ATB'	Protein phosphatase 2A regulatory B subunit family protein
AT4G11653	0.136126	0.128814	0.946388	0.892003	0.136364	1.00174	1	RALFL29	RALF-like 29
AT5G59720	0.00536062	0.00361011	0.67352	0.474607	0.00441767	0.824134	0.67303	HSP18.2	heat shock protein 18.2
AT4G16360	0.00184502	0.00446429	2.41801	0.633169	0.00134771	0.730649	1	AT4G16360	5'-AMP-activated protein kinase beta-2 subunit protein
AT3G25585	0.00892857	0	0	0.133041	0	0	0.303188	ATAAPT2	aminoalcoholphosphotransferase
AT1G67670	0.0615324	0.0559152	0.908711	0.506926	0.0675944	1.09849	0.423359	AT1G67670
AT5G55330	0.00376471	0.00188235	0.500081	0.387016	0.0117245	3.11365	0.00396816	AT5G55330	MBOAT (membrane bound O-acyl transferase) family protein
AT5G44220	0.00215517	0.00432526	2.00635	0.480778	0.00484653	2.24813	0.321443	AT5G44220	F-box family protein
AT4G14750	0.0136054	0.00420168	0.309411	0.387772	0	0	0.124512	IQD19	IQ-domain 19
AT2G47650	0.0010661	0.00143472	1.3455	1	0.00101523	0.952291	1	UXS4	UDP-xylose synthase 4
AT1G11410	0.00695134	0.000728332	0.104861	0.0123942	0.00495663	0.713159	0.59708	AT1G11410	S-locus lectin protein kinase family protein
AT4G31615	0.00353565	0.003517	0.994725	1	0.00297354	0.841037	0.831582	AT4G31615	Transcriptional factor B3 family protein
AT3G57260	0.00214439	0.00201005	0.937368	1	0.00160772	0.749814	1	BGL2	beta-1,3-glucanase 2
AT5G07730	0.0796848	0.101915	1.27888	0.0347433	0.0920054	1.15458	0.186009	AT5G07730
AT5G50530	0.239437	0.150538	0.629213	0.0644342	0.21131	0.882675	0.511685	AT5G50530	CBS / octicosapeptide/Phox/Bemp1 (PB1) domains-containing protein
AT5G40420	0.00219459	0.00261097	1.18964	1	0.00544218	2.47894	0.229367	OLEO2	oleosin 2
AT4G24810	0.0324215	0.0429095	1.32339	0.109072	0.0423908	1.30741	0.109919	AT4G24810	Protein kinase superfamily protein
AT1G19025	0.0101563	0.00339271	0.33421	0.0520064	0.0042709	0.42064	0.0705285	AT1G19025	DNA repair metallo-beta-lactamase family protein
AT1G80050	0.00134228	0.00289017	2.15233	0.644785	0.00124688	0.928994	1	PHT1.1	adenine phosphoribosyl transferase 2
AT3G28920	0.327649	0.242091	0.738987	0.00585698	0.256566	0.783161	0.0491757	AtHB34	homeobox protein 34
AT3G22590	0.0795455	0.0806265	1.01359	0.948315	0.0680224	0.855183	0.290125	PHP	PLANT HOMOLOGOUS TO PARAFIBROMIN
AT1G50320	0.0768877	0.0446471	0.580752	3.96451e-05	0.0394322	0.512929	1.95171e-07	THX	thioredoxin X
AT3G14930	0.00518984	0.00339401	0.654014	0.277458	0.0155699	2.99966	4.57735e-06	HEME1	Uroporphyrinogen decarboxylase
AT1G77330	0.00398406	0	0	0.393136	0.00842697	2.11282	0.646564	AT1G77330	2-oxoglutarate (2OG) and Fe(II)-dependent oxygenase superfamily protein
AT1G50090	0.00654129	0.00343938	0.525933	0.388556	0.00689655	1.05432	1	AT1G50090	D-aminoacid aminotransferase-like PLP-dependent enzymes superfamily protein
AT5G11590	0.00725389	0.00355872	0.490764	0.364462	0.0025413	0.350533	0.199761	TINY2	Integrase-type DNA-binding superfamily protein
AT4G18197	0.00230216	0.00460666	2.00077	0.128128	0.00368899	1.60229	0.38289	ATPUP7	purine permease 7
AT4G34330	0.00315789	0.00493097	1.56112	0.727236	0.00221729	0.702266	0.69576	AT4G34330	Protein of unknown function (DUF677)
AT1G16650	0.00339239	0.00467602	1.37823	0.603917	0.000900495	0.265513	0.0768999	AT1G16650	S-adenosyl-L-methionine-dependent methyltransferases superfamily protein
AT3G26250	0.396564	0.348324	0.878371	0.0156015	0.368445	0.92913	0.181955	AT3G26250	Cysteine/Histidine-rich C1 domain family protein
AT5G66300	0.0302703	0.0304679	1.00653	1	0.0376147	1.2425	0.393076	ANAC105	NAC domain containing protein 105
AT2G46308	0.00351582	0.00331675	0.943376	1	0.00182357	0.51872	0.140793	AT2G46308
AT5G55740	0.00371156	0.00502874	1.35474	0.597053	0.005996	1.61524	0.450543	CRR21	Tetratricopeptide repeat (TPR)-like superfamily protein
AT1G50830	0.00329308	0.0031348	0.95194	1	0.00497512	1.5104	0.712466	AT1G50830	Aminotransferase-like, plant mobile domain family protein
AT5G40550	0.0936768	0.110619	1.18066	0.506768	0.0975057	1.04084	0.908741	AT5G40550	SGF29 tudor-like domain
AT5G23380	0.0120482	0.0120482	1	1	0.0194175	1.60775	1	AT5G23380	Protein of unknown function (DUF789)
AT4G36520	0.00330761	0.00209864	0.634645	0.679973	0.00298507	0.902536	1	AT4G36520	Chaperone DnaJ-domain superfamily protein
AT4G04910	0.0588235	0.0267782	0.455403	0.00067524	0.034981	0.594847	0.0162151	NSF	AAA-type ATPase family protein
AT5G24470	0	0	0	1	0	0	1	PRR5	pseudo-response regulator 5
AT1G02410	0.00411862	0.00477137	1.15845	0.832035	0.00265957	0.645806	0.458856	AT1G02410	cytochrome c oxidase assembly protein CtaG / Cox11 family
AT2G45161	0.00427019	0.00436205	1.02152	1	0.00283152	0.663149	0.472253	AT2G45161
AT4G32540	0.0144231	0.00244499	0.169812	0.123694	0.00246305	0.171066	0.123845	YUC1	Flavin-binding monooxygenase family protein
AT3G06778	0.00660066	0.00311203	0.4717	0.440237	0	0	0.0407309	AT3G06778	Chaperone DnaJ-domain superfamily protein
AT1G04420	0.003947	0.00555115	1.40635	0.397216	0.00403959	1.02346	1	AT1G04420	NAD(P)-linked oxidoreductase superfamily protein
AT5G57370	0.0976519	0.0926829	0.949114	0.619417	0.0856397	0.877008	0.137873	AT5G57370
AT4G36210	0.0178117	0.0204082	1.14575	0.461047	0.0257802	1.4473	0.0222137	AT4G36210	Protein of unknown function (DUF726)
AT4G04030	0.44796	0.389706	0.869977	0.0174353	0.38966	0.869873	0.010371	ATOFP9	ovate family protein 9
AT3G50480	0.325301	0.294643	0.906108	0.767021	0.315789	0.970872	1	HR4	homolog of RPW8 4
AT1G05190	0.00567108	0.0135135	2.38058	0.286206	0.00657895	1.15991	1	emb2394	Ribosomal protein L6 family
AT1G60660	0.00199005	0.00383632	1.92701	0.659031	0.00294334	1.47879	1	B5	cytochrome B5-like protein
AT1G13950	0.00637681	0.00137552	0.215792	0.0465343	0.00291829	0.45773	0.144168	ELF5A-1	eukaryotic elongation factor 5A-1
AT2G36970	0.00246508	0.00359712	1.45905	0.741909	0.00704225	2.85597	0.146759	AT2G36970	UDP-Glycosyltransferase superfamily protein
AT5G03740	0.00422195	0.0020436	0.484159	0.352361	0.00405093	0.95949	1	HD2C	histone deacetylase 2C
AT5G50670	0.00130719	0.00707965	5.41025	0.170156	0.00242718	1.8561	1	SPL13B	Squamosa promoter-binding protein-like (SBP domain) transcription factor family protein
AT1G23147	0.426357	0.295374	0.692926	0.000859285	0.287273	0.673933	0.000413524	RALFL3	RALF-like 3
AT4G36060	0.00456432	0.0057971	1.27001	0.659353	0.00422238	0.925105	1	bHLH11	basic helix-loop-helix (bHLH) DNA-binding superfamily protein
AT5G07280	0.0034642	0	0	0.286822	0.00138696	0.400589	0.630919	EMS1	Leucine-rich repeat transmembrane protein kinase
AT1G17460	0.00443881	0.00363997	0.820061	0.691204	0.00275482	0.620672	0.306229	TRFL3	TRF-like 3
AT3G51240	0	0.00720461	Inf	0.0309157	0.00573888	Inf	0.124465	TT6	flavanone 3-hydroxylase
AT5G50950	0.0846774	0.0276596	0.327169	0.0017075	0.00260417	0.030868	6.75483e-08	FUM2	FUMARASE 2
AT1G02110	0.003663	0.00329381	0.899213	1	0.00178571	0.487588	0.3681	AT1G02110	Protein of unknown function (DUF630 and DUF632)
AT2G37630	0.00307692	0.00283286	0.920804	1	0.00260417	0.846556	1	MYB91	myb-like HTH transcriptional regulator family protein
AT1G32990	0.00575421	0.00298686	0.519151	0.246256	0.00268714	0.467058	0.124516	PRPL11	plastid ribosomal protein l11
AT5G65900	0.00760778	0.00834327	1.09665	0.857764	0.00828729	1.08929	0.867632	AT5G65900	DEA(D/H)-box RNA helicase family protein
AT1G22380	0.00699301	0.0058651	0.838898	1	0.0021692	0.310561	0.35819	AtUGT85A3	UDP-glucosyl transferase 85A3
AT3G51330	0.00436047	0.0055814	1.27992	0.664319	0.00372517	0.854336	0.814874	AT3G51330	Eukaryotic aspartyl protease family protein
AT3G53830	0.00312989	0.00375375	1.19924	1	0.00429799	1.37305	0.755908	AT3G53830	Regulator of chromosome condensation (RCC1) family protein
AT4G36080	0.0516805	0.0508475	0.983882	0.901148	0.0519676	1.00555	1	AT4G36080	phosphotransferases, alcohol group as acceptor;binding;inositol or phosphatidylinositol kinases
AT4G33860	0.0025641	0.00508906	1.98306	1	0	0	1	AT4G33860	Glycosyl hydrolase family 10 protein
AT1G61300	0.0015625	0.0086741	5.54647	0.0851114	0	0	1	AT1G61300	LRR and NB-ARC domains-containing disease resistance protein
AT1G15840	0.004111	0.00563236	1.36996	0.646815	0.00373533	0.908655	1	AT1G15840
AT5G22830	0.0108527	0.0139442	1.28471	0.567554	0.0200669	1.84856	0.0727442	ATMGT10	magnesium (Mg) transporter 10
AT4G24000	0.00334448	0.00314218	0.939546	1	0.00360036	1.07649	1	CSLG2	cellulose synthase like G2
AT1G15440	0.00366898	0.00256191	0.698318	0.608214	0.00192246	0.524047	0.297722	PWP2	periodic tryptophan protein 2
AT2G27790	0.192125	0.191736	0.997976	1	0.227013	1.18156	0.00479334	AT2G27790	RNA-binding (RRM/RBD/RNP motifs) family protein
AT2G17420	0.11276	0.121037	1.07328	0.813593	0.142349	1.26198	0.337848	NTRA	NADPH-dependent thioredoxin reductase A
AT2G02250	0.0403509	0.0404807	1.00322	1	0.0623827	1.54585	0.0016395	AtPP2-B2	phloem protein 2-B2
AT5G65440	0.00215424	0.00151439	0.703036	0.733146	0.00353893	1.64256	0.404149	AT5G65440
AT1G49650	0.00334635	0.0024888	0.743774	0.800813	0.00443989	1.32672	0.547833	AT1G49650	alpha/beta-Hydrolases superfamily protein
AT5G14970	0.00396301	0.00321199	0.810597	1	0.00505561	1.27552	1	AT5G14970
AT4G25870	0.00631313	0	0	0.0632567	0.000969932	0.15379	0.0917992	AT4G25870	Core-2/I-branching beta-1,6-N-acetylglucosaminyltransferase family protein
AT2G45590	0.00561572	0.0030303	0.539685	0.347391	0.00249066	0.443612	0.115848	AT2G45590	Protein kinase superfamily protein
AT2G03180	0.00808625	0.00631912	0.781602	0.760889	0.0119826	1.48151	0.474139	AT2G03180
AT2G36485	0.0279461	0.0252189	0.902434	0.569043	0.0285714	1.02238	0.936501	AT2G36485	ENTH/VHS family protein
AT1G18850	0.00488998	0.00253807	0.519444	1	0.00185529	0.379788	0.581423	AT1G18850
AT3G09630	0.122246	0.079489	0.650333	0.000749968	0.137552	1.12516	0.295175	AT3G09630	Ribosomal protein L4/L1 family
AT1G34150	0.0020284	0.00248139	1.22321	1	0.0022779	1.12294	1	AT1G34150	Pseudouridine synthase family protein
AT1G13320	0.00422297	0.00179372	0.424925	0.454015	0.00453662	1.07426	1	PP2AA3	protein phosphatase 2A subunit A3
AT1G13820	0.0831683	0.0683507	0.82186	0.044119	0.0685854	0.824681	0.0359176	AT1G13820	alpha/beta-Hydrolases superfamily protein
AT3G50830	0.0052356	0.00173913	0.332369	0.419699	0.00623053	1.18992	1	COR413-PM2	cold-regulated 413-plasma membrane 2
AT2G29410	0.00171821	0.00539568	3.13897	0.170491	0.00322581	1.87694	0.688094	MTPB1	metal tolerance protein B1
AT1G80810	0.00582627	0.00406504	0.697782	0.625886	0.00233754	0.401293	0.129605	AT1G80810	Tudor/PWWP/MBT superfamily protein
AT1G65310	0.00833333	0	0	0.161736	0	0	0.144867	ATXTH17	xyloglucan endotransglucosylase/hydrolase 17
AT5G43920	0.174888	0.141892	0.811571	0.369837	0.160194	0.916156	0.799077	AT5G43920	transducin family protein / WD-40 repeat family protein
AT3G15770	0	0	0	1	0	0	1	AT3G15770
AT2G33570	0.00188442	0.00443038	2.35058	0.224732	0.00522345	2.77095	0.149369	AT2G33570	Domain of unknown function (DUF23)
AT3G25220	0.00334672	0.0042123	1.25852	0.758048	0.00683995	2.04329	0.205122	FKBP15-1	FK506-binding protein 15 kD-1
AT5G41170	0.257669	0.259259	1.00617	1	0.292543	1.1352	0.448668	AT5G41170	Pentatricopeptide repeat (PPR-like) superfamily protein
AT5G54700	0.0030581	0.00778643	2.5448	0.317989	0.00360577	1.17896	1	AT5G54700	Ankyrin repeat family protein
AT2G34320	0.00130208	0.00306435	2.35235	0.635612	0.00514801	3.95037	0.374267	AT2G34320	Polynucleotidyl transferase, ribonuclease H-like superfamily protein
AT4G38760	0.00578871	0	0	0.162887	0.00302115	0.522146	0.687298	AT4G38760	Protein of unknown function (DUF3414)
AT2G39930	0.0400411	0.0595238	1.48632	0.0524906	0.0237417	0.593086	0.0559381	ISA1	isoamylase 1
AT5G03650	0.00594732	0.00383509	0.644969	0.556306	0.00182149	0.306433	0.18149	SBE2.2	starch branching enzyme 2.2
AT5G42390	0.309764	0.316456	1.02159	0.899642	0.320122	1.03343	0.833031	AT5G42390	Insulinase (Peptidase family M16) family protein
AT4G02390	0.00228311	0.00339905	1.48855	1	0.00573394	2.51074	0.357757	ATPARP1	poly(ADP-ribose) polymerase
AT1G20010	0.00865801	0.00446429	0.515808	0.352217	0.00566038	0.653955	0.556896	TUB5	tubulin beta-5 chain
AT5G43810	0.133489	0.0736086	0.551737	0.00556238	0.0948767	0.710982	0.101826	ZLL	Stabilizer of iron transporter SufD / Polynucleotidyl transferase
AT5G35380	0.190208	0.138591	0.728693	0.00145428	0.134302	0.706145	0.000142887	AT5G35380	Protein kinase protein with adenine nucleotide alpha hydrolases-like domain
AT2G18500	0.0290873	0.00680735	0.234165	2.45547e-05	0.00373134	0.128381	3.66706e-06	ATOFP7	ovate family protein 7
AT3G21490	0.0313883	0.0281853	0.897975	0.563298	0.0359415	1.14502	0.374867	AT3G21490	Heavy metal transport/detoxification superfamily protein
AT5G67120	0.0039604	0.00716846	1.80907	0.689111	0.00359712	0.908356	1	AT5G67120	RING/U-box superfamily protein
AT4G31180	0.00327869	0.00512821	1.56362	0.700913	0.00504414	1.53801	0.702796	AT4G31180	Class II aminoacyl-tRNA and biotin synthetases superfamily protein
AT1G52570	0.0658935	0.0627198	0.951834	0.734829	0.0558756	0.848005	0.240171	PLDALPHA2	phospholipase D alpha 2
AT5G44740	0.0645695	0.0319249	0.494567	0.000630875	0.0346577	0.536882	0.00136335	POLH	Y-family DNA polymerase H
AT4G36920	0	0.00324675	Inf	0.457101	0.00512821	Inf	0.499884	AP2	Integrase-type DNA-binding superfamily protein
AT4G12960	0.00735294	0.00382166	0.520019	0.454385	0.00672269	0.914361	1	GILT	Gamma interferon responsive lysosomal thiol (GILT) reductase family protein
AT5G40450	0.531915	0.224719	0.423076	5.62802e-06	0.262712	0.494495	0.00020922	AT5G40450
AT1G33520	0.00490677	0.02379	4.84565	0.00020671	0.0111643	2.27449	0.162788	MOS2	D111/G-patch domain-containing protein
AT3G57370	0.00385728	0.00318979	0.826994	0.793688	0.00299551	0.776635	0.790637	AT3G57370	Cyclin family protein
AT1G54350	0.00258695	0.00253325	0.979233	1	0.00591922	2.28783	0.0477697	AT1G54350	ABC transporter family protein
AT2G19530	0.00187091	0.00394867	2.10982	0.441207	0.00255537	1.36565	1	AT2G19530
AT2G30032	0.00550459	0.00291545	0.529795	0.508672	0.00426985	0.77578	0.767373	AT2G30032
AT1G58160	0	0	0	1	0	0	1	AT1G58160	Mannose-binding lectin superfamily protein
AT5G64820	0.0865908	0.0922581	1.06542	0.595751	0.0618739	0.714616	0.00883594	AT5G64820
AT5G50010	0.00412371	0.00188798	0.457975	0.437632	0.004363	1.05801	1	AT5G50010	sequence-specific DNA binding transcription factors;transcription regulators
AT4G09060	0.00135135	0.00459242	3.39607	0.382812	0.0037843	2.79898	0.654375	AT4G09060
AT5G20680	0.0101351	0	0	0.0622288	0	0	0.0903942	TBL16	TRICHOME BIREFRINGENCE-LIKE 16
AT3G30845	0.276937	0.271069	0.978813	0.82123	0.259868	0.938408	0.499765	AT3G30845
AT5G26800	0.00390625	0	0	1	0.00357143	0.914442	1	AT5G26800
AT3G23690	0.00360082	0.0042061	1.16805	0.801323	0.00373333	1.0368	1	AT3G23690	basic helix-loop-helix (bHLH) DNA-binding superfamily protein
AT2G33160	0.00578035	0	0	1	0.0164835	2.84434	0.623608	AT2G33160	glycoside hydrolase family 28 protein / polygalacturonase (pectinase) family protein
AT5G60830	0.00208333	0.00630517	3.02434	0.418998	0.00152672	0.733038	1	AtbZIP70	basic leucine-zipper 70
AT2G21470	0.00789474	0.00784314	0.993471	1	0.0044843	0.568404	0.666256	ATSAE2	SUMO-activating enzyme 2
AT4G18900	0.00350631	0.002443	0.696837	0.732296	0.00479904	1.36855	0.781852	AT4G18900	Transducin/WD40 repeat-like superfamily protein
AT3G16260	0.192708	0.115385	0.598852	6.38335e-06	0.146422	0.759871	0.00435863	TRZ4	tRNAse Z4
AT2G16890	0.0535506	0.00224719	0.0420049	5.12135e-12	0.00634921	0.118645	2.0811e-07	AT2G16890	UDP-Glycosyltransferase superfamily protein
AT1G30190	0.0387879	0.0138662	0.357666	0.000588937	0.00987433	0.254741	3.42597e-05	AT1G30190
AT4G14010	0.00307692	0	0	0.0362764	0.00557325	1.81088	0.379624	RALFL32	ralf-like 32
AT3G03800	0.00170455	0.00517241	3.03377	0.0905243	0.00316656	1.85736	0.48847	SYP131	syntaxin of plants 131
AT2G26790	0.00462535	0.00377358	0.815919	0.795621	0.00273523	0.591433	0.438976	AT2G26790	Pentatricopeptide repeat (PPR) superfamily protein
AT1G14550	0.00715308	0.00679348	0.949742	1	0.0058309	0.815264	0.764865	AT1G14550	Peroxidase superfamily protein
AT5G45469	0.159828	0.109268	0.683718	6.85778e-05	0.121159	0.758104	0.00138736	AT5G45469
AT4G30074	0.0121951	0.00456621	0.374804	0.294507	0.0100604	0.825109	0.77238	LCR19	low-molecular-weight cysteine-rich 19
AT3G55610	0.0257143	0.0104167	0.405497	0.106388	0.0066335	0.258348	0.0208759	P5CS2	delta 1-pyrroline-5-carboxylate synthase 2
AT1G62450	0.00303337	0.00496102	1.63517	0.539064	0.00508906	1.67731	0.522268	AT1G62450	Immunoglobulin E-set superfamily protein
AT3G20190	0.0028715	0.00181159	0.631	0.699661	0.00272665	0.949554	1	AT3G20190	Leucine-rich repeat protein kinase family protein
AT3G04721	0.00504323	0.00177069	0.351181	0.0597214	0.00420489	0.833799	0.692721	AT3G04721
AT2G25600	0.00615764	0.00260417	0.423157	0.453533	0	0	0.062149	SPIK	Shaker pollen inward K+ channel
AT1G16830	0.0247613	0.0212766	0.859287	0.405298	0.0262718	1.06101	0.714162	AT1G16830	Pentatricopeptide repeat (PPR) superfamily protein
AT1G44090	0.0176768	0.0067659	0.383099	0.125966	0.00732218	0.414526	0.135719	ATGA20OX5	gibberellin 20-oxidase 5
AT3G58460	0.024666	0.0329591	1.33614	0.0801391	0.0292342	1.18517	0.303658	ATRBL15	RHOMBOID-like protein 15
AT3G03170	0.00455927	0.00348432	0.764311	0.759193	0.00628931	1.37929	0.611265	AT3G03170
AT5G54080	0.00367309	0.00638193	1.73723	0.215358	0.00453035	1.23335	0.700716	HGO	homogentisate 1,2-dioxygenase
AT5G47620	0.00290276	0.00304414	1.04869	1	0.00455235	1.56776	0.680603	AT5G47620	RNA-binding (RRM/RBD/RNP motifs) family protein
AT2G23090	0.23217	0.147458	0.635323	0.00182261	0.16042	0.691125	0.00806576	AT2G23090	Uncharacterised protein family SERF
AT3G47750	0.112644	0.0499109	0.44342	0.000810657	0.0785855	0.697898	0.119768	ATATH3	ATP binding cassette subfamily A4
AT5G56220	0.00833333	0.00383142	0.460177	0.404563	0.00297177	0.356992	0.349954	AT5G56220	P-loop containing nucleoside triphosphate hydrolases superfamily protein
AT3G13435	0.00320307	0.00292683	0.91378	1	0.00306905	0.958149	1	AT3G13435
AT1G10880	0.00564653	0.000787402	0.139537	0.0314963	0.00337512	0.597821	0.335188	AT1G10880	Core-2/I-branching beta-1,6-N-acetylglucosaminyltransferase family protein
AT2G46520	0.00108814	0.00160256	1.47234	1	0.000966184	0.887978	1	AT2G46520	cellular apoptosis susceptibility protein, putative / importin-alpha re-exporter, putative
AT1G03830	0.00472441	0.00139276	0.295046	0.347316	0.00445434	0.942884	1	AT1G03830	guanylate-binding family protein
AT1G52530	0.119965	0.1	0.833598	0.0347371	0.11597	0.966695	0.675044	AT1G52530
AT5G08695	0.0310234	0.0317531	1.02352	0.933436	0.0285599	0.920628	0.676763	AT5G08695	RNA-binding (RRM/RBD/RNP motifs) family protein
AT2G44581	0.00790514	0.00983607	1.24378	1	0.0183246	2.31539	0.494547	AT2G44581	RING/U-box superfamily protein
AT3G12850	0.00401837	0.00058072	0.14458	0.0700588	0.00452489	1.126	1	AT3G12850	COP9 signalosome complex-related / CSN complex-related
AT4G17370	0.00188679	0.0051573	2.73273	0.106545	0.00479904	2.54289	0.147325	AT4G17370	Oxidoreductase family protein
AT5G65460	0.00456621	0.00215983	0.47314	0.312966	0.00253165	0.554576	0.492593	KCA2	kinesin like protein for actin based chloroplast movement 2
AT2G19180	0	0.003861	Inf	0.125313	0.00535714	Inf	0.0333192	AT2G19180
AT4G37670	0.00257511	0.00460829	1.78909	0.493845	0.00249377	0.968418	1	NAGS2	N-acetyl-l-glutamate synthase 2
AT2G26690	0	0.0108992	Inf	0.130586	0.00357143	Inf	0.477891	AT2G26690	Major facilitator superfamily protein
AT1G63580	0.00286533	0	0	0.381679	0.002331	0.81374	1	AT1G63580	Receptor-like protein kinase-related family protein
AT4G16160	0.00491266	0.00471143	0.959039	1	0.00257798	0.524811	0.128614	ATOEP16-S	Mitochondrial import inner membrane translocase subunit Tim17/Tim22/Tim23 family protein
AT4G01100	0.108796	0.0302326	0.278038	6.03006e-12	0.0789474	0.725767	0.0532388	ADNT1	adenine nucleotide transporter 1
AT1G01600	0.00422386	0.00637755	1.50951	0.739531	0.0035545	0.841609	1	CYP86A4	cytochrome P450, family 86, subfamily A, polypeptide 4
AT5G58030	0.00381367	0.00448179	1.17514	0.820266	0.00236686	0.620669	0.294908	AT5G58030	Transport protein particle (TRAPP) component
AT4G34630	0.00361011	0.00378072	1.04727	1	0.00309981	0.85867	0.828149	AT4G34630
AT4G22650	0.0459883	0.0517737	1.12574	0.610731	0.0550301	1.19652	0.38121	AT4G22650
AT1G10210	0	0.00694444	Inf	1	0.0148148	Inf	0.524017	ATMPK1	mitogen-activated protein kinase 1
AT2G24530	0.00460829	0.00187266	0.406735	0.590562	0.00186567	0.405218	0.590033	AT2G24530
AT2G34340	0.00324254	0.00404313	1.24681	0.770193	0.00383142	1.18154	1	AT2G34340	Protein of unknown function, DUF584
AT3G32260	0.242424	0.21561	0.889433	0.236149	0.233974	0.965145	0.690881	AT3G32260	Nucleic acid-binding proteins superfamily
AT5G65158	0.00892857	0.00981767	1.09951	1	0.00563063	0.630809	0.564391	AT5G65158	Lipase/lipooxygenase, PLAT/LH2 family protein
AT3G12977	0.00348432	0.00355872	1.02134	1	0.00270636	0.776847	1	AT3G12977	NAC (No Apical Meristem) domain transcriptional regulator superfamily protein
AT4G27010	0.00457344	0.00292227	0.638995	0.30059	0.00303409	0.663442	0.221817	AT4G27010
AT1G62720	0.00440335	0.00581135	1.31967	0.537656	0.00286738	0.651247	0.477578	AT1G62720	Pentatricopeptide repeat (PPR-like) superfamily protein
AT1G36980	0.451857	0.312017	0.690594	2.55743e-07	0.371038	0.821182	0.00352425	AT1G36980
AT5G46830	0.00931315	0.00372208	0.399888	0.228117	0.0010929	0.117458	0.0182104	ATNIG1	NACL-inducible gene 1
AT4G13100	0.0447609	0.0365854	0.817428	0.378848	0.038806	0.867015	0.527825	AT4G13100	RING/U-box superfamily protein
AT1G16705	0.0472751	0.0477987	1.01108	0.948862	0.0418816	0.88593	0.330221	AT1G16705	p300/CBP acetyltransferase-related protein-related
AT4G09740	0.00403551	0.00442723	1.09705	1	0.00424448	1.05178	1	AtGH9B14	glycosyl hydrolase 9B14
AT5G38440	0.00444162	0.00605144	1.36228	0.609294	0.00141743	0.319251	0.185367	AT5G38440	Plant self-incompatibility protein S1 family
AT4G37510	0.0042735	0.00284091	0.664894	0.729022	0.00509165	1.19135	1	AT4G37510	Ribonuclease III family protein
AT1G74180	0.00560224	0.00547303	0.97694	1	0.00665557	1.18794	0.804048	AtRLP14	receptor like protein 14
AT5G58990	0.00425532	0.00344116	0.808736	0.795134	0.00430622	1.01196	1	AT5G58990
AT3G32905	0.319843	0.308692	0.965131	0.550315	0.345615	1.08057	0.146708	AT3G32905
AT4G09730	0.0820513	0.101368	1.23532	0.140806	0.063479	0.773731	0.115219	RH39	RH39
AT1G69480	0	0	0	1	0.0151515	Inf	1	AT1G69480	EXS (ERD1/XPR1/SYG1) family protein
AT3G23470	0.00294985	0.00269542	0.913808	1	0.00251256	0.851853	1	AT3G23470	Cyclopropane-fatty-acyl-phospholipid synthase
AT3G10390	0.00458415	0.00243072	0.530307	0.249207	0.00505051	1.10171	0.850964	FLD	Flavin containing amine oxidoreductase family protein
AT5G50260	0.0084507	0.00189753	0.224909	0.308937	0.00297619	0.352692	0.624605	AT5G50260	Cysteine proteinases superfamily protein
AT2G02290	0.0185676	0.0110362	0.594452	0.0658305	0.0180832	0.973913	1	AT2G02290	Haloacid dehalogenase-like hydrolase (HAD) superfamily protein
AT1G71520	0.00617829	0.003367	0.545111	0.383779	0.00569801	0.92229	1	AT1G71520	Integrase-type DNA-binding superfamily protein
AT3G26820	0.00867052	0.00105263	0.121496	0.0225963	0.00430571	0.496771	0.275671	AT3G26820	Esterase/lipase/thioesterase family protein
AT3G19550	0.00589102	0.00350058	0.594436	0.706413	0.00687758	1.16734	1	AT3G19550
AT1G34792	0.35097	0.24424	0.696093	0.00789357	0.338235	0.963723	0.773525	AT1G34792	Plant thionin family protein
AT2G33460	0.00209424	0.0040568	1.93648	0.687288	0.00609756	2.91036	0.288617	RIC1	ROP-interactive CRIB motif-containing protein 1
AT3G44590	0.441176	0.332268	0.753525	0.14339	0.406114	0.920673	0.691999	AT3G44590	60S acidic ribosomal protein family
AT3G07220	0.0055607	0.00379507	0.682603	0.753527	0.00392157	0.70534	0.763453	AT3G07220	SMAD/FHA domain-containing protein
AT5G07890	0.00571874	0.00426743	0.74625	0.487998	0.00498295	0.871353	0.754704	AT5G07890	myosin heavy chain-related
AT1G35190	0.0433412	0.0344828	0.795682	0.303326	0.0297749	0.687087	0.0774792	AT1G35190	2-oxoglutarate (2OG) and Fe(II)-dependent oxygenase superfamily protein
AT1G07850	0.105795	0.0881356	0.833122	0.129864	0.0845588	0.799318	0.046987	AT1G07850	Protein of unknown function (DUF604)
AT5G51230	0.0043036	0.00284252	0.66056	0.611716	0.00214961	0.499561	0.217862	AtEMF2	VEFS-Box of polycomb protein
AT3G21840	0.128333	0.0931459	0.725993	0.0958383	0.0892562	0.695695	0.0535953	ASK7	SKP1-like 7
AT1G09620	0.00778816	0.00171233	0.220091	0.221174	0.0130719	1.67774	0.412868	AT1G09620	ATP binding;leucine-tRNA ligases;aminoacyl-tRNA ligases;nucleotide binding;ATP binding;aminoacyl-tRNA ligases
AT4G05030	0.123846	0.0970464	0.783675	0.0651564	0.0832679	0.672447	0.00247159	AT4G05030	Copper transport protein family
[truncated: 24,196 more rows]
