# Supplementary material for: The PRP6-like splicing factor STA1 is involved in RNA-directed DNA methylation by facilitating the production of Pol V-dependent scaffold RNAs
Source: Nucleic Acids Res. 2013 Jul 22;41(18):8489–502. doi: 10.1093/nar/gkt639 (PMC3794598; doi:10.1093/nar/gkt639)
Supplement: Supplementary Data [file supp_gkt639_nar-00843-a-2013-File010.zip › Table S7.xls]

## Sheet: A_B.anno
Table S7. The numbers of Pol IV-dependent siRNA reads in 500-bp regions of Arabidopsis genome.
Region	ros1	ros1sta1	ros1nrpd1	ros1nrpe1	Annotation
Chr1_1_500	26.2	9.8	0.3	11.9
Chr1_14501_15000	17.4	3.3	0	1.1
Chr1_17001_17500	131.9	89	3	70.4	AT1TE00025||ATREP3||RC/Helitron;
Chr1_17501_18000	89.2	59.2	2.7	83.1	AT1TE00025||ATREP3||RC/Helitron;
Chr1_18001_18500	172	106	4.8	60.9	AT1TE00025||ATREP3||RC/Helitron;AT1TE00030||ATHATN7||DNA/HAT;
Chr1_18501_19000	32.3	41.5	2.4	23
Chr1_22501_23000	20.7	0.3	0	0
Chr1_44501_45000	40.1	13.5	0.3	3.8
Chr1_55501_56000	49.1	45.2	1.8	20.6	AT1TE00150||SIMPLEHAT1||DNA/HAT;
Chr1_56001_56500	21	23.3	0.6	23.4	AT1TE00150||SIMPLEHAT1||DNA/HAT;
Chr1_77001_77500	15.5	7.9	0.6	2.1	AT1TE00220||TA11||LINE/L1;
Chr1_257501_258000	40.4	25.2	3.3	26.8	AT1TE00840||AT9NMU1||DNA/MuDR;
Chr1_258501_259000	28.7	10.5	0	3.6
Chr1_423001_423500	18.4	9.8	1.2	5.1	AT1TE01370||ARNOLDY1||DNA/MuDR;
Chr1_423501_424000	48.1	24.1	1.2	13.6	AT1TE01370||ARNOLDY1||DNA/MuDR;
Chr1_424001_424500	34.6	19.6	0.3	10
Chr1_431001_431500	13.5	15.8	1.2	3.4	AT1TE01395||SIMPLEGUY1||DNA/Harbinger;
Chr1_431501_432000	30.4	35.8	0.3	36.1	AT1TE01400||TAG2||DNA/HAT;
Chr1_433001_433500	26.2	18.4	0.9	11.3	AT1TE01405||ATLINE1A||LINE/L1;
Chr1_499001_499500	48.8	30.1	0.3	31.7	AT1TE01615||ATREP3||RC/Helitron;
Chr1_499501_500000	91.5	82.6	2.7	117.4	AT1TE01615||ATREP3||RC/Helitron;
Chr1_500001_500500	152.3	131.6	3.6	77.6	AT1TE01615||ATREP3||RC/Helitron;
Chr1_500501_501000	244.5	186	6.7	109.1	AT1TE01615||ATREP3||RC/Helitron;
Chr1_501001_501500	68.2	39.9	2.1	35	AT1TE01620||ATREP3||RC/Helitron;
Chr1_512501_513000	55.6	31.3	2.7	22.6	proteincoding:AT1G02470;AT1TE01665||ATMU3N1||DNA/MuDR;
Chr1_540501_541000	56.9	42.6	1.5	41.6	AT1TE01755||HELITRONY1A||RC/Helitron;
Chr1_549501_550000	43.3	23.3	1.5	10
Chr1_550001_550500	52	28.3	3.3	11.3
Chr1_550501_551000	36.8	19.9	1.8	10.8
Chr1_587501_588000	56.2	28.3	0.9	12.2	AT1TE01910||ATREP2||RC/Helitron;
Chr1_634001_634500	31	33.2	1.5	1
Chr1_696001_696500	22.3	20.7	2.1	7.2	AT1TE02265||ATREP1||RC/Helitron;
Chr1_696501_697000	126.7	53.9	1.5	28.1	AT1TE02265||ATREP1||RC/Helitron;
Chr1_697001_697500	37.5	27.9	0	20.3	AT1TE02270||ATREP10D||RC/Helitron;
Chr1_758501_759000	33.6	16.2	0.9	16.1	AT1TE02465||ATREP5||RC/Helitron;
Chr1_759001_759500	47.2	54.3	2.1	40.2	AT1TE02465||ATREP5||RC/Helitron;
Chr1_759501_760000	40.7	39.2	0.9	49.8	AT1TE02465||ATREP5||RC/Helitron;
Chr1_760001_760500	58.5	37.3	1.5	40.9	AT1TE02465||ATREP5||RC/Helitron;
Chr1_781501_782000	59.8	32.4	0.9	18.7	AT1TE02540||ATREP15||RC/Helitron;
Chr1_791501_792000	33.6	18.1	1.2	7.4
Chr1_792001_792500	32	14.7	1.5	6	proteincoding:AT1G03240;
Chr1_889001_889500	62.4	30.1	0.6	16.5
Chr1_944001_944500	20	15.8	0.3	16.8
Chr1_972001_972500	22.6	0	0.3	0
Chr1_1160001_1160500	34.6	12.8	1.8	2.4	AT1TE03785||ATREP11A||RC/Helitron;
Chr1_1194501_1195000	34.6	22.2	1.5	12.9	AT1TE03900||ATREP10D||RC/Helitron;
Chr1_1195001_1195500	48.8	24.5	0.6	5.9
Chr1_1249501_1250000	28.4	14.7	0.9	9
Chr1_1250001_1250500	60.1	29	1.8	13.9
Chr1_1250501_1251000	75	36.2	3.3	17.8
Chr1_1276001_1276500	14.2	13.2	0.3	10.2	AT1TE04165||ATREP7||RC/Helitron;
Chr1_1276501_1277000	63.3	32.8	1.2	7.9
Chr1_1289001_1289500	69.2	36.9	2.7	21.1	proteincoding:AT1G04625;
Chr1_1430001_1430500	21.6	15.8	0.3	14.8	AT1TE04665||SIMPLEGUY1||DNA/Harbinger;
Chr1_1430501_1431000	48.8	35	1.2	22.3	AT1TE04675||TAG2||DNA/HAT;
Chr1_1441501_1442000	108.3	172	2.1	74.9	AT1TE04710||ATDNAI27T9B||DNA/MuDR;
Chr1_1442501_1443000	15.2	18.8	0.6	24.3	AT1TE04715||ATDNAI27T9B||DNA/MuDR;
Chr1_1444001_1444500	15.5	26.4	0.3	20.3	AT1TE04725||ATDNAI27T9B||DNA/MuDR;
Chr1_1476501_1477000	18.1	13.2	0.6	3.6
Chr1_1522501_1523000	23.9	11.3	0.3	8.9
Chr1_1614501_1615000	22.6	5.6	0.3	0.8
Chr1_1616001_1616500	28.1	0.3	0	0
Chr1_1617501_1618000	18.4	10.5	0.3	5
Chr1_1975001_1975500	37.8	27.1	1.2	19.7	AT1TE06470||ATHATN7||DNA/HAT;
Chr1_1975501_1976000	40.4	40.7	0.6	62.5	AT1TE06470||ATHATN7||DNA/HAT;
Chr1_1976001_1976500	76.9	67.5	3.9	58.8	AT1TE06480||ATREP3||RC/Helitron;
Chr1_1976501_1977000	61.1	58.1	1.5	68.6	AT1TE06480||ATREP3||RC/Helitron;
Chr1_2157501_2158000	26.2	14.7	0.9	11	proteincoding:AT1G07025;
Chr1_2234001_2234500	66.9	45.6	0.6	45.2	AT1TE07300||ATREP3||RC/Helitron;
Chr1_2234501_2235000	57.2	70.9	2.7	70	AT1TE07300||ATREP3||RC/Helitron;
Chr1_2340001_2340500	16.4	8.6	0	3.4
Chr1_2473001_2473500	86	52.4	2.7	39	proteincoding:AT1G07980;
Chr1_2531501_2532000	28.4	7.9	0.3	5.9	AT1TE08240||TAG2||DNA/HAT;
Chr1_2587001_2587500	62.7	32	0.6	22.1	AT1TE08420||ATREP2||RC/Helitron;
Chr1_2587501_2588000	74.7	39.9	1.2	29.6	AT1TE08420||ATREP2||RC/Helitron;
Chr1_2588001_2588500	44.3	23.7	1.2	12.6	AT1TE08430||ATREP2||RC/Helitron;
Chr1_2657501_2658000	18.7	6.4	0.6	8.6
Chr1_2788501_2789000	11.3	14.7	0	14.9	AT1TE09080||VANDAL14||DNA/MuDR;
Chr1_2800501_2801000	16.1	12.4	0.3	7.3
Chr1_2986001_2986500	11.6	4.5	0	4.7	AT1TE09700||ATREP2||RC/Helitron;
Chr1_2986501_2987000	21.6	16.9	0	10.5	proteincoding:AT1G09245;AT1TE09705||VANDAL8||DNA/MuDR;
Chr1_3023501_3024000	49.8	38.4	1.2	30.7	AT1TE09820||ATREP6||RC/Helitron;
Chr1_3024001_3024500	42	23.7	1.2	6.1	AT1TE09820||ATREP6||RC/Helitron;
Chr1_3073001_3073500	24.2	15.8	0.6	11.5	AT1TE09970||ATREP3||RC/Helitron;AT1TE09975||ATHATN7||DNA/HAT;
Chr1_3073501_3074000	165.6	89.8	5.8	45.8	AT1TE09970||ATREP3||RC/Helitron;
Chr1_3074001_3074500	55.6	62.6	1.5	74.2	AT1TE09970||ATREP3||RC/Helitron;
Chr1_3250501_3251000	16.8	17.7	0	18.7	AT1TE10560||ATREP1||RC/Helitron;
Chr1_3251001_3251500	94.7	41.1	1.2	41.5	AT1TE10565||HELITRONY3||RC/Helitron;
Chr1_3342501_3343000	11.3	12.8	0	4.1	AT1TE10865||ATREP13||RC/Helitron;
Chr1_3343001_3343500	14.5	3.3	0	1.4	AT1TE10875||ATREP3||RC/Helitron;
Chr1_3412501_3413000	18.1	5.6	1.2	7.6
Chr1_3413501_3414000	56.6	50.9	1.5	59.9	AT1TE11110||ATREP3||RC/Helitron;
Chr1_3414001_3414500	147.4	76.2	2.4	80.2	AT1TE11110||ATREP3||RC/Helitron;
Chr1_3414501_3415000	23.9	22.2	0.9	18.7	proteincoding:AT1G10400;
Chr1_3427501_3428000	26.2	20.7	1.2	17.1
Chr1_3497501_3498000	29.4	13.2	0.6	9.9	proteincoding:AT1G10586;AT1TE11380||HELITRONY1E||RC/Helitron;
Chr1_3498001_3498500	15.2	16.2	0.3	9.6	proteincoding:AT1G10586;AT1TE11380||HELITRONY1E||RC/Helitron;
Chr1_3498501_3499000	22.9	9	0.6	7.7	proteincoding:AT1G10586;
Chr1_3546501_3547000	19.7	14.7	0	5.6
Chr1_3547001_3547500	11.6	12.4	0.3	21.3	AT1TE11535||BRODYAGA1||DNA/MuDR;
Chr1_3547501_3548000	42	34.7	1.5	19.6
Chr1_3762501_3763000	59.1	39.9	0.6	46.7	AT1TE12240||ATREP2||RC/Helitron;
Chr1_3771001_3771500	29.1	31.6	0.6	28.5	AT1TE12275||ATREP10D||RC/Helitron;
Chr1_3780501_3781000	39.1	28.6	1.2	18.1	proteincoding:AT1G11270;AT1TE12295||ATCOPIA78||LTR/Copia;
Chr1_3781001_3781500	20	24.9	0	12.6	proteincoding:AT1G11270;AT1TE12295||ATCOPIA78||LTR/Copia;
Chr1_3785001_3785500	35.2	30.5	1.5	21.1	proteincoding:AT1G11270;AT1TE12295||ATCOPIA78||LTR/Copia;
Chr1_3785501_3786000	21.6	19.6	0	8.6	proteincoding:AT1G11270;
Chr1_3825501_3826000	44.3	65.2	1.2	49.1	AT1TE12430||ARNOLDY1||DNA/MuDR;
Chr1_3910501_3911000	78.2	38.8	1.5	16.8	proteincoding:AT1G11620;
Chr1_4093001_4093500	55.6	29.4	0.3	10	AT1TE13310||HELITRONY3||RC/Helitron;
Chr1_4094001_4094500	110.2	64.1	0.9	49.7
Chr1_4110001_4110500	33.6	18.8	0.6	14.4	AT1TE13365||AT9NMU1||DNA/MuDR;
Chr1_4110501_4111000	62.1	35.8	5.5	31.8	AT1TE13365||AT9NMU1||DNA/MuDR;
Chr1_4112001_4112500	76.6	101.5	2.1	133.7	AT1TE13375||ARNOLDY1||DNA/MuDR;
Chr1_4112501_4113000	55.3	73.5	1.2	89.5	AT1TE13375||ARNOLDY1||DNA/MuDR;
Chr1_4209001_4209500	61.1	28.6	1.8	15.4	AT1TE13690||ATMU3N1||DNA/MuDR;
Chr1_4209501_4210000	14.2	14.3	0	10.3
Chr1_4406001_4406500	292.4	390.1	6.7	148.6	AT1TE14315||META1||LTR/Copia;
Chr1_4406501_4407000	20.7	26.4	0.6	26.8	AT1TE14315||META1||LTR/Copia;
Chr1_4407001_4407500	57.8	47.1	0.9	46.1	AT1TE14315||META1||LTR/Copia;
Chr1_4407501_4408000	31.3	42.6	1.5	36.4	AT1TE14315||META1||LTR/Copia;
Chr1_4408001_4408500	42	61.8	2.4	50.4	AT1TE14315||META1||LTR/Copia;
Chr1_4410001_4410500	18.1	26.7	0.6	26.5	AT1TE14315||META1||LTR/Copia;
Chr1_4410501_4411000	115.4	171.3	2.4	67.8	AT1TE14315||META1||LTR/Copia;
Chr1_4411001_4411500	363.5	303.7	5.5	50.7
Chr1_4583001_4583500	94.4	35.8	0.9	24.6	AT1TE14865||ATREP2||RC/Helitron;
Chr1_4658001_4658500	15.5	6	0.3	0	AT1TE15090||ATREP10D||RC/Helitron;
Chr1_4770001_4770500	89.2	75	2.4	55.7	AT1TE15445||ATREP2||RC/Helitron;
Chr1_4770501_4771000	32.3	13.9	0.6	5.4
Chr1_4785501_4786000	49.4	48.6	2.1	62.5	AT1TE15510||ATREP3||RC/Helitron;
Chr1_4786001_4786500	158.1	139.6	3.3	72.9	AT1TE15510||ATREP3||RC/Helitron;
Chr1_4786501_4787000	112.5	76.9	1.5	103.3	AT1TE15510||ATREP3||RC/Helitron;
Chr1_4787001_4787500	25.8	27.9	0.9	20.7	AT1TE15510||ATREP3||RC/Helitron;
Chr1_4966501_4967000	25.5	17.3	0	13.1	AT1TE16080||ATREP6||RC/Helitron;
Chr1_5099001_5099500	21.9	26	0.6	24.7
Chr1_5100501_5101000	21.6	29.8	0.9	21.4	proteincoding:AT1G14800;
Chr1_5101501_5102000	20.7	25.2	0.6	26.2	proteincoding:AT1G14800;
Chr1_5171501_5172000	18.1	7.1	0.9	3.1
Chr1_5285001_5285500	25.8	16.9	0	3.6
Chr1_5437001_5437500	27.4	22.6	1.2	29.2	AT1TE17555||ATREP1||RC/Helitron;
Chr1_5437501_5438000	43	33.2	0.6	27.2	AT1TE17560||HELITRONY1D||RC/Helitron;
Chr1_5657501_5658000	19	6.7	0	8.5	AT1TE18295||ATREP10B||RC/Helitron;
Chr1_5658501_5659000	14.5	13.5	1.2	28.2	AT1TE18295||ATREP10B||RC/Helitron;
Chr1_5659001_5659500	53	18.4	0.9	18.3	proteincoding:AT1G16540;
Chr1_5681501_5682000	27.4	6.7	1.2	4.9
Chr1_5700001_5700500	71.8	60.7	1.8	55.7
Chr1_5700501_5701000	85	53.5	2.7	54.9
Chr1_5701001_5701500	76.9	45.2	2.4	32.8
Chr1_5701501_5702000	37.5	27.1	0.3	27.6
Chr1_5702001_5702500	17.4	8.6	0.9	3.6
Chr1_5799001_5799500	51.1	39.9	1.2	19.4
Chr1_5862501_5863000	22.3	9.4	0.6	1.5	AT1TE18955||ATREP2||RC/Helitron;
Chr1_5863001_5863500	69.8	50.5	0.9	50.4	proteincoding:AT1G17147;AT1TE18955||ATREP2||RC/Helitron;
Chr1_5899001_5899500	70.1	37.7	2.1	32.1	AT1TE19090||ATREP2||RC/Helitron;
Chr1_5899501_5900000	72.1	27.5	2.4	13.1
Chr1_5916001_5916500	23.2	20.3	0.6	31.7	AT1TE19130||ATMU3||DNA/MuDR;
Chr1_5958501_5959000	45.2	25.2	0.9	17.7	AT1TE19270||ATLINE1;
Chr1_5965501_5966000	136.1	256.9	4.2	262.4	AT1TE19285||SIMPLEHAT2||DNA/HAT;
Chr1_5966501_5967000	63	75	1.8	107.3	AT1TE19285||SIMPLEHAT2||DNA/HAT;
Chr1_5974501_5975000	22.6	16.6	0	7.9
Chr1_5975001_5975500	17.1	18.4	0.3	14.7
Chr1_6102501_6103000	22.9	10.1	0.6	3.3	proteincoding:AT1G17745;AT1TE19730||ATREP5||RC/Helitron;
Chr1_6156501_6157000	34.2	32.4	0.3	18.8	AT1TE19910||VANDAL2N1||DNA/MuDR;
Chr1_6158501_6159000	62.1	63	0.9	44.1
Chr1_6218501_6219000	234.8	112.8	4.2	55	AT1TE20110||ATREP2||RC/Helitron;
Chr1_6219001_6219500	18.7	5.6	0	1.5
Chr1_6234001_6234500	22.6	34.3	0.3	42.9	AT1TE20180||ATREP10D||RC/Helitron;
Chr1_6234501_6235000	21.9	17.7	0.6	31.9	AT1TE20180||ATREP10D||RC/Helitron;
Chr1_6235001_6235500	18.1	15.4	0.6	12.1	AT1TE20180||ATREP10D||RC/Helitron;
Chr1_6237501_6238000	39.1	41.1	1.5	26	proteincoding:AT1G18130;
Chr1_6273501_6274000	27.4	6.4	1.2	5.7	AT1TE20325||TAG2||DNA/HAT;AT1TE20315||TAG2||DNA/HAT;
Chr1_6302501_6303000	39.1	23	0.9	30.2	proteincoding:AT1G18310;AT1TE20410||ATCOPIA58||LTR/Copia;
Chr1_6330001_6330500	53	1.5	1.2	0.2
Chr1_6403501_6404000	30.7	13.5	0.9	5.1	AT1TE20755||ATREP6||RC/Helitron;
Chr1_6404001_6404500	12.2	7.9	0	4.4	AT1TE20755||ATREP6||RC/Helitron;
Chr1_6404501_6405000	24.2	15.8	0.9	10.6	AT1TE20755||ATREP6||RC/Helitron;
Chr1_6454501_6455000	30.7	18.4	0.6	20.6	AT1TE20925||SIMPLEHAT2||DNA/HAT;
Chr1_6455501_6456000	80.5	136.6	0.9	139.8	AT1TE20925||SIMPLEHAT2||DNA/HAT;
Chr1_6470001_6470500	29.1	22.2	1.2	6.1
Chr1_6515001_6515500	68.8	31.6	0.3	13.2	proteincoding:AT1G18870;
Chr1_6538001_6538500	454.7	353.5	5.8	66.4	AT1TE21210||META1||LTR/Copia;
Chr1_6538501_6539000	131.6	199.6	2.4	77.5	AT1TE21210||META1||LTR/Copia;
Chr1_6539001_6539500	22.6	25.2	0.6	28.6	AT1TE21210||META1||LTR/Copia;
Chr1_6541001_6541500	42	60.3	2.4	50.7	AT1TE21210||META1||LTR/Copia;
Chr1_6541501_6542000	36.2	50.9	2.4	44.8	AT1TE21210||META1||LTR/Copia;
Chr1_6542001_6542500	48.5	45.6	1.2	45.8	AT1TE21210||META1||LTR/Copia;
Chr1_6542501_6543000	18.4	26.4	0.3	26	AT1TE21210||META1||LTR/Copia;
Chr1_6543001_6543500	624.9	664.1	10.3	223.7	AT1TE21210||META1||LTR/Copia;
Chr1_6575001_6575500	13.9	18.1	0	5.7
Chr1_6589501_6590000	28.1	13.2	1.8	9.8
Chr1_6615501_6616000	29.7	13.5	0.3	1
Chr1_6704001_6704500	266.2	265.6	3.9	83.3	AT1TE21710||META1||LTR/Copia;
Chr1_6704501_6705000	21	22.2	0.3	26.9	AT1TE21710||META1||LTR/Copia;
Chr1_6707001_6707500	27.8	31.6	0.9	29.4	AT1TE21710||META1||LTR/Copia;
Chr1_6707501_6708000	64.6	67.9	2.1	53.7	AT1TE21710||META1||LTR/Copia;
Chr1_6708501_6709000	31.6	43	0	45.5	AT1TE21710||META1||LTR/Copia;
Chr1_6709001_6709500	628.4	530.9	8.2	103.3
Chr1_6736001_6736500	51.1	62.2	2.4	98.5	AT1TE21790||ATREP3||RC/Helitron;
Chr1_6736501_6737000	131	76.9	4.2	66.5	AT1TE21790||ATREP3||RC/Helitron;
Chr1_6737001_6737500	19.7	13.5	0.6	10.5	AT1TE21790||ATREP3||RC/Helitron;
Chr1_6743001_6743500	64.3	78.1	1.8	71.3	AT1TE21805||SIMPLEHAT1||DNA/HAT;
Chr1_6870501_6871000	19	7.9	0	3
Chr1_6906001_6906500	138.7	128.6	10.3	84.6
Chr1_7035001_7035500	69.5	42.2	2.1	39.6	AT1TE22750||ATREP3||RC/Helitron;
Chr1_7035501_7036000	129.7	75.8	3.6	75.9	AT1TE22750||ATREP3||RC/Helitron;
Chr1_7036001_7036500	93.1	104.5	2.7	70.3	AT1TE22750||ATREP3||RC/Helitron;
Chr1_7036501_7037000	232.2	114.7	4.8	85.1	AT1TE22750||ATREP3||RC/Helitron;
Chr1_7037001_7037500	52.7	39.9	0.6	35.3	AT1TE22760||ARNOLDY2||DNA/MuDR;
Chr1_7241001_7241500	54.6	63	1.2	0.4	AT1TE23395||RP1;
Chr1_7251501_7252000	18.1	9.4	0.3	3.3
Chr1_7257001_7257500	20	20.7	0.3	6.9	proteincoding:AT1G20860;
Chr1_7282001_7282500	30	29	1.5	30.2	AT1TE23505||ATREP5||RC/Helitron;
Chr1_7282501_7283000	21.6	32.4	0.9	37.9	AT1TE23505||ATREP5||RC/Helitron;
Chr1_7283001_7283500	27.1	38.1	0.3	43.5	AT1TE23505||ATREP5||RC/Helitron;
Chr1_7283501_7284000	88.9	53.2	1.8	65.7	AT1TE23505||ATREP5||RC/Helitron;
Chr1_7344001_7344500	11.6	4.5	0.3	1.4
Chr1_7353001_7353500	11.9	16.2	0	19.8	AT1TE23740||VANDAL14||DNA/MuDR;
Chr1_7365501_7366000	33.3	11.3	0.3	0.2
Chr1_7393001_7393500	16.4	5.6	0	2.7
Chr1_7459001_7459500	21	18.1	0.6	0.1
Chr1_7665001_7665500	19.7	1.5	0	0.2
Chr1_7714501_7715000	36.8	25.2	0.9	19.4	AT1TE24850||ATCOPIA78||LTR/Copia;
Chr1_7717501_7718000	29.4	25.2	0.6	17.1	AT1TE24850||ATCOPIA78||LTR/Copia;
Chr1_7722001_7722500	34.9	26.4	0.6	19.3	AT1TE24850||ATCOPIA78||LTR/Copia;
Chr1_7725001_7725500	107.7	35.4	1.5	21.1	AT1TE24855||HELITRONY3||RC/Helitron;
Chr1_7761001_7761500	18.4	19.2	3.3	19.8	AT1TE24955||AT9NMU1||DNA/MuDR;
Chr1_7762001_7762500	35.2	13.2	0	5.1
Chr1_7766001_7766500	27.8	11.6	0	7.6	AT1TE24975||ATSINE2A||SINE;
Chr1_7834001_7834500	15.5	5.6	0.3	0.7
Chr1_7936501_7937000	27.4	4.1	0.3	0.4
Chr1_7961001_7961500	28.7	11.6	0.3	7.7
Chr1_7985001_7985500	132.6	91.6	0.9	81.1	AT1TE25685||SIMPLEHAT2||DNA/HAT;
Chr1_7986001_7986500	144.2	91.3	3.3	63.2
Chr1_8016001_8016500	34.9	20.7	0.9	5.6
Chr1_8016501_8017000	23.6	10.5	0.6	3.1
Chr1_8114501_8115000	87.6	47.1	2.1	27.6	AT1TE26120||ATREP3||RC/Helitron;
Chr1_8115001_8115500	45.9	43	2.1	54.9	AT1TE26120||ATREP3||RC/Helitron;
Chr1_8115501_8116000	175.9	125.2	4.8	85	AT1TE26120||ATREP3||RC/Helitron;
Chr1_8116001_8116500	324.7	195.8	6.7	123.8	AT1TE26120||ATREP3||RC/Helitron;
Chr1_8116501_8117000	79.8	71.3	2.1	75.8	AT1TE26125||ATREP1||RC/Helitron;
Chr1_8169501_8170000	18.4	8.6	0.3	7.2	AT1TE26305||ATREP7||RC/Helitron;
Chr1_8189501_8190000	33.6	11.6	0.9	1.5	AT1TE26370||ATREP2A||RC/Helitron;
Chr1_8190001_8190500	80.5	32.4	1.8	23.2	AT1TE26370||ATREP2A||RC/Helitron;
Chr1_8201001_8201500	24.5	14.3	0.9	9.8
Chr1_8205001_8205500	19.7	14.7	0.3	13.1
Chr1_8229501_8230000	17.1	0.3	0	0.7
Chr1_8238501_8239000	54.6	65.6	1.2	58	AT1TE26535||HELITRONY3||RC/Helitron;
Chr1_8252501_8253000	24.9	3.3	0.9	0.7	proteincoding:AT1G23240;
Chr1_8254501_8255000	27.8	8.3	0.9	1.4
Chr1_8267001_8267500	157.2	145.2	2.1	158.4	AT1TE26625||SIMPLEHAT2||DNA/HAT;
Chr1_8267501_8268000	56.2	16.9	1.2	2
Chr1_8272501_8273000	36.5	8.6	0	7.4
Chr1_8276501_8277000	88.3	107.9	2.1	114.8	AT1TE26665||HELITRONY3||RC/Helitron;
Chr1_8277001_8277500	96	79.9	0.6	79.1	AT1TE26670||HELITRONY3||RC/Helitron;
Chr1_8277501_8278000	35.5	14.3	0.6	11.3	AT1TE26675||SIMPLEGUY1||DNA/Harbinger;
Chr1_8278001_8278500	10.9	20.3	0.3	13.8	AT1TE26675||SIMPLEGUY1||DNA/Harbinger;
Chr1_8278501_8279000	18.4	16.2	0.3	12.9	AT1TE26675||SIMPLEGUY1||DNA/Harbinger;
Chr1_8289501_8290000	57.8	33.9	0.6	37.1	AT1TE26720||ATHATN7||DNA/HAT;
Chr1_8290001_8290500	36.5	35	0.6	50	AT1TE26725||ATREP10A||RC/Helitron;
Chr1_8290501_8291000	162.7	91.6	4.2	57.2	AT1TE26735||ATREP3||RC/Helitron;
Chr1_8291001_8291500	80.8	59.2	2.1	61.9	AT1TE26735||ATREP3||RC/Helitron;
Chr1_8374501_8375000	43.3	21.1	0	20.3	proteincoding:AT1G23670;AT1TE27030||HELITRONY3||RC/Helitron;
Chr1_8489501_8490000	85.3	68.3	1.5	77.5	AT1TE27395||ATREP3||RC/Helitron;
Chr1_8490001_8490500	67.6	71.3	3.6	60.3	AT1TE27400||HELITRONY1A||RC/Helitron;
Chr1_8538501_8539000	27.1	12	0.3	3.7	AT1TE27550||ATREP1||RC/Helitron;
Chr1_8539001_8539500	25.2	26.7	0.3	29.5	AT1TE27550||ATREP1||RC/Helitron;
Chr1_8539501_8540000	194.3	80.7	3.6	31.1
Chr1_8577501_8578000	21.9	15.4	0.6	9.5	AT1TE27670||ATREP7||RC/Helitron;AT1TE27665||ATREP7||RC/Helitron;
Chr1_8622501_8623000	83.1	42.2	1.2	28.5	AT1TE27830||ATREP1||RC/Helitron;AT1TE27810||ATREP11||RC/Helitron;
Chr1_8623001_8623500	14.5	16.2	0.3	18	AT1TE27830||ATREP1||RC/Helitron;AT1TE27810||ATREP11||RC/Helitron;
Chr1_8656001_8656500	16.4	7.5	0	2.7
Chr1_8723001_8723500	19	12.4	0.6	10.2
Chr1_8790001_8790500	19.7	14.7	0.3	2.3	AT1TE28370||VANDAL5||DNA/MuDR;
Chr1_8883501_8884000	42	18.1	0.6	2.4	AT1TE28680||HELITRONY1D||RC/Helitron;
Chr1_8987001_8987500	14.8	7.1	0.3	2.3
Chr1_9015501_9016000	11.6	7.9	0.3	22.9
Chr1_9062001_9062500	79.5	69	3	66.5	AT1TE29205||ATREP3||RC/Helitron;
Chr1_9130001_9130500	41	6.7	0.3	0.2	proteincoding:AT1G26390;
Chr1_9133001_9133500	53	7.1	0.9	0.4	proteincoding:AT1G26400;
Chr1_9138001_9138500	42.6	19.2	1.2	4
Chr1_9174001_9174500	54	32.8	1.2	8.7
Chr1_9188501_9189000	22.6	4.9	0	5.6
Chr1_9203001_9203500	23.6	4.5	0.9	0
Chr1_9236001_9236500	51.1	59.6	2.4	87.4	AT1TE29770||ARNOLDY2||DNA/MuDR;
Chr1_9304501_9305000	38.4	19.2	1.8	8.2	AT1TE29990||ATLINE1A||LINE/L1;
Chr1_9305001_9305500	43	29	2.7	21.6	AT1TE29990||ATLINE1A||LINE/L1;
Chr1_9305501_9306000	21.6	18.1	0.3	13.5	AT1TE29995||DT1||DNA/Mariner;
Chr1_9357501_9358000	44.3	16.2	0.9	1.8
Chr1_9367001_9367500	27.1	10.9	0	1.2	AT1TE30185||ATREP11A||RC/Helitron;
Chr1_9373501_9374000	52	14.3	0.3	0.8	proteincoding:AT1G27000;
Chr1_9384001_9384500	205	89	2.7	56.3	AT1TE30240||ATREP1||RC/Helitron;
Chr1_9384501_9385000	45.6	33.9	0.3	32.8	AT1TE30240||ATREP1||RC/Helitron;
Chr1_9418001_9418500	55.9	38.4	0.9	44.1	AT1TE30365||ATREP1||RC/Helitron;
Chr1_9418501_9419000	21.6	16.9	0	17.2	AT1TE30365||ATREP1||RC/Helitron;
Chr1_9550501_9551000	21	10.9	0.9	10.2	AT1TE30770||HELITRONY3||RC/Helitron;
Chr1_9706501_9707000	59.1	36.9	1.5	12.5	proteincoding:AT1G27870;
Chr1_9707501_9708000	12.9	18.8	0	21.4
Chr1_9754501_9755000	25.8	16.9	1.2	10.5
Chr1_9755001_9755500	32.3	20.7	1.2	11.8
Chr1_9755501_9756000	25.8	16.9	0.9	9
Chr1_9756001_9756500	24.5	16.6	0.9	11.9
Chr1_9762501_9763000	33.9	6.7	0.6	1.8
Chr1_9778001_9778500	51.7	9	0.6	2.8
Chr1_9816001_9816500	67.6	43	2.4	37	AT1TE31590||ATREP3||RC/Helitron;
Chr1_9816501_9817000	92.8	71.3	3.3	54.6	AT1TE31590||ATREP3||RC/Helitron;
Chr1_9817001_9817500	226	200.7	5.1	142.6	AT1TE31590||ATREP3||RC/Helitron;
Chr1_9818001_9818500	48.1	25.6	0	17.5	AT1TE31590||ATREP3||RC/Helitron;
Chr1_9836501_9837000	12.6	8.3	0	24.2	AT1TE31660||ATREP11||RC/Helitron;
Chr1_9837001_9837500	16.1	19.6	0	26	AT1TE31660||ATREP11||RC/Helitron;
Chr1_9852501_9853000	27.1	9.4	0.3	0.1
Chr1_9862501_9863000	49.4	22.2	0.9	8.5	proteincoding:AT1G28230;AT1TE31750||ATREP13||RC/Helitron;
Chr1_9865501_9866000	86.6	86.7	2.4	90.8	AT1TE31775||ATREP3||RC/Helitron;
Chr1_9866001_9866500	124.8	92.8	2.1	84.6	AT1TE31775||ATREP3||RC/Helitron;
Chr1_9866501_9867000	205.3	136.2	3.3	86.6	AT1TE31775||ATREP3||RC/Helitron;
Chr1_9867001_9867500	87.3	51.6	2.1	31.8	AT1TE31790||HELITRONY1B||RC/Helitron;AT1TE31775||ATREP3||RC/Helitron;
Chr1_9884001_9884500	43.6	27.9	0.9	4.7
Chr1_9915001_9915500	22.6	7.5	0.9	1.7	AT1TE31970||BRODYAGA1A||DNA/MuDR;
Chr1_9915501_9916000	21.3	12.4	1.2	10.9	AT1TE31970||BRODYAGA1A||DNA/MuDR;
Chr1_9916001_9916500	42.3	64.1	2.4	51.3	AT1TE31975||BRODYAGA1A||DNA/MuDR;
Chr1_9918501_9919000	27.4	15.8	0.6	12.9	AT1TE31985||ATREP2A||RC/Helitron;
Chr1_9919001_9919500	83.7	23	2.7	7.4
Chr1_10021001_10021500	20.3	13.5	0.9	11.8	AT1TE32325||ATREP2||RC/Helitron;
Chr1_10021501_10022000	138.7	80.7	1.8	40.6	AT1TE32330||ATREP11||RC/Helitron;
Chr1_10050501_10051000	15.8	9	0	5.9	AT1TE32425||DT1||DNA/Mariner;
Chr1_10151501_10152000	28.7	0.3	0	0.1
Chr1_10152501_10153000	32.6	25.2	0.6	10.5	AT1TE32755||VANDAL1||DNA/MuDR;
Chr1_10206501_10207000	19.7	5.2	0.6	2.3	AT1TE32945||SIMPLEHAT2||DNA/HAT;
Chr1_10314501_10315000	13.9	18.1	0	27.3	AT1TE33340||ATHPOGON3||DNA/Pogo;
Chr1_10421001_10421500	21.3	9.8	0.3	9.5	AT1TE33670||ATLINE1;
Chr1_10421501_10422000	27.4	4.1	0.6	0.8
Chr1_10507001_10507500	19.7	13.5	0	11.8
Chr1_10524501_10525000	16.4	3.7	0	3.1	AT1TE34015||HELITRONY3||RC/Helitron;
Chr1_10526001_10526500	118.3	54.3	1.8	43.8	AT1TE34015||HELITRONY3||RC/Helitron;
Chr1_10527001_10527500	132.9	70.9	2.7	25.8	AT1TE34015||HELITRONY3||RC/Helitron;
Chr1_10528501_10529000	67.9	57.7	1.8	39.2	AT1TE34015||HELITRONY3||RC/Helitron;
Chr1_10568001_10568500	11.6	7.5	0	2.8	AT1TE34170||ATREP6||RC/Helitron;
Chr1_10568501_10569000	19.4	11.6	0.3	8.5	AT1TE34170||ATREP6||RC/Helitron;
Chr1_10579001_10579500	13.9	5.6	0	0.8	AT1TE34215||ATREP1||RC/Helitron;
Chr1_10579501_10580000	181.1	88.6	1.8	62.1	AT1TE34215||ATREP1||RC/Helitron;
Chr1_10580001_10580500	81.5	29.8	1.2	20.6
Chr1_10591501_10592000	38.4	18.8	1.5	11.6	AT1TE34260||ATREP1||RC/Helitron;
Chr1_10592001_10592500	24.5	12	1.8	6.7	AT1TE34265||BRODYAGA2||DNA/MuDR;
Chr1_10597501_10598000	19.7	15	0.9	6.9	AT1TE34300||ATREP13||RC/Helitron;AT1TE34295||HELITRONY3||RC/Helitron;
Chr1_10598001_10598500	32	23.7	1.2	17.7	AT1TE34295||HELITRONY3||RC/Helitron;
Chr1_10624001_10624500	16.4	12	0	7.6	AT1TE34365||HELITRONY3||RC/Helitron;
Chr1_10638001_10638500	43.9	3.3	0.9	1.5
Chr1_10652501_10653000	47.5	50.5	2.4	47.5	AT1TE34445||ATREP11||RC/Helitron;
Chr1_10803001_10803500	40.1	19.9	0.6	11.3
Chr1_10814001_10814500	28.7	11.3	1.2	0.7
Chr1_10852501_10853000	16.1	15.8	0.3	14.4	AT1TE35060||ATREP2||RC/Helitron;
Chr1_10853001_10853500	36.5	9	0.9	2.8
Chr1_10915001_10915500	54.9	71.6	2.7	55.2	AT1TE35250||SIMPLEHAT1||DNA/HAT;
Chr1_10915501_10916000	21.3	16.2	0.3	10.5	AT1TE35255||ATCOPIA15||LTR/Copia;
Chr1_10922001_10922500	32.9	5.6	0.3	2.1	AT1TE35280||SIMPLEGUY1||DNA/Harbinger;
Chr1_10923501_10924000	24.9	10.5	0.3	3	proteincoding:AT1G30780;
Chr1_10924501_10925000	72.7	41.1	0.6	3.4	proteincoding:AT1G30780;
Chr1_10929001_10929500	16.8	10.9	0.9	3.3	AT1TE35305||VANDAL8||DNA/MuDR;
Chr1_10931001_10931500	69.8	63.7	2.4	50.8	AT1TE35305||VANDAL8||DNA/MuDR;
Chr1_10982501_10983000	15.2	14.7	0.3	11.9	AT1TE35465||ATGP1||LTR/Gypsy;
Chr1_11019501_11020000	23.6	19.2	0	22.9	AT1TE35590||ATHPOGON1||DNA/Pogo;
Chr1_11032001_11032500	37.8	16.9	1.2	2.7
Chr1_11048501_11049000	19	24.9	0.3	14.8	AT1TE35680||VANDAL2N1||DNA/MuDR;
Chr1_11051001_11051500	104.4	92	2.4	65.1
Chr1_11083001_11083500	23.9	7.1	1.5	1.7
Chr1_11111001_11111500	41.7	25.6	1.8	18.8
Chr1_11117501_11118000	26.2	23	1.2	16.8	proteincoding:AT1G31140;
Chr1_11129001_11129500	71.1	49.8	2.7	3.4	proteincoding:AT1G31163;
Chr1_11174001_11174500	25.5	6.4	0.6	2.4	AT1TE36120||ATREP2A||RC/Helitron;
Chr1_11174501_11175000	30.7	22.6	1.2	23	AT1TE36120||ATREP2A||RC/Helitron;
Chr1_11204501_11205000	53.3	15	0.3	4.3
Chr1_11212001_11212500	21.6	9	0.9	0.2	AT1TE36255||HELITRON2||RC/Helitron;
Chr1_11241501_11242000	23.2	13.5	1.8	12.1	AT1TE36350||ATDNAI27T9A||DNA/MuDR;
Chr1_11259501_11260000	21	10.5	0.6	16.1	proteincoding:AT1G31450;
Chr1_11286501_11287000	141.9	132.4	3.6	122.2	AT1TE36510||HELITRONY3||RC/Helitron;
Chr1_11287501_11288000	149.4	53.2	2.1	24.9
Chr1_11315001_11315500	23.6	4.5	0.3	2.5	proteincoding:AT1G31600;AT1TE36605||TAG2||DNA/HAT;
Chr1_11351501_11352000	20.7	17.3	1.5	28.8	proteincoding:AT1G31710;AT1TE36715||ATREP10||RC/Helitron;
Chr1_11352001_11352500	59.5	28.3	1.2	40.6	proteincoding:AT1G31710;AT1TE36720||ATREP10B||RC/Helitron;
Chr1_11407501_11408000	20	11.6	0.6	21.6	AT1TE36890||ATREP5||RC/Helitron;
Chr1_11408001_11408500	93.8	56.2	2.4	50.8	AT1TE36890||ATREP5||RC/Helitron;
Chr1_11408501_11409000	35.9	44.9	1.2	56.6	AT1TE36890||ATREP5||RC/Helitron;
Chr1_11409001_11409500	25.2	38.4	1.5	42.9	AT1TE36890||ATREP5||RC/Helitron;
Chr1_11409501_11410000	48.8	52.8	1.8	39.2	AT1TE36890||ATREP5||RC/Helitron;
Chr1_11410001_11410500	30	12	0.3	7.7	AT1TE36890||ATREP5||RC/Helitron;
Chr1_11428001_11428500	39.4	30.5	0.3	29.1
Chr1_11522001_11522500	41.7	36.9	1.2	43.3	AT1TE37275||ATREP11||RC/Helitron;
Chr1_11550501_11551000	44.9	26.4	0	15.2	AT1TE37390||HELITRONY2||RC/Helitron;
Chr1_11592501_11593000	65.9	25.2	1.2	0.8	proteincoding:AT1G32190;
Chr1_11620501_11621000	28.4	8.6	1.2	2.1
Chr1_11649001_11649500	32	19.9	0.9	18.5	AT1TE37710||ATREP10C||RC/Helitron;
Chr1_11661001_11661500	32.9	6.4	0	0.8
Chr1_11669001_11669500	202.1	72.4	2.7	30.1	AT1TE37790||ATREP1||RC/Helitron;
Chr1_11669501_11670000	31.3	30.9	0.3	35	AT1TE37790||ATREP1||RC/Helitron;
Chr1_11700001_11700500	145.2	109.4	4.2	103.6	AT1TE37890||ATREP3||RC/Helitron;
Chr1_11700501_11701000	203.7	180.3	5.1	124.3	AT1TE37890||ATREP3||RC/Helitron;
Chr1_11701001_11701500	138.1	113.9	3.3	118.7	AT1TE37890||ATREP3||RC/Helitron;
Chr1_11701501_11702000	32.3	21.8	0.3	18.1	proteincoding:AT1G32420;AT1TE37900||HELITRONY1B||RC/Helitron;
Chr1_11704001_11704500	17.7	23.7	0.9	25.8	AT1TE37910||VANDAL3||DNA/MuDR;
Chr1_11704501_11705000	16.1	25.2	0	25.5	proteincoding:AT1G32430;AT1TE37915||VANDAL3||DNA/MuDR;
Chr1_11706501_11707000	46.5	29.4	0.3	25	AT1TE37925||ATREP5||RC/Helitron;
Chr1_11707001_11707500	28.4	38.1	2.1	49.7	AT1TE37925||ATREP5||RC/Helitron;
Chr1_11708001_11708500	51.7	32.8	2.1	34.7	AT1TE37925||ATREP5||RC/Helitron;
Chr1_11708501_11709000	51.4	32	0.3	47.9	AT1TE37930||ATREP5||RC/Helitron;
Chr1_11720501_11721000	24.2	9.4	0	7	AT1TE37975||ATREP4||RC/Helitron;
Chr1_11721501_11722000	23.9	19.6	0	33.8	AT1TE37975||ATREP4||RC/Helitron;
Chr1_11732501_11733000	41.7	33.5	2.4	23.4	AT1TE38020||ATREP10B||RC/Helitron;
Chr1_11736001_11736500	284.3	171.3	7	100.8	AT1TE38035||ATREP3||RC/Helitron;
Chr1_11736501_11737000	158.8	101.1	3.3	77.6	AT1TE38035||ATREP3||RC/Helitron;
Chr1_11737001_11737500	81.5	53.2	1.8	37.4	AT1TE38035||ATREP3||RC/Helitron;
Chr1_11740501_11741000	43.9	18.8	0	3.3
Chr1_11752001_11752500	32.6	16.6	0.3	11.3	AT1TE38090||VANDAL2N1||DNA/MuDR;
Chr1_11754501_11755000	19.7	21.8	0.3	15.1	AT1TE38090||VANDAL2N1||DNA/MuDR;
Chr1_11803501_11804000	37.5	44.1	0.6	37.9	AT1TE38245||ATREP2||RC/Helitron;
Chr1_11807501_11808000	18.4	1.8	0	1.4
Chr1_11817501_11818000	39.4	24.9	0.3	17.7	AT1TE38300||SIMPLEHAT1||DNA/HAT;
Chr1_11818501_11819000	20.7	8.3	0.3	3.4
Chr1_11822001_11822500	42.3	12.4	1.2	4.9
Chr1_11895501_11896000	41.4	55.8	0	61.1	AT1TE38530||ARNOLD2||DNA/MuDR;
Chr1_11988001_11988500	24.5	9.4	0.3	8	proteincoding:AT1G33080;
Chr1_12050001_12050500	19.4	3	0	0.7
Chr1_12078001_12078500	21.9	26.7	1.5	15.1
Chr1_12084001_12084500	24.5	15.8	0.6	6.4	AT1TE39165||ATREP8||RC/Helitron;
Chr1_12097001_12097500	16.4	7.5	0.3	2.8	AT1TE39220||ATREP2||RC/Helitron;
Chr1_12097501_12098000	102.2	68.3	3.9	48.7	AT1TE39225||ATREP2||RC/Helitron;
Chr1_12137501_12138000	25.5	9.8	0.6	3.7
Chr1_12138501_12139000	41	30.9	2.1	6.1	AT1TE39370||BRODYAGA2||DNA/MuDR;
Chr1_12139001_12139500	51.4	69.4	3	99.8	AT1TE39375||VANDAL12||DNA/MuDR;
Chr1_12143001_12143500	46.9	51.6	0.9	53.9	AT1TE39405||ATREP10D||RC/Helitron;
Chr1_12183001_12183500	13.5	14.7	1.8	6	AT1TE39530||ATREP2A||RC/Helitron;AT1TE39535||ATREP2A||RC/Helitron;
Chr1_12183501_12184000	55.6	34.3	2.4	21.7	AT1TE39530||ATREP2A||RC/Helitron;AT1TE39535||ATREP2A||RC/Helitron;
Chr1_12220001_12220500	15.5	21.5	0.3	20.9
Chr1_12240001_12240500	23.2	7.1	0.6	0.7	AT1TE39755||ATREP2||RC/Helitron;
Chr1_12240501_12241000	110.6	49.4	2.4	41.3	AT1TE39755||ATREP2||RC/Helitron;
Chr1_12302501_12303000	23.2	16.2	0.6	0	AT1TE40010||RP1;
Chr1_12303001_12303500	43.9	55.8	1.2	1
Chr1_12328001_12328500	313.7	138.4	5.5	89.3	AT1TE40090||ATREP3||RC/Helitron;
Chr1_12328501_12329000	121.6	113.2	2.7	58.6	AT1TE40090||ATREP3||RC/Helitron;
Chr1_12329001_12329500	197.9	158.8	5.1	117.6	AT1TE40090||ATREP3||RC/Helitron;
Chr1_12329501_12330000	98.6	72.8	3.3	69.1	AT1TE40090||ATREP3||RC/Helitron;
Chr1_12333501_12334000	17.1	6	0.6	5.1	proteincoding:AT1G33950;AT1TE40120||HELITRONY3||RC/Helitron;
Chr1_12337501_12338000	46.2	50.9	0.9	43	proteincoding:AT1G33950;AT1TE40120||HELITRONY3||RC/Helitron;
Chr1_12364001_12364500	67.6	50.1	0.9	38.9	AT1TE40240||ATREP3||RC/Helitron;
Chr1_12364501_12365000	174	98.8	5.5	79.5	AT1TE40240||ATREP3||RC/Helitron;
Chr1_12365001_12365500	201.8	165.2	4.2	94.2	AT1TE40240||ATREP3||RC/Helitron;
Chr1_12365501_12366000	50.7	57.7	0.6	70.6	AT1TE40240||ATREP3||RC/Helitron;
Chr1_12457501_12458000	15.5	12.4	0.3	7.3	AT1TE40525||ATREP2A||RC/Helitron;
Chr1_12477001_12477500	36.2	29.8	0.3	14.2	AT1TE40620||VANDALNX2||DNA/MuDR;
Chr1_12517001_12517500	41	17.3	0.9	4.3
Chr1_12525501_12526000	35.2	15.8	1.8	10.3	AT1TE40770||ATREP11A||RC/Helitron;
Chr1_12562001_12562500	61.1	48.3	1.2	49.7	AT1TE40925||ATREP3||RC/Helitron;
Chr1_12562501_12563000	215.1	97.7	3.9	82	AT1TE40925||ATREP3||RC/Helitron;
Chr1_12563001_12563500	181.4	115.4	4.5	111.8	AT1TE40925||ATREP3||RC/Helitron;
Chr1_12563501_12564000	37.1	37.3	1.8	46.7	AT1TE40925||ATREP3||RC/Helitron;
Chr1_12564001_12564500	61.1	34.3	1.2	13.5
Chr1_12573501_12574000	11.9	7.9	0	5.4
Chr1_12618501_12619000	38.1	22.2	0.3	18.1	AT1TE41170||ATREP1||RC/Helitron;
Chr1_12619001_12619500	39.4	26.7	0.3	30.5	AT1TE41170||ATREP1||RC/Helitron;
Chr1_12662501_12663000	45.2	9	0.6	3	proteincoding:AT1G34580;
Chr1_12674501_12675000	32.6	35.4	0.9	39.4	AT1TE41350||VANDAL16||DNA/MuDR;
Chr1_12684501_12685000	19.4	19.6	0.6	19.1
Chr1_12692501_12693000	13.2	16.2	0.3	2.4	proteincoding:AT1G34650;
Chr1_12716001_12716500	11.6	12.4	0	20.6	AT1TE41460||VANDAL2||DNA/MuDR;
Chr1_12732001_12732500	12.2	16.9	0.3	22.7
Chr1_12734001_12734500	20.3	34.3	0.3	33.1	AT1TE41505||ATDNAI27T9C||DNA/MuDR;
Chr1_12813501_12814000	44.3	57.7	1.8	47.1	AT1TE41735||ROMANIAT5||LTR/Copia;
Chr1_12816001_12816500	23.6	26.7	0.9	23
Chr1_12846501_12847000	18.1	12.8	0.6	9.8
Chr1_12854001_12854500	36.2	25.6	0	44.9	AT1TE41835||ATHATN7||DNA/HAT;
Chr1_12855001_12855500	166.5	96.6	3.3	67.4	AT1TE41850||ATREP3||RC/Helitron;
Chr1_12855501_12856000	76	51.3	1.5	30.8	AT1TE41850||ATREP3||RC/Helitron;
Chr1_12873501_12874000	25.2	31.6	0.9	34	AT1TE41905||ATREP3||RC/Helitron;
Chr1_12874001_12874500	58.8	30.1	2.1	20.4	AT1TE41905||ATREP3||RC/Helitron;
Chr1_12875501_12876000	28.4	24.5	0.6	21.3	AT1TE41905||ATREP3||RC/Helitron;
Chr1_12876001_12876500	315	176.9	6.7	65.5	AT1TE41905||ATREP3||RC/Helitron;
Chr1_12876501_12877000	99.9	56.9	2.1	46.2	AT1TE41910||ATREP3||RC/Helitron;
Chr1_12942501_12943000	22.9	6.4	0	3.3	AT1TE42210||ATENSPM3||DNA/En-Spm;
Chr1_12993001_12993500	35.2	24.1	1.5	19.7	AT1TE42370||ATREP2A||RC/Helitron;
Chr1_12993501_12994000	48.8	10.1	1.5	1.1
Chr1_12994501_12995000	22.6	11.6	0.3	16.5	AT1TE42385||BRODYAGA1A||DNA/MuDR;
Chr1_12995001_12995500	33.3	28.6	1.2	19.8
Chr1_13015501_13016000	32.9	36.6	0.9	34.1	AT1TE42430||ATREP3||RC/Helitron;
Chr1_13016001_13016500	104.8	103.3	2.7	115.8	AT1TE42430||ATREP3||RC/Helitron;
Chr1_13016501_13017000	214.7	99.9	3	74.6	AT1TE42430||ATREP3||RC/Helitron;
Chr1_13017001_13017500	251.3	199.6	7.9	96.8	AT1TE42430||ATREP3||RC/Helitron;
Chr1_13027501_13028000	23.9	6.4	0.3	3.7
Chr1_13029501_13030000	18.4	0.3	0.6	0.1
Chr1_13030001_13030500	26.8	1.8	0	0.8
Chr1_13037001_13037500	35.5	35	1.8	32.8
Chr1_13050001_13050500	24.9	3.3	1.2	0.7
Chr1_13057001_13057500	28.4	39.9	1.5	42	AT1TE42630||HELITRONY3||RC/Helitron;
Chr1_13058501_13059000	64.3	30.9	1.2	15.4	AT1TE42635||ATREP3||RC/Helitron;
Chr1_13059001_13059500	54.3	70.1	1.2	101.3	AT1TE42635||ATREP3||RC/Helitron;
Chr1_13059501_13060000	303.4	219.9	8.2	122.8	AT1TE42635||ATREP3||RC/Helitron;
Chr1_13060001_13060500	107	90.5	0.9	82.4	AT1TE42635||ATREP3||RC/Helitron;
Chr1_13060501_13061000	41	45.2	0.9	55.2	AT1TE42635||ATREP3||RC/Helitron;
Chr1_13075501_13076000	44.9	25.6	1.5	0.7	AT1TE42700||ATREP15||RC/Helitron;
Chr1_13087001_13087500	66.3	28.3	0.6	18.1	AT1TE42750||SIMPLEHAT2||DNA/HAT;
Chr1_13087501_13088000	108.6	150.9	2.7	191.8	AT1TE42750||SIMPLEHAT2||DNA/HAT;
Chr1_13088001_13088500	101.5	96.6	0.6	80.5	AT1TE42755||HELITRONY3||RC/Helitron;
Chr1_13119001_13119500	45.2	15.8	1.8	3	AT1TE42850||ATLINEIII||LINE/L1;
Chr1_13140001_13140500	13.2	0.3	0.3	3.1
Chr1_13152501_13153000	78.6	79.2	1.5	39.4
Chr1_13166001_13166500	52	36.6	0.3	19.7	AT1TE42975||HELITRONY3||RC/Helitron;
Chr1_13167001_13167500	158.1	77.3	1.5	44.8
Chr1_13178501_13179000	20.3	32.4	1.2	14.2	AT1TE43020||ATLANTYS2||LTR/Gypsy;
Chr1_13219501_13220000	25.2	6.7	0.3	6.6	AT1TE43185||HELITRONY1D||RC/Helitron;
Chr1_13230501_13231000	51.7	81.8	1.5	53.9	AT1TE43225||ROMANIAT5||LTR/Copia;
Chr1_13236001_13236500	37.1	61.8	0.6	43.9	AT1TE43230||ATREP15||RC/Helitron;
Chr1_13241001_13241500	27.4	28.3	0.3	25.8
Chr1_13241501_13242000	64	36.9	2.7	41.2
Chr1_13242001_13242500	65.6	43	0.9	30.1
Chr1_13256501_13257000	43.9	6.4	0.6	6.3	AT1TE43325||ATLINE1A||LINE/L1;
Chr1_13261001_13261500	33.9	20.7	0.9	18.3	AT1TE43350||ATREP3||RC/Helitron;
Chr1_13262001_13262500	37.5	16.6	0.3	5.3	AT1TE43350||ATREP3||RC/Helitron;
Chr1_13306501_13307000	12.6	24.9	0.6	22.1
Chr1_13313501_13314000	82.8	32.4	2.4	24.9	AT1TE43530||ATREP2||RC/Helitron;
Chr1_13407001_13407500	16.4	6.4	0.3	2	AT1TE43845||ATREP10B||RC/Helitron;
Chr1_13407501_13408000	19.4	19.6	1.2	38.3	AT1TE43845||ATREP10B||RC/Helitron;
Chr1_13409001_13409500	14.5	11.6	0	11.5
Chr1_13490001_13490500	43.3	64.1	0.9	40.9
Chr1_13495501_13496000	90.8	46.7	2.1	30.7	AT1TE44155||ATREP2||RC/Helitron;
Chr1_13548001_13548500	20.7	7.9	0.9	4.7	proteincoding:AT1G36180;AT1TE44345||HELITRONY1E||RC/Helitron;
Chr1_13567001_13567500	69.2	90.9	1.8	104.6	AT1TE44395||ARNOLDY2||DNA/MuDR;
Chr1_13572001_13572500	24.9	10.1	0.3	13.1	AT1TE44435||HELITRONY3||RC/Helitron;
Chr1_13591501_13592000	17.4	6.7	0	1.8
Chr1_13624001_13624500	52	33.9	1.2	15.7	AT1TE44625||ATREP13||RC/Helitron;
Chr1_13639001_13639500	27.8	15.8	1.2	7.9
Chr1_13639501_13640000	30.7	29.4	1.2	41.6
Chr1_13640001_13640500	39.4	23.7	1.8	23
Chr1_13659001_13659500	15.8	13.2	0.9	10.2	AT1TE44720||ATGP1||LTR/Gypsy;
Chr1_13660001_13660500	103.5	129	7	123.2	AT1TE44720||ATGP1||LTR/Gypsy;
Chr1_13667001_13667500	82.8	109.8	9.4	110.7	AT1TE44720||ATGP1||LTR/Gypsy;
Chr1_13798501_13799000	22.6	42.2	1.5	40.6	AT1TE45200||ATHILA2||LTR/Gypsy;
Chr1_13808001_13808500	38.8	35.8	1.5	28.8	AT1TE45240||HELITRONY1E||RC/Helitron;
Chr1_13811001_13811500	200.2	77.3	2.7	28.1	AT1TE45270||HELITRONY1D||RC/Helitron;
Chr1_13869501_13870000	25.2	12.4	0.9	15.4	AT1TE45495||ATREP2||RC/Helitron;
Chr1_13870001_13870500	154.9	85.6	3.9	41.8	AT1TE45500||ATREP4||RC/Helitron;
Chr1_13879001_13879500	26.2	26	0.9	22.4	AT1TE45530||ATREP2A||RC/Helitron;
Chr1_13882001_13882500	23.2	15.4	0.6	15.2	AT1TE45545||ATREP7||RC/Helitron;
Chr1_13882501_13883000	24.9	14.3	0.3	8.6
Chr1_13883001_13883500	43.6	32	3	24.6	AT1TE45560||ATGP1||LTR/Gypsy;
Chr1_13883501_13884000	84.4	106	8.8	97.8	AT1TE45560||ATGP1||LTR/Gypsy;
Chr1_13889501_13890000	57.5	89.8	3	63.1	AT1TE45560||ATGP1||LTR/Gypsy;
Chr1_13890501_13891000	89.9	102.6	8.2	105
Chr1_13902001_13902500	52	84.9	1.2	47.5
Chr1_13906501_13907000	75.6	107.1	1.5	132.4	AT1TE45640||ARNOLDY2||DNA/MuDR;
Chr1_13941001_13941500	15.5	26.4	0.9	28.5	AT1TE45790||ATHILA6A||LTR/Gypsy;
Chr1_14005001_14005500	13.9	11.6	0	7.3	proteincoding:AT1G36940;
Chr1_14009501_14010000	29.1	27.5	1.2	19.4	proteincoding:AT1G36950;AT1TE46025||ARNOLDY2||DNA/MuDR;
Chr1_14012501_14013000	75.6	25.2	0.6	15.1	AT1TE46030||ATREP11||RC/Helitron;
Chr1_14013001_14013500	72.7	36.2	2.1	22.1	AT1TE46030||ATREP11||RC/Helitron;
Chr1_14030501_14031000	40.1	19.6	0.9	10.3
Chr1_14031501_14032000	64.6	22.6	0.6	23.9	AT1TE46085||ATREP3||RC/Helitron;
Chr1_14045501_14046000	66.6	93.2	0.6	120.5	AT1TE46145||ATHILA2||LTR/Gypsy;
Chr1_14135001_14135500	15.5	21.8	0	16.5
Chr1_14164001_14164500	36.2	26.7	0.6	3.8
Chr1_14165001_14165500	23.9	4.9	0.6	0.8
Chr1_14180001_14180500	29.7	55.4	1.5	54	AT1TE46575||ATHILA2||LTR/Gypsy;
Chr1_14297501_14298000	65.6	29	0.9	20.1	AT1TE46935||ATREP10C||RC/Helitron;
Chr1_14298001_14298500	28.4	30.9	0.6	47.4	AT1TE46940||ATHATN7||DNA/HAT;
Chr1_14298501_14299000	76	66	1.2	38.9	AT1TE46950||ATREP3||RC/Helitron;
Chr1_14299001_14299500	66.9	58.1	1.8	78.9	AT1TE46950||ATREP3||RC/Helitron;
Chr1_14299501_14300000	78.6	53.2	2.4	34.7	AT1TE46950||ATREP3||RC/Helitron;
Chr1_14308501_14309000	32	34.7	0.9	33.7	AT1TE47005||ATREP3||RC/Helitron;
Chr1_14708001_14708500	61.4	118.8	3.3	105.9
Chr1_14708501_14709000	20.7	39.6	1.5	41.2
Chr1_14849001_14849500	56.2	75	0.6	103	AT1TE48745||ATHILA||LTR/Gypsy;
Chr1_14889001_14889500	21.3	40.3	1.5	32.1
Chr1_14946501_14947000	55.9	109.8	1.8	105.7
Chr1_14951001_14951500	63.3	118.8	2.4	118.1
Chr1_14953501_14954000	32.6	63.3	0.6	59
Chr1_14955501_14956000	68.2	131.3	2.7	118.4
Chr1_14968501_14969000	60.1	119.6	4.5	109.8
Chr1_14970001_14970500	42	79.6	3	73.5
Chr1_14973501_14974000	46.9	86.4	1.8	83.7
Chr1_14988501_14989000	25.8	50.5	0.9	41.9
Chr1_14997501_14998000	44.6	71.6	2.7	81.5
Chr1_15011501_15012000	15.2	16.6	0	27.6
Chr1_15014001_15014500	28.7	41.8	0.9	50
Chr1_15027501_15028000	19.4	35.4	1.2	31.9
Chr1_15031001_15031500	14.8	24.1	0.6	24.9
Chr1_15033501_15034000	41.4	80.7	1.8	74.2
Chr1_15087501_15088000	35.5	22.2	0.6	24.6	AT1TE49370||ATREP18||DNA;
Chr1_15089001_15089500	32.9	24.1	0.6	36	AT1TE49370||ATREP18||DNA;
Chr1_15089501_15090000	18.7	16.9	0.6	22.3	AT1TE49375||ATREP18||DNA;
Chr1_15090501_15091000	15.2	15.8	0.3	23.6	AT1TE49375||ATREP18||DNA;
Chr1_15091501_15092000	20.3	15	0.3	19.1	AT1TE49385||ATREP18||DNA;
Chr1_15092501_15093000	24.5	18.4	0.3	30.7	AT1TE49385||ATREP18||DNA;
Chr1_15094501_15095000	38.1	31.6	0.6	46.1	AT1TE49405||ATREP18||DNA;
Chr1_15100001_15100500	47.5	23.3	0.9	34.5	AT1TE49425||ATREP18||DNA;
Chr1_15101501_15102000	39.4	28.6	0.9	48.8	AT1TE49430||ATREP18||DNA;
Chr1_15103501_15104000	18.7	19.2	0.3	24.7	AT1TE49450||ATREP18||DNA;
Chr1_15110001_15110500	15.8	19.2	0.3	26.2	AT1TE49480||ATREP18||DNA;
Chr1_15111501_15112000	14.8	19.6	0	26.5	AT1TE49480||ATREP18||DNA;
Chr1_15112501_15113000	44.6	30.9	0.9	44.9	AT1TE49500||ATREP18||DNA;
Chr1_15113001_15113500	30.7	23	0.6	38.1	AT1TE49500||ATREP18||DNA;
Chr1_15113501_15114000	11.9	14.7	0	22.3	AT1TE49510||ATREP18||DNA;
Chr1_15114501_15115000	15.2	19.2	0.3	28.3	AT1TE49510||ATREP18||DNA;AT1TE49515||ATREP18||DNA;
Chr1_15115501_15116000	15.2	15.8	0	25.6	AT1TE49510||ATREP18||DNA;
Chr1_15116501_15117000	42.6	30.1	0.9	42.8
Chr1_15117001_15117500	21.3	15.4	0.3	30.1	AT1TE49530||ATREP18||DNA;
Chr1_15118501_15119000	16.8	24.9	0.3	33.1	AT1TE49545||ATREP18||DNA;AT1TE49540||ATREP18||DNA;
Chr1_15120501_15121000	15.2	19.2	0.3	28.9	AT1TE49540||ATREP18||DNA;
Chr1_15121501_15122000	16.4	20.3	0	28.1	AT1TE49540||ATREP18||DNA;AT1TE49550||ATREP18||DNA;
Chr1_15122501_15123000	29.4	27.1	0.6	38.4	AT1TE49560||ATREP18||DNA;
Chr1_15123001_15123500	30.7	20.7	0.6	37	AT1TE49560||ATREP18||DNA;
Chr1_15124501_15125000	15.5	20.3	0.3	28.9	AT1TE49570||ATREP18||DNA;
Chr1_15126501_15127000	43.6	30.5	0.9	42.9	AT1TE49570||ATREP18||DNA;
Chr1_15127001_15127500	34.6	19.6	0.6	37.1	AT1TE49580||ATREP18||DNA;
Chr1_15128501_15129000	17.1	25.2	0.3	33.5	AT1TE49595||ATREP18||DNA;
Chr1_15130501_15131000	42.6	27.1	0.9	39.2	AT1TE49610||ATREP18||DNA;AT1TE49605||ATREP18||DNA;
Chr1_15131001_15131500	34.6	22.2	0.6	39.6	AT1TE49615||ATREP18||DNA;AT1TE49605||ATREP18||DNA;
Chr1_15132001_15132500	14.2	21.1	0	25.8
Chr1_15134001_15134500	27.4	23.7	0.3	33.2
Chr1_15134501_15135000	44.6	25.2	1.2	38.9	AT1TE49645||ATREP18||DNA;
Chr1_15136501_15137000	18.4	22.2	0.3	30.8
Chr1_15137501_15138000	11.9	14.3	0	22.9	AT1TE49665||ATREP18||DNA;
Chr1_15143001_15143500	76.9	35.8	1.2	46.1	AT1TE49695||ATREP18||DNA;
Chr1_15144501_15145000	18.7	19.9	0.6	26.6	AT1TE49705||ATREP18||DNA;
Chr1_15145001_15145500	18.4	16.6	0.6	21.3	AT1TE49710||ATREP18||DNA;
Chr1_15145501_15146000	17.1	14.3	0.6	21.6	AT1TE49720||ATREP18||DNA;AT1TE49715||ATREP18||DNA;
Chr1_15147001_15147500	15.8	10.5	0	21.6	AT1TE49725||ATREP18||DNA;AT1TE49715||ATREP18||DNA;
Chr1_15148501_15149000	15.8	19.9	0.6	26.6	AT1TE49715||ATREP18||DNA;
Chr1_15167001_15167500	20	25.6	0.6	30.7	AT1TE49765||ATREP18||DNA;
Chr1_15167501_15168000	44.3	17.7	0.9	22.6	AT1TE49765||ATREP18||DNA;
Chr1_15168001_15168500	32.6	27.9	0.6	32.8	AT1TE49775||ATREP18||DNA;AT1TE49765||ATREP18||DNA;
Chr1_15168501_15169000	20.3	25.6	0.6	29.1	AT1TE49765||ATREP18||DNA;
Chr1_15169501_15170000	44.9	27.1	1.2	36	AT1TE49780||ATREP18||DNA;AT1TE49785||ATREP18||DNA;
Chr1_15190501_15191000	28.7	55	1.2	47.8	AT1TE49850||ATHILA2||LTR/Gypsy;
Chr1_15194001_15194500	16.1	18.8	0.3	24	AT1TE49865||ATREP18||DNA;
Chr1_15196501_15197000	14.5	23	0	28.5	AT1TE49875||ATREP18||DNA;
Chr1_15202501_15203000	15.8	16.6	0.9	20	AT1TE49920||ATREP18||DNA;
Chr1_15203001_15203500	26.8	17.7	0.3	29.5	AT1TE49920||ATREP18||DNA;
Chr1_15204001_15204500	29.4	21.8	0.3	32.2	AT1TE49920||ATREP18||DNA;
Chr1_15204501_15205000	29.1	16.9	0.6	26	AT1TE49925||ATREP18||DNA;
Chr1_15205501_15206000	21.3	13.9	0.3	26.9
Chr1_15207001_15207500	70.8	31.6	1.2	44.5	AT1TE49945||ATREP18||DNA;
Chr1_15207501_15208000	16.4	19.9	0.3	24.5
Chr1_15222001_15222500	25.8	13.2	0.3	19.4	AT1TE49990||ATREP18||DNA;
Chr1_15223001_15223500	53.3	24.5	0.9	31.7	AT1TE49990||ATREP18||DNA;
Chr1_15228001_15228500	20.3	29	0.3	38.6	AT1TE50020||ATREP18||DNA;
Chr1_15234001_15234500	28.1	19.9	0.3	28.9	AT1TE50070||ATREP18||DNA;
Chr1_15236001_15236500	19	13.5	0.3	20.9	AT1TE50090||ATREP18||DNA;AT1TE50085||ATREP18||DNA;
Chr1_15238501_15239000	19.7	13.9	0.6	22.9	AT1TE50105||ATREP18||DNA;
Chr1_15240501_15241000	27.1	14.3	0.6	7.2	proteincoding:AT1G40129;AT1TE50115||ATGP5||LTR/Gypsy;
Chr1_15244001_15244500	27.8	18.4	0.9	9.6	AT1TE50115||ATGP5||LTR/Gypsy;
Chr1_15245501_15246000	28.1	17.3	0.6	33.4
Chr1_15252001_15252500	43.3	27.9	0.9	43	AT1TE50165||ATREP18||DNA;
Chr1_15254001_15254500	27.4	22.6	0.3	30.4	AT1TE50175||ATREP18||DNA;
Chr1_15260001_15260500	23.6	21.1	0.3	31.5	AT1TE50220||ATREP18||DNA;
Chr1_15261001_15261500	18.7	15.4	0.6	21.4	AT1TE50220||ATREP18||DNA;AT1TE50230||ATREP18||DNA;
Chr1_15262001_15262500	24.9	19.2	0.3	33.4	AT1TE50235||ATREP18||DNA;AT1TE50220||ATREP18||DNA;
Chr1_15265001_15265500	55.3	26	0.9	39.4	AT1TE50250||ATREP18||DNA;
Chr1_15265501_15266000	30.7	17.3	0.9	28.3	AT1TE50250||ATREP18||DNA;
Chr1_15266001_15266500	26.2	18.8	0.3	30.9	AT1TE50250||ATREP18||DNA;
Chr1_15266501_15267000	13.5	15	0.3	24.2	AT1TE50250||ATREP18||DNA;
Chr1_15268501_15269000	39.1	22.2	0.9	28.5	AT1TE50260||ATREP18||DNA;
Chr1_15270501_15271000	25.2	14.3	0.3	33.8	AT1TE50270||ATREP18||DNA;
Chr1_15272501_15273000	75.6	27.9	1.8	41	AT1TE50275||ATREP18||DNA;AT1TE50270||ATREP18||DNA;
Chr1_15276501_15277000	44.9	15	1.5	20.4	AT1TE50280||ATREP18||DNA;
Chr1_15279501_15280000	71.8	27.5	1.8	35.8	AT1TE50305||ATREP18||DNA;
Chr1_15298001_15298500	24.5	21.8	0.6	32.4	AT1TE50365||ATREP18||DNA;
Chr1_15310001_15310500	10.3	16.6	0	20.1	AT1TE50390||ATREP18||DNA;
Chr1_15318001_15318500	27.1	18.8	0.3	23	AT1TE50435||ATREP18||DNA;AT1TE50440||ATREP18||DNA;
Chr1_15319501_15320000	54.3	18.8	0.9	29.1	AT1TE50450||ATREP18||DNA;
Chr1_15324501_15325000	18.7	23.3	0.3	30.9	AT1TE50475||ATREP18||DNA;
Chr1_15326001_15326500	17.1	20.3	0.3	29.5	AT1TE50485||ATREP18||DNA;
Chr1_15331001_15331500	29.4	24.5	0.3	35.8	AT1TE50510||ATREP18||DNA;
Chr1_15333501_15334000	22.6	24.5	0.6	36	AT1TE50535||ATREP18||DNA;
Chr1_15335501_15336000	18.7	10.5	0.3	21.1	AT1TE50540||ATREP18||DNA;
Chr1_15337501_15338000	30.7	26	0.6	25.3	AT1TE50560||ATGP5||LTR/Gypsy;
Chr1_15341001_15341500	27.8	16.2	0.6	8.2	AT1TE50560||ATGP5||LTR/Gypsy;
Chr1_15342501_15343000	27.8	15	0.6	23.3	AT1TE50575||ATREP18||DNA;
Chr1_15350001_15350500	44.3	30.9	0.9	45.2	AT1TE50635||ATREP18||DNA;
Chr1_15352501_15353000	26.8	18.1	0.6	25.8	AT1TE50650||ATREP18||DNA;
Chr1_15356501_15357000	10.6	13.2	0	20.4	AT1TE50665||ATREP18||DNA;
Chr1_15359001_15359500	21.6	19.2	0.6	26.8	AT1TE50685||ATREP18||DNA;
Chr1_15360001_15360500	24.9	18.1	0.3	31.7	AT1TE50685||ATREP18||DNA;
Chr1_15363501_15364000	69.5	26.7	1.5	41.8	AT1TE50710||ATREP18||DNA;AT1TE50700||ATREP18||DNA;
Chr1_15364001_15364500	33.3	15	0.6	24.7	AT1TE50710||ATREP18||DNA;AT1TE50700||ATREP18||DNA;
Chr1_15366501_15367000	25.8	17.3	0.6	22.4	AT1TE50700||ATREP18||DNA;
Chr1_15368501_15369000	23.2	13.5	0.3	31.1	AT1TE50740||ATREP18||DNA;
Chr1_15370501_15371000	76	28.6	1.8	41.5	AT1TE50745||ATREP18||DNA;AT1TE50740||ATREP18||DNA;
Chr1_15374501_15375000	45.9	15.4	1.5	21.9	AT1TE50750||ATREP18||DNA;
Chr1_15378001_15378500	88.6	36.9	1.8	49.2
Chr1_15396501_15397000	16.1	16.6	0.3	23.6	AT1TE50795||ATREP18||DNA;
Chr1_15408001_15408500	10.6	16.6	0.3	21.1
Chr1_15419501_15420000	12.6	16.6	0.3	20	AT1TE50875||ATHILA2||LTR/Gypsy;AT1TE50860||ATHILA6A||LTR/Gypsy;
Chr1_15421001_15421500	28.4	18.1	0.6	25	AT1TE50885||ATREP18||DNA;
Chr1_15423501_15424000	21.6	35	0.9	40.2	AT1TE50890||ATREP18||DNA;
Chr1_15469001_15469500	14.2	26.4	0.9	23.2	AT1TE51040||ATHILA6A||LTR/Gypsy;
Chr1_15557501_15558000	13.2	26.4	0.3	23.3	AT1TE51215||ATHILA||LTR/Gypsy;
Chr1_15597501_15598000	28.1	21.1	0.6	15.5	AT1TE51315||ATHILA4D;
Chr1_15610001_15610500	28.4	40.3	0.9	26.9
Chr1_15615501_15616000	44.3	59.6	0.9	40.6
Chr1_15634501_15635000	41	42.6	0.9	34.3	AT1TE51465||HELITRONY3||RC/Helitron;
Chr1_15663001_15663500	19.7	21.1	0.9	20.6	AT1TE51605||HELITRON1||RC/Helitron;
Chr1_15688501_15689000	24.9	33.5	1.2	20.4	AT1TE51675||ATDNA2T9C||DNA/MuDR;
Chr1_15693001_15693500	13.5	17.7	0	16.2	AT1TE51690||ATHILA4A||LTR/Gypsy;
Chr1_15760501_15761000	56.6	27.9	0.9	3.4	AT1TE51880||ATHILA4A||LTR/Gypsy;
Chr1_15765501_15766000	19.4	27.9	0.6	12.6	AT1TE51910||ATENSPM4||DNA/En-Spm;
Chr1_15800001_15800500	25.8	31.6	4.8	38.9	AT1TE52025||ATGP1||LTR/Gypsy;
Chr1_15807001_15807500	26.2	30.9	3.3	28.1	AT1TE52030||ARNOLD2||DNA/MuDR;
Chr1_15808001_15808500	11.3	18.1	0.6	15.8	AT1TE52040||ATGP1||LTR/Gypsy;
Chr1_15890501_15891000	20	13.9	2.1	16.5	AT1TE52310||TAG3N1||DNA/HAT;
Chr1_15935501_15936000	26.5	5.2	0.6	0.5
Chr1_15939001_15939500	48.1	31.6	1.5	15.9	AT1TE52535||ATREP3||RC/Helitron;
Chr1_15939501_15940000	101.5	76.2	3.6	70.7	AT1TE52535||ATREP3||RC/Helitron;
Chr1_15940001_15940500	367.4	213.9	7	119.4	AT1TE52535||ATREP3||RC/Helitron;
Chr1_15940501_15941000	58.2	68.6	1.5	96.7	AT1TE52535||ATREP3||RC/Helitron;
Chr1_15941001_15941500	34.2	18.1	0	12.2	AT1TE52540||ATREP10D||RC/Helitron;
Chr1_16004501_16005000	16.4	19.2	0	19	AT1TE52750||HELITRONY1B||RC/Helitron;
Chr1_16005501_16006000	21.6	33.2	0.9	6.7
Chr1_16012501_16013000	103.8	129	7.9	106.9	AT1TE52795||ATGP1||LTR/Gypsy;
Chr1_16019001_16019500	87.3	107.5	4.5	92.8	AT1TE52795||ATGP1||LTR/Gypsy;
Chr1_16110001_16110500	37.8	20.7	0.9	11.9	AT1TE53045||ATHILA4||LTR/Gypsy;
Chr1_16116501_16117000	23.2	27.1	2.4	29.9	AT1TE53085||BRODYAGA1||DNA/MuDR;
Chr1_16118001_16118500	38.4	27.5	0.9	30.1	AT1TE53090||ENDOVIR1||LTR/Copia;
Chr1_16123501_16124000	37.5	31.6	0.9	44.3	AT1TE53095||ATCOPIA58||LTR/Copia;
Chr1_16252501_16253000	138.1	54.3	2.1	24.6	AT1TE53510||SIMPLEHAT2||DNA/HAT;
Chr1_16253501_16254000	146.8	144.1	3.3	142.6	AT1TE53510||SIMPLEHAT2||DNA/HAT;
Chr1_16254001_16254500	33.9	19.9	0.6	5.9
Chr1_16258501_16259000	101.8	61.5	2.7	37.7	AT1TE53540||HELITRONY3||RC/Helitron;
Chr1_16259501_16260000	66.9	23.3	0.9	21.1	AT1TE53545||ATREP5||RC/Helitron;
Chr1_16260001_16260500	27.1	23.7	1.2	14.5	AT1TE53550||BOMZH2||DNA/MuDR;
Chr1_16262001_16262500	24.5	16.2	0	16.8	AT1TE53560||ATREP5||RC/Helitron;
Chr1_16282001_16282500	12.2	16.9	0	20.3	AT1TE53635||VANDAL8||DNA/MuDR;
Chr1_16293001_16293500	19.4	15	0.6	15.8	AT1TE53650||ATREP18||DNA;
Chr1_16293501_16294000	20.7	6.4	0.3	9.9	AT1TE53650||ATREP18||DNA;
Chr1_16294001_16294500	32.6	57.7	1.2	31.5
Chr1_16294501_16295000	17.4	17.3	1.2	14.5
Chr1_16304001_16304500	19.4	15	0.6	15.5	AT1TE53665||ATREP18||DNA;
Chr1_16304501_16305000	20.7	6.4	0.3	9.9	AT1TE53665||ATREP18||DNA;
Chr1_16305001_16305500	32.6	57.7	1.2	31.5
Chr1_16305501_16306000	17.4	17.3	1.2	14.4
Chr1_16325501_16326000	30	36.9	0.9	36.7	AT1TE53750||ATREP3||RC/Helitron;
Chr1_16326001_16326500	212.5	151.3	4.5	115.7	AT1TE53750||ATREP3||RC/Helitron;
Chr1_16327001_16327500	51.4	40.7	0.9	39.6
Chr1_16329001_16329500	15.2	13.5	0	18	AT1TE53765||VANDAL22||DNA/MuDR;
Chr1_16339501_16340000	15.2	18.8	0.3	19.7	AT1TE53775||ATMU2||DNA/MuDR;
Chr1_16342501_16343000	57.5	43	2.4	43	AT1TE53815||ATREP10D||RC/Helitron;
Chr1_16360001_16360500	112.8	150.9	13.4	141.4	AT1TE53915||ATGP1||LTR/Gypsy;
Chr1_16361001_16361500	45.2	61.1	2.1	46.9	AT1TE53925||ARNOLDY2||DNA/MuDR;
Chr1_16380001_16380500	14.5	22.6	0.3	17.4	AT1TE53995||ATGP1||LTR/Gypsy;
Chr1_16386501_16387000	54.3	72.4	8.2	100.6	AT1TE53995||ATGP1||LTR/Gypsy;
Chr1_16387501_16388000	33.9	21.8	1.8	11.3
Chr1_16400501_16401000	106.4	60.7	4.2	41	AT1TE54020||ATREP2||RC/Helitron;
Chr1_16418501_16419000	12.6	10.1	0.3	0.2	AT1TE54110||ATREP10D||RC/Helitron;
Chr1_16455001_16455500	17.1	30.9	0.3	27.9	AT1TE54255||ATDNAI27T9A||DNA/MuDR;
Chr1_16457501_16458000	25.5	43	0.6	19.3
Chr1_16476001_16476500	14.5	22.2	0	23.6	AT1TE54350||VANDAL3||DNA/MuDR;
Chr1_16476501_16477000	19.7	27.1	1.5	34.3
Chr1_16477501_16478000	49.8	35.8	1.5	26.8	AT1TE54370||ATREP13||RC/Helitron;
Chr1_16590501_16591000	38.8	24.5	0.3	37.9	AT1TE54670||ATREP5||RC/Helitron;
Chr1_16591001_16591500	44.6	28.3	1.8	31.5	AT1TE54670||ATREP5||RC/Helitron;
Chr1_16591501_16592000	28.7	41.5	1.2	50.7	AT1TE54670||ATREP5||RC/Helitron;
Chr1_16592501_16593000	19.7	23.7	0.6	21.4	AT1TE54675||ATREP5||RC/Helitron;
Chr1_16593001_16593500	17.7	6	0.9	2.1	AT1TE54675||ATREP5||RC/Helitron;
Chr1_16597001_16597500	129.3	181.1	2.4	250.8	AT1TE54710||ARNOLDY1||DNA/MuDR;
Chr1_16597501_16598000	39.4	53.5	1.5	70.7	AT1TE54710||ARNOLDY1||DNA/MuDR;
Chr1_16613001_16613500	150.7	92.4	3.3	36.4	AT1TE54770||HELITRONY3||RC/Helitron;
Chr1_16614001_16614500	38.1	26.4	0.3	28.6	AT1TE54770||HELITRONY3||RC/Helitron;
Chr1_16624501_16625000	31.6	15.8	1.5	13.4	AT1TE54795||BRODYAGA2||DNA/MuDR;
Chr1_16625501_16626000	36.2	18.8	1.5	13.5
Chr1_16626001_16626500	22.9	30.9	0	42.6	AT1TE54805||ATLANTYS1||LTR/Gypsy;
Chr1_16637001_16637500	17.1	24.1	0.6	27.2
Chr1_16699001_16699500	31.3	15	0.3	9.9	AT1TE55100||ATREP4||RC/Helitron;
Chr1_16701001_16701500	18.4	14.7	0.3	23.4	AT1TE55100||ATREP4||RC/Helitron;
Chr1_16701501_16702000	23.2	30.9	0.3	43.6	AT1TE55110||ATREP4||RC/Helitron;
Chr1_16710001_16710500	54.9	32	0.6	12.1	AT1TE55175||ATREP3||RC/Helitron;
Chr1_16711501_16712000	13.2	4.9	0	5.4	AT1TE55190||HELITRONY3||RC/Helitron;
Chr1_16712501_16713000	19	12.8	0.3	8.5	AT1TE55200||ATREP7||RC/Helitron;
Chr1_16737501_16738000	65.3	32	0.3	22.4	AT1TE55305||HELITRONY3||RC/Helitron;
Chr1_16738001_16738500	129	93.5	1.8	83.8	AT1TE55305||HELITRONY3||RC/Helitron;
Chr1_16791001_16791500	60.4	28.3	1.8	22	AT1TE55520||ATLINE1A||LINE/L1;
Chr1_16791501_16792000	55.3	23.3	1.8	8.6
Chr1_16806501_16807000	28.4	27.1	1.5	39	AT1TE55590||ATREP3||RC/Helitron;
Chr1_16807001_16807500	52	41.5	1.8	41.5	AT1TE55590||ATREP3||RC/Helitron;
Chr1_16807501_16808000	49.1	35.8	1.2	61.8	proteincoding:AT1G44180;AT1TE55595||ATREP3||RC/Helitron;
Chr1_16815501_16816000	21.3	9.8	0.9	8
Chr1_16816001_16816500	12.9	8.3	0.6	7.3
Chr1_16822001_16822500	50.4	35.8	1.2	24.5	AT1TE55645||ATREP10D||RC/Helitron;
Chr1_16825001_16825500	199.5	127.5	4.8	112.1	AT1TE55670||ATREP3||RC/Helitron;
Chr1_16825501_16826000	218	100.7	4.5	61.4	AT1TE55670||ATREP3||RC/Helitron;
Chr1_16826001_16826500	83.4	79.2	2.4	86.1	AT1TE55670||ATREP3||RC/Helitron;
Chr1_16857501_16858000	13.9	18.8	0	14.7	AT1TE55795||ATCOPIA4||LTR/Copia;
Chr1_16858501_16859000	29.1	26.7	0.9	20.1	AT1TE55805||ATREP2A||RC/Helitron;
Chr1_16866501_16867000	19	4.5	0.9	0.7	AT1TE55850||ATREP6||RC/Helitron;
Chr1_16870001_16870500	16.4	8.6	0.3	11.9
Chr1_16870501_16871000	40.1	30.1	0.6	20
Chr1_16877501_16878000	18.4	13.5	0.6	6.4	AT1TE55890||ATREP10D||RC/Helitron;
Chr1_16887001_16887500	20.3	5.2	0.3	1.8	proteincoding:AT1G44740;
Chr1_16902501_16903000	32.6	13.9	0	3.7
Chr1_16904001_16904500	45.6	49	0.9	64.8	AT1TE55985||ATREP3||RC/Helitron;
Chr1_16904501_16905000	189.8	143	5.1	116.1	AT1TE55985||ATREP3||RC/Helitron;
Chr1_16905001_16905500	280.7	180.3	5.8	103.9	AT1TE55985||ATREP3||RC/Helitron;
Chr1_16905501_16906000	48.1	42.6	1.2	42.9	AT1TE55985||ATREP3||RC/Helitron;
Chr1_16930001_16930500	21.3	26	0.9	35.8	AT1TE56055||ATHPOGON1||DNA/Pogo;
Chr1_16938001_16938500	18.1	4.5	0.3	3.8	AT1TE56110||ATREP10D||RC/Helitron;
Chr1_16939001_16939500	42	17.3	0.6	5.6
Chr1_16966001_16966500	60.4	32.4	0.6	37.6	AT1TE56170||ATREP5||RC/Helitron;
Chr1_16966501_16967000	34.6	43	0.9	47.2	AT1TE56170||ATREP5||RC/Helitron;
Chr1_16967501_16968000	54.3	60.3	2.4	47.7	AT1TE56170||ATREP5||RC/Helitron;
Chr1_16987501_16988000	17.1	5.2	0.3	1.8	AT1TE56260||ATREP5||RC/Helitron;AT1TE56255||ATREP5||RC/Helitron;
Chr1_16989001_16989500	33.9	35.4	0.3	42.9	AT1TE56260||ATREP5||RC/Helitron;AT1TE56255||ATREP5||RC/Helitron;
Chr1_16989501_16990000	20.7	17.3	0	24.2	AT1TE56255||ATREP5||RC/Helitron;
Chr1_16997501_16998000	219.6	107.1	3.6	70.6	AT1TE56300||ATREP3||RC/Helitron;
Chr1_16998001_16998500	148.4	131.3	3.3	79.4	AT1TE56300||ATREP3||RC/Helitron;
Chr1_16998501_16999000	47.8	35.4	1.8	27.8	AT1TE56300||ATREP3||RC/Helitron;
Chr1_17035001_17035500	16.4	17.3	0	13.6	AT1TE56420||VANDAL1||DNA/MuDR;AT1TE56425||VANDAL1||DNA/MuDR;
Chr1_17071001_17071500	20	9.4	0.6	10.6	AT1TE56505||ATLINE1A||LINE/L1;
Chr1_17071501_17072000	29.1	20.7	1.2	15.2	AT1TE56505||ATLINE1A||LINE/L1;
Chr1_17077001_17077500	42.6	22.6	0.6	13.6	proteincoding:AT1G45150;
Chr1_17094501_17095000	21.9	13.9	0.3	15.7	AT1TE56565||TNAT1A||DNA;
Chr1_17102001_17102500	30	24.5	1.5	28.6	AT1TE56585||ATREP10A||RC/Helitron;
Chr1_17108001_17108500	14.5	16.2	0.6	25.8	AT1TE56620||ATREP15||RC/Helitron;
Chr1_17110001_17110500	19	15.8	1.2	20.4	AT1TE56620||ATREP15||RC/Helitron;
Chr1_17151501_17152000	40.4	50.1	0.9	39.2	AT1TE56835||BRODYAGA1A||DNA/MuDR;
Chr1_17152501_17153000	22.3	9.8	0.6	8	proteincoding:AT1G45233;
Chr1_17201501_17202000	26.2	9.8	0.3	6.3	AT1TE57015||ATCOPIA78||LTR/Copia;
Chr1_17229001_17229500	19.7	13.5	0.3	9.5
Chr1_17267001_17267500	52.4	47.1	2.4	35.1	AT1TE57235||SIMPLEHAT1||DNA/HAT;
Chr1_17268001_17268500	28.7	9.4	0	4
Chr1_17282001_17282500	21	18.8	0.3	4.3
Chr1_17282501_17283000	15.2	6.4	0.6	2.7	proteincoding:AT1G47128;
Chr1_17289001_17289500	63.3	31.3	0.9	11.6
Chr1_17293001_17293500	12.6	2.6	0.6	0.4
Chr1_17295001_17295500	22.3	10.5	0.9	0.7	AT1TE57315||RP1;
Chr1_17324501_17325000	12.2	16.6	0.6	13.8
Chr1_17332501_17333000	16.8	16.6	1.8	23	proteincoding:AT1G47280;AT1TE57440||ATREP11||RC/Helitron;
Chr1_17335501_17336000	52.7	38.4	0.6	0	proteincoding:AT1G47290;
Chr1_17369001_17369500	28.4	30.1	1.5	25.8
Chr1_17369501_17370000	85	40.3	0.9	25.3
Chr1_17382001_17382500	33.6	15.8	0	7.9
Chr1_17405501_17406000	47.2	23.3	0.6	23	AT1TE57635||ATREP10A||RC/Helitron;AT1TE57640||ATREP10A||RC/Helitron;
Chr1_17406001_17406500	38.8	18.8	0.3	15.2	AT1TE57650||ATHILA4C||LTR/Gypsy;
Chr1_17431001_17431500	28.7	11.6	0.6	12.3	proteincoding:AT1G47497;AT1TE57770||HELITRONY1D||RC/Helitron;
Chr1_17448501_17449000	11.6	14.7	0.3	13.5	AT1TE57820||ARNOLDY2||DNA/MuDR;
Chr1_17450001_17450500	39.4	9	0.3	1.5
Chr1_17502001_17502500	29.4	17.7	1.2	7.2	AT1TE58000||ATREP2||RC/Helitron;
Chr1_17502501_17503000	222.2	106	3.9	54.3	AT1TE58005||ATLINE1;
Chr1_17511001_17511500	50.1	26	0	13.5	AT1TE58030||ATREP15||RC/Helitron;
Chr1_17528501_17529000	30.7	30.9	0.9	23
Chr1_17529001_17529500	21.9	1.8	0	0.7
Chr1_17535501_17536000	29.1	32	0.9	25.5
Chr1_17536001_17536500	23.6	3.7	0	1.5
Chr1_17551001_17551500	20	8.3	0.6	17.4	AT1TE58200||ATREP1||RC/Helitron;AT1TE58195||ATREP3||RC/Helitron;
Chr1_17551501_17552000	29.7	39.2	0.9	50	AT1TE58195||ATREP3||RC/Helitron;AT1TE58205||ATHATN7||DNA/HAT;
Chr1_17552001_17552500	66.3	63.3	0.9	81.8	AT1TE58195||ATREP3||RC/Helitron;
Chr1_17552501_17553000	99.9	70.5	3.9	74.8	AT1TE58195||ATREP3||RC/Helitron;
Chr1_17556001_17556500	16.4	12.4	0.3	16.2	AT1TE58255||ATHPOGON1||DNA/Pogo;
Chr1_17560501_17561000	91.8	21.8	1.5	0.2
Chr1_17574001_17574500	19.7	14.7	0.3	10	AT1TE58335||ATCOPIA95||LTR/Copia;
Chr1_17578001_17578500	17.4	13.9	0.9	0
Chr1_17605501_17606000	44.9	25.2	2.1	11.3	AT1TE58430||ATREP2A||RC/Helitron;
Chr1_17606001_17606500	21	9	0	11
Chr1_17632501_17633000	17.1	16.9	0.3	10.3	AT1TE58525||ATREP2A||RC/Helitron;
Chr1_17655001_17655500	46.2	10.1	0.3	6.9	AT1TE58615||ATREP6||RC/Helitron;
Chr1_17660001_17660500	28.7	15.4	0.6	12.8	AT1TE58630||TNAT1A||DNA;
Chr1_17665001_17665500	53	23.7	2.1	15.1	AT1TE58650||BRODYAGA2||DNA/MuDR;
Chr1_17666001_17666500	29.7	15	0	6.3	AT1TE58655||BRODYAGA2||DNA/MuDR;
Chr1_17689501_17690000	17.4	23.7	0.3	21.6	AT1TE58740||VANDAL18NA||DNA/MuDR;
Chr1_17709501_17710000	145.5	73.2	1.5	78.9	AT1TE58820||HELITRONY3||RC/Helitron;
Chr1_17710501_17711000	115.4	58.8	2.7	17.1
Chr1_17713501_17714000	53.3	46	4.5	37.4	AT1TE58825||ATGP1||LTR/Gypsy;
Chr1_17714001_17714500	72.4	78.4	2.4	56.2	AT1TE58825||ATGP1||LTR/Gypsy;
Chr1_17812001_17812500	16.4	14.3	0.3	14.9	AT1TE59130||ATMU3||DNA/MuDR;
Chr1_17813501_17814000	19.7	16.2	0	18.7	proteincoding:AT1G48260;
Chr1_17863001_17863500	29.4	4.5	0.6	2.8
Chr1_17874001_17874500	19	12.8	0.3	1.5
Chr1_17899501_17900000	52.7	26.4	0.6	11.5	AT1TE59415||ATREP3||RC/Helitron;
Chr1_17900001_17900500	43.3	43.7	0.6	73.2	AT1TE59415||ATREP3||RC/Helitron;
Chr1_17900501_17901000	272	189.4	5.1	104.7	AT1TE59415||ATREP3||RC/Helitron;
Chr1_17901001_17901500	74.7	69.4	1.5	64.7	AT1TE59415||ATREP3||RC/Helitron;
Chr1_17901501_17902000	48.1	50.9	1.5	47.2	AT1TE59415||ATREP3||RC/Helitron;
Chr1_17936501_17937000	18.4	7.1	0	4.1	AT1TE59535||BOMZH1||DNA/MuDR;
Chr1_17937001_17937500	27.1	13.9	0.3	20.4	AT1TE59535||BOMZH1||DNA/MuDR;
Chr1_17937501_17938000	54.6	39.2	1.2	36.1	AT1TE59540||ATMU3N1||DNA/MuDR;
Chr1_17979001_17979500	39.7	20.3	0	5.9	AT1TE59675||HELITRONY3||RC/Helitron;
Chr1_18010001_18010500	22.6	4.1	0.6	1.5
Chr1_18013001_18013500	48.8	36.2	1.2	21.6	AT1TE59755||ATCOPIA78||LTR/Copia;
Chr1_18017501_18018000	47.2	36.6	1.5	21.6	AT1TE59755||ATCOPIA78||LTR/Copia;
Chr1_18019501_18020000	20.7	21.1	0.3	1.1
Chr1_18088501_18089000	137.4	129.8	18	96.5
Chr1_18110501_18111000	36.8	24.5	1.5	19.4
Chr1_18111001_18111500	59.8	12	0	3.8
Chr1_18126501_18127000	47.5	43.7	1.2	39.4
Chr1_18211501_18212000	21	4.9	0.6	2.4
Chr1_18287001_18287500	52.4	44.9	2.7	43	AT1TE60595||HELITRONY1D||RC/Helitron;
Chr1_18300001_18300500	188.9	67.5	2.4	27	AT1TE60645||ATREP1||RC/Helitron;AT1TE60640||ARNOLDY2||DNA/MuDR;
Chr1_18300501_18301000	35.5	34.7	0.3	48.1	AT1TE60645||ATREP1||RC/Helitron;AT1TE60640||ARNOLDY2||DNA/MuDR;
Chr1_18301001_18301500	48.8	30.9	0.6	21	AT1TE60640||ARNOLDY2||DNA/MuDR;
Chr1_18302001_18302500	15.8	25.2	0.9	25.6	AT1TE60640||ARNOLDY2||DNA/MuDR;
Chr1_18320501_18321000	121.6	44.1	2.7	15.8	AT1TE60725||ATREP19||DNA;
Chr1_18321001_18321500	15.5	12.8	0.3	10.2	proteincoding:AT1G49500;
Chr1_18340001_18340500	24.2	16.9	0.3	8.3
Chr1_18386001_18386500	45.2	24.5	1.8	2.4	AT1TE60920||BRODYAGA2||DNA/MuDR;
Chr1_18386501_18387000	84.4	111.6	3.9	108.1	proteincoding:AT1G49680;
Chr1_18387001_18387500	89.5	95.4	3	98.3
Chr1_18493501_18494000	35.2	3.7	0.3	1.7	AT1TE61295||ARNOLDY1||DNA/MuDR;
Chr1_18581501_18582000	43.3	2.2	0.9	1.2
Chr1_18599501_18600000	71.1	97.3	1.5	125.6	AT1TE61640||ARNOLDY1||DNA/MuDR;
Chr1_18600001_18600500	120.6	166.4	1.8	197.9	AT1TE61640||ARNOLDY1||DNA/MuDR;
Chr1_18627001_18627500	20	13.2	0.6	16.8
Chr1_18632001_18632500	11.6	14.3	0	12.3	AT1TE61755||ATREP13||RC/Helitron;
Chr1_18632501_18633000	96.7	63.7	0.9	28.8	AT1TE61755||ATREP13||RC/Helitron;
Chr1_18633501_18634000	26.2	13.2	0	4.4	AT1TE61760||ATREP15||RC/Helitron;
Chr1_18657501_18658000	32.3	11.3	0.9	5.6
Chr1_18745001_18745500	54	41.5	0.6	55.6	AT1TE62125||ATHATN7||DNA/HAT;
Chr1_18745501_18746000	31.3	29.8	0.3	37.7	AT1TE62130||ATREP5||RC/Helitron;
Chr1_18746001_18746500	159.4	95.8	3	57.3	AT1TE62140||ATREP3||RC/Helitron;
Chr1_18746501_18747000	87.6	73.5	2.4	90.6	AT1TE62140||ATREP3||RC/Helitron;
Chr1_18760001_18760500	19.7	17.7	0.3	5.7
Chr1_18766501_18767000	38.1	13.9	0.9	3.4	AT1TE62210||ATREP10B||RC/Helitron;
Chr1_18790001_18790500	57.8	45.2	1.8	45.4	AT1TE62285||ATREP3||RC/Helitron;
Chr1_18790501_18791000	144.9	96.9	3.3	81.7	AT1TE62285||ATREP3||RC/Helitron;
Chr1_18791001_18791500	58.2	62.2	2.1	75.6	AT1TE62285||ATREP3||RC/Helitron;
Chr1_18791501_18792000	276.8	216.2	7.3	133.4	AT1TE62285||ATREP3||RC/Helitron;
Chr1_18792001_18792500	212.8	101.5	4.5	55.3	AT1TE62285||ATREP3||RC/Helitron;
Chr1_18792501_18793000	37.5	26.4	1.2	27.8	AT1TE62285||ATREP3||RC/Helitron;
Chr1_18804501_18805000	23.9	18.4	2.1	18.5	AT1TE62335||ATREP2A||RC/Helitron;
Chr1_18894001_18894500	38.8	24.1	1.8	14.5	AT1TE62585||ATGP1||LTR/Gypsy;
Chr1_18895001_18895500	68.2	93.5	9.1	99.6	AT1TE62590||ATREP1||RC/Helitron;
Chr1_18931001_18931500	73.4	17.3	1.8	9.6	AT1TE62710||ATLINE1;
Chr1_19026501_19027000	106.7	48.6	0.9	21.7	AT1TE63030||HELITRONY3||RC/Helitron;
Chr1_19027001_19027500	117.7	187.1	3.9	223.2	AT1TE63030||HELITRONY3||RC/Helitron;
Chr1_19027501_19028000	153.3	139.2	3.6	123	AT1TE63035||ATREP9||RC/Helitron;
Chr1_19054001_19054500	14.5	7.9	0.3	3	AT1TE63140||ATREP6||RC/Helitron;
Chr1_19062001_19062500	102.5	76.2	3	71.4	AT1TE63170||ATREP3||RC/Helitron;
Chr1_19062501_19063000	190.1	167.9	5.5	120.5	AT1TE63170||ATREP3||RC/Helitron;
Chr1_19063001_19063500	235.8	181.5	7.3	125.1	AT1TE63170||ATREP3||RC/Helitron;
Chr1_19063501_19064000	316.9	173.9	5.8	90.9	AT1TE63170||ATREP3||RC/Helitron;
Chr1_19064001_19064500	46.5	46	1.2	83.7	AT1TE63170||ATREP3||RC/Helitron;
Chr1_19064501_19065000	18.1	24.9	0.9	27.3	proteincoding:AT1G51420;
Chr1_19085001_19085500	87	58.4	3	47.8	AT1TE63240||ATREP3||RC/Helitron;
Chr1_19085501_19086000	65.3	52.4	1.8	66.4	AT1TE63240||ATREP3||RC/Helitron;
Chr1_19086001_19086500	45.6	42.6	0.3	65.7	AT1TE63255||ATREP3||RC/Helitron;
Chr1_19086501_19087000	25.5	13.5	0.3	19	AT1TE63255||ATREP3||RC/Helitron;
Chr1_19172001_19172500	29.7	20.3	0.6	22.7	AT1TE63525||ATREP3||RC/Helitron;AT1TE63530||ATHATN7||DNA/HAT;
Chr1_19172501_19173000	43.6	42.2	0.3	65.5	AT1TE63525||ATREP3||RC/Helitron;
Chr1_19173001_19173500	60.8	58.8	2.1	58.8	AT1TE63525||ATREP3||RC/Helitron;
Chr1_19197501_19198000	41.7	24.9	0.9	14.9
Chr1_19198001_19198500	47.8	21.8	0.6	3.4
Chr1_19248001_19248500	151	162.2	4.8	148.4	AT1TE63790||HELITRONY3||RC/Helitron;
Chr1_19249001_19249500	107.3	39.6	1.2	12.6	proteincoding:AT1G51840;
Chr1_19290001_19290500	20.3	5.6	1.5	1.7
Chr1_19304001_19304500	22.6	16.6	0.6	10.2
Chr1_19327001_19327500	29.7	26	0.9	13.4	AT1TE64055||ATREP3||RC/Helitron;
Chr1_19327501_19328000	79.8	74.3	2.1	95.9	AT1TE64055||ATREP3||RC/Helitron;
Chr1_19328001_19328500	120.9	101.1	3.3	86.6	AT1TE64055||ATREP3||RC/Helitron;
Chr1_19328501_19329000	94.1	81.8	2.7	100.6	AT1TE64055||ATREP3||RC/Helitron;
Chr1_19329001_19329500	10.6	9.4	0.6	9.6	AT1TE64055||ATREP3||RC/Helitron;
Chr1_19336001_19336500	44.6	43.3	0.9	22.9	AT1TE64080||VANDAL2||DNA/MuDR;
Chr1_19352501_19353000	32.9	24.1	0.9	15.8	AT1TE64105||ATN9;
Chr1_19353001_19353500	28.4	25.6	0.6	27.8	AT1TE64110||ATREP10D||RC/Helitron;
Chr1_19388001_19388500	22.6	13.5	0.9	1.1	proteincoding:AT1G52110;
Chr1_19389501_19390000	21.3	4.9	0	3.1	AT1TE64220||ATREP1||RC/Helitron;
Chr1_19392001_19392500	21.3	7.5	0	5.9	AT1TE64240||ATREP4||RC/Helitron;
Chr1_19403001_19403500	64	26	0.9	18.7	AT1TE64275||ATREP10A||RC/Helitron;
Chr1_19424501_19425000	56.2	7.9	8.8	5.1	proteincoding:AT1G52180;
Chr1_19428501_19429000	14.5	3.3	0.6	2
Chr1_19465001_19465500	70.5	70.5	1.8	85.6	AT1TE64445||ATREP3||RC/Helitron;
Chr1_19465501_19466000	120.3	129.4	3.9	103	AT1TE64445||ATREP3||RC/Helitron;
Chr1_19466001_19466500	197.3	115	3.9	101.3	AT1TE64445||ATREP3||RC/Helitron;
Chr1_19665501_19666000	50.4	8.6	1.2	1	AT1TE65030||ATREP11||RC/Helitron;
Chr1_19666001_19666500	14.8	12.4	0.6	13.6	AT1TE65030||ATREP11||RC/Helitron;
Chr1_19702501_19703000	21.6	6	0	9
Chr1_19718001_19718500	32	34.7	3.9	20.3	proteincoding:AT1G52940;AT1TE65160||ATREP10D||RC/Helitron;AT1TE65165||ATREP2A||RC/Helitron;
Chr1_19721501_19722000	33.9	9.4	0	7.4	proteincoding:AT1G52940;
Chr1_19722001_19722500	27.1	17.3	1.2	11.5	proteincoding:AT1G52940;
Chr1_19729001_19729500	80.8	92.8	1.5	72.2	AT1TE65210||ATDNA2T9B||DNA/MuDR;AT1TE65205||HELITRON2||RC/Helitron;
Chr1_19741501_19742000	61.1	44.1	3	26.2	proteincoding:AT1G52990;AT1TE65250||ATREP2A||RC/Helitron;
Chr1_19742001_19742500	28.7	11.3	1.5	1.1	proteincoding:AT1G52990;
Chr1_19767501_19768000	16.1	15	0.3	14.2	AT1TE65360||ATREP3||RC/Helitron;
Chr1_19768001_19768500	63	61.1	1.8	91.9	AT1TE65360||ATREP3||RC/Helitron;
Chr1_19768501_19769000	87	62.2	0.9	67.4	AT1TE65360||ATREP3||RC/Helitron;
Chr1_19769001_19769500	73.4	47.1	3.6	38.4	AT1TE65360||ATREP3||RC/Helitron;AT1TE65365||ATREP2||RC/Helitron;
Chr1_19769501_19770000	49.1	24.5	1.5	18.4
Chr1_19780001_19780500	13.5	10.1	0	9.8
Chr1_19780501_19781000	42	30.1	0.6	19.7
Chr1_19808001_19808500	11.3	19.6	0	13.5	AT1TE65500||ATDNAI27T9C||DNA/MuDR;
Chr1_19828001_19828500	27.1	10.5	0.9	1.7
Chr1_19944001_19944500	85	96.6	1.8	106	AT1TE65925||HELITRONY3||RC/Helitron;
Chr1_19993501_19994000	63	46	1.2	30.8	AT1TE66090||ATREP3||RC/Helitron;
Chr1_19994001_19994500	111.2	108.6	2.1	103.4	AT1TE66090||ATREP3||RC/Helitron;
Chr1_19994501_19995000	260.3	195	7	107.5	AT1TE66090||ATREP3||RC/Helitron;
Chr1_19995501_19996000	85.3	49.4	2.1	31.4	AT1TE66095||ATREP3||RC/Helitron;
Chr1_20024001_20024500	24.2	12	0.6	4.6	proteincoding:AT1G53640;
Chr1_20048001_20048500	23.2	0.7	0.3	0
Chr1_20166501_20167000	41.7	26	0.6	22.6	AT1TE66615||ATREP1||RC/Helitron;
Chr1_20167001_20167500	22.9	25.6	0	29.1	AT1TE66620||ATREP1||RC/Helitron;
Chr1_20172001_20172500	18.4	19.6	0.3	22.3	proteincoding:AT1G54040;AT1TE66640||ATREP1||RC/Helitron;
Chr1_20172501_20173000	19.7	19.6	0	19.8	proteincoding:AT1G54040;AT1TE66645||ATREP3||RC/Helitron;
Chr1_20194001_20194500	36.2	4.5	0	1.4	AT1TE66730||ATTIRX1C||DNA;
Chr1_20194501_20195000	32	6	0.9	2.5	AT1TE66735||ATREP19||DNA;
Chr1_20205001_20205500	22.9	10.5	0	14.1	AT1TE66770||ATREP2||RC/Helitron;
Chr1_20205501_20206000	56.9	41.5	0.9	30.2	AT1TE66770||ATREP2||RC/Helitron;
Chr1_20208001_20208500	23.6	12.4	0.6	11.6
Chr1_20278501_20279000	21.3	19.6	0.3	24.7	AT1TE67010||ATREP15||RC/Helitron;
Chr1_20313501_20314000	11.3	17.7	0.3	20.9	AT1TE67120||HELITRON3||RC/Helitron;
Chr1_20320001_20320500	30	34.3	0.6	29.4
Chr1_20320501_20321000	20	25.6	0.9	21.1
Chr1_20362501_20363000	32.9	20.7	0.3	0.5
Chr1_20363001_20363500	22.9	13.2	0.6	0.1	proteincoding:AT1G54520;
Chr1_20367001_20367500	23.6	7.1	0.6	5.6	AT1TE67290||ATLINE1;
Chr1_20403501_20404000	30.7	3.3	1.2	2.5	proteincoding:AT1G54640;
Chr1_20433001_20433500	21.3	8.3	0.6	2.3
Chr1_20508501_20509000	32.9	10.9	1.2	20.7	AT1TE67755||ATREP2A||RC/Helitron;
Chr1_20509001_20509500	24.2	23	0.9	9.9
Chr1_20513501_20514000	34.2	18.1	0.3	9.6	AT1TE67785||ATREP1||RC/Helitron;
Chr1_20514001_20514500	36.8	17.7	0.6	18.4	AT1TE67785||ATREP1||RC/Helitron;
Chr1_20525001_20525500	19.7	14.3	0.3	13.8
Chr1_20525501_20526000	21.6	15	0.6	2.3	proteincoding:AT1G55020;
Chr1_20559501_20560000	95	46	1.2	46.2	AT1TE67920||ATREP1||RC/Helitron;
Chr1_20560001_20560500	12.9	14.7	0	16.2	proteincoding:AT1G55110;
Chr1_20569001_20569500	36.2	12.4	0.6	7.4
Chr1_20622501_20623000	86.6	43.3	3.6	24.5	proteincoding:AT1G55280;
Chr1_20625001_20625500	19.7	8.3	0.3	5.4
Chr1_20683501_20684000	19	26	0.6	24.7	AT1TE68310||VANDAL2N1||DNA/MuDR;
Chr1_20684001_20684500	13.9	20.3	0	25.8	AT1TE68310||VANDAL2N1||DNA/MuDR;
Chr1_20685501_20686000	63.3	53.2	1.2	31.4
Chr1_20699501_20700000	80.2	105.6	2.7	1	AT1TE68365||RP1;
Chr1_20703501_20704000	36.5	14.3	0.3	1.1
Chr1_20734001_20734500	22.3	6.7	0.6	1.5
Chr1_20914501_20915000	38.4	10.1	0.3	11.5
Chr1_20972001_20972500	21.6	14.3	0.6	16.4	AT1TE69270||ATREP5||RC/Helitron;
Chr1_20972501_20973000	56.9	49.8	3	32.5	AT1TE69270||ATREP5||RC/Helitron;
Chr1_20973001_20973500	38.4	58.8	0.6	58.6	AT1TE69270||ATREP5||RC/Helitron;
Chr1_20973501_20974000	32.6	32	2.4	42.9	AT1TE69270||ATREP5||RC/Helitron;
Chr1_20974001_20974500	22.9	17.7	0	30.4	proteincoding:AT1G56080;
Chr1_21034501_21035000	23.2	10.9	0	4.7
Chr1_21038001_21038500	22.6	7.1	0.9	3.7	AT1TE69460||HELITRONY1D||RC/Helitron;
Chr1_21054001_21054500	12.6	6.4	0.3	1.2
Chr1_21105501_21106000	24.9	23	0.9	23.9	AT1TE69740||ATREP5||RC/Helitron;
Chr1_21120001_21120500	37.1	5.6	0.6	0.8	AT1TE69780||RathE3;
Chr1_21128001_21128500	17.1	16.9	0	18.4	AT1TE69835||ATREP1||RC/Helitron;
Chr1_21128501_21129000	75.6	44.5	0.9	47.4	proteincoding:AT1G56423;
Chr1_21210001_21210500	58.2	40.3	1.2	22.9	AT1TE70100||HELITRONY3||RC/Helitron;
Chr1_21211001_21211500	196.9	80.7	2.7	49.7
Chr1_21260001_21260500	223.1	77.7	3	61.1	AT1TE70230||ATREP10||RC/Helitron;
Chr1_21260501_21261000	14.5	15	0.6	22.3	AT1TE70230||ATREP10||RC/Helitron;
Chr1_21336001_21336500	102.5	41.1	1.5	26.2	AT1TE70470||ATREP2A||RC/Helitron;
Chr1_21448501_21449000	19.7	7.9	0	5.7
Chr1_21470001_21470500	34.2	59.6	0.9	12.5	AT1TE70855||BRODYAGA1A||DNA/MuDR;
Chr1_21472001_21472500	17.7	28.6	0.6	14.2
Chr1_21507501_21508000	45.6	13.9	1.2	0.1	AT1TE70985||RP1;
Chr1_21525001_21525500	48.5	39.2	1.2	23.3	AT1TE71045||ATCOPIA78||LTR/Copia;
Chr1_21615001_21615500	29.7	15.4	0.3	13.6	AT1TE71330||ATREP1||RC/Helitron;
Chr1_21616001_21616500	17.7	7.5	0	1.5
Chr1_21628501_21629000	25.2	3.7	0.3	3.3	proteincoding:AT1G58300;
Chr1_21640501_21641000	27.8	22.6	0.6	1.1
Chr1_21675001_21675500	15.8	13.9	1.2	11.2
Chr1_21681501_21682000	135.5	163.7	1.5	175.5	AT1TE71540||HELITRONY3||RC/Helitron;
Chr1_21682001_21682500	157.5	166.4	4.2	166.1
Chr1_21739001_21739500	65.3	30.1	1.8	16.8	AT1TE71725||HELITRONY3||RC/Helitron;
Chr1_21741501_21742000	26.2	12.4	0.3	9.2	AT1TE71745||ATDNAI27T9B||DNA/MuDR;
Chr1_21744501_21745000	43.3	44.9	1.2	47.7	AT1TE71755||SIMPLEHAT1||DNA/HAT;
Chr1_21777001_21777500	68.8	30.9	0.6	7
Chr1_21788501_21789000	68.8	30.9	0.6	7.3
Chr1_21813001_21813500	33.6	21.1	0.3	4.4	AT1TE71995||ATREP6||RC/Helitron;
Chr1_21813501_21814000	35.5	11.3	0.3	4.6
Chr1_21825001_21825500	65	29	0.3	6.1
Chr1_21858001_21858500	15.8	6	0.3	0.8
Chr1_21892501_21893000	51.7	15	1.8	2.4
Chr1_21918001_21918500	53.3	19.6	2.1	1.5	AT1TE72325||ATREP1||RC/Helitron;AT1TE72330||ATREP2||RC/Helitron;
Chr1_21918501_21919000	112.8	77.3	2.1	61.4	AT1TE72325||ATREP1||RC/Helitron;
Chr1_21947001_21947500	30.7	7.5	0.3	0.8
Chr1_21991001_21991500	24.9	13.5	0.3	7.7	AT1TE72615||ATHAT1||DNA/HAT;
Chr1_21992501_21993000	40.1	50.1	1.8	29.4
Chr1_21996001_21996500	14.5	12.8	0.3	1.1	proteincoding:AT1G59780;AT1TE72630||ARNOLDY1||DNA/MuDR;
Chr1_22060501_22061000	34.2	40.7	1.8	31.1
Chr1_22084501_22085000	31	12.8	2.7	5.6
Chr1_22085001_22085500	54.3	30.1	0.6	7.2
Chr1_22089501_22090000	17.1	6	0.3	4.3
Chr1_22105001_22105500	141.9	80.7	3	25.9	AT1TE72980||SIMPLEHAT2||DNA/HAT;
Chr1_22106501_22107000	55.9	16.6	0.6	10.6
Chr1_22112001_22112500	46.9	41.5	1.2	45.4	AT1TE73010||ATN9;
Chr1_22112501_22113000	58.2	35.4	1.5	23.7	AT1TE73015||ATHPOGON2||DNA/Pogo;
Chr1_22165001_22165500	109.6	110.9	2.4	111.8	AT1TE73190||HELITRONY3||RC/Helitron;
Chr1_22167501_22168000	21.9	32.8	0.6	27.6
Chr1_22192001_22192500	192.7	77.7	3	26.3	AT1TE73300||ATREP2||RC/Helitron;
Chr1_22224501_22225000	40.4	13.5	0	0.4
Chr1_22443501_22444000	49.8	23.7	2.1	1
Chr1_22450001_22450500	33.3	32.4	1.8	34.4	AT1TE74085||ATREP3||RC/Helitron;
Chr1_22450501_22451000	227.7	155.4	7	124.8	AT1TE74085||ATREP3||RC/Helitron;
Chr1_22451001_22451500	186.3	106	2.7	51.1	AT1TE74085||ATREP3||RC/Helitron;
Chr1_22451501_22452000	87.3	81.8	2.7	89.2	AT1TE74085||ATREP3||RC/Helitron;
Chr1_22459501_22460000	11.6	9	0.6	6.3
Chr1_22542001_22542500	75.6	26.7	1.2	12.6
Chr1_22620501_22621000	242.2	100.7	5.1	43	AT1TE74615||ATREP3||RC/Helitron;
Chr1_22621001_22621500	110.6	122.6	1.8	86.6	AT1TE74615||ATREP3||RC/Helitron;
Chr1_22621501_22622000	109.9	83.3	2.4	77.1	AT1TE74615||ATREP3||RC/Helitron;
Chr1_22622001_22622500	52	28.3	0.6	17.8	AT1TE74615||ATREP3||RC/Helitron;
Chr1_22743001_22743500	49.8	19.2	1.2	3
Chr1_22775501_22776000	26.8	20.7	0	20	AT1TE75065||TAG3N1||DNA/HAT;
Chr1_22778501_22779000	13.2	9.4	0.3	9.6	AT1TE75090||TAG3N1||DNA/HAT;
Chr1_22828501_22829000	11.6	8.3	0.3	10.3	AT1TE75245||ATREP13||RC/Helitron;
Chr1_22829001_22829500	18.4	6	0.3	5.7
Chr1_22872001_22872500	16.1	16.2	0.3	12.1	AT1TE75405||ATDNA2T9A||DNA/MuDR;
Chr1_22888001_22888500	18.1	24.1	0	5.9	proteincoding:AT1G61920;
Chr1_22992001_22992500	294	138.4	5.5	105.2	AT1TE75780||ATREP3||RC/Helitron;
Chr1_22992501_22993000	134.8	114.3	2.1	60.6	AT1TE75780||ATREP3||RC/Helitron;
Chr1_22993001_22993500	257.7	179.6	6.7	115	AT1TE75780||ATREP3||RC/Helitron;
Chr1_22993501_22994000	58.5	55.8	2.4	66.3	AT1TE75780||ATREP3||RC/Helitron;
Chr1_23033001_23033500	18.1	9	0.3	5.4
Chr1_23118001_23118500	28.1	21.5	1.2	18.8	AT1TE76215||ATCOPIA51||LTR/Copia;
Chr1_23122501_23123000	21.9	8.3	0.9	7.7	AT1TE76215||ATCOPIA51||LTR/Copia;
Chr1_23125001_23125500	256.1	132.8	5.5	78.4	AT1TE76235||ATREP2||RC/Helitron;
Chr1_23125501_23126000	40.4	15.8	1.5	7
Chr1_23152501_23153000	32.3	40.7	0	10.9	proteincoding:AT1G62540;AT1TE76325||ATN9;
Chr1_23174001_23174500	104.4	73.2	2.4	91.9	proteincoding:AT1G62580;AT1TE76395||ATREP3||RC/Helitron;
Chr1_23174501_23175000	174.9	113.9	4.2	63.5	proteincoding:AT1G62580;AT1TE76405||ATHATN7||DNA/HAT;
Chr1_23175001_23175500	24.9	17.3	2.4	12.9	proteincoding:AT1G62580;AT1TE76410||BRODYAGA2||DNA/MuDR;
Chr1_23214001_23214500	188.2	106	4.8	74.6	AT1TE76530||ATREP3||RC/Helitron;
Chr1_23214501_23215000	270.7	165.6	6.4	92.2	AT1TE76530||ATREP3||RC/Helitron;
Chr1_23215001_23215500	78.9	78.8	2.4	88.7	AT1TE76530||ATREP3||RC/Helitron;
Chr1_23295501_23296000	19.7	12	0	8.2	AT1TE76780||LIMPET1||DNA/MuDR;
Chr1_23424501_23425000	26.8	25.6	1.5	33.1	AT1TE77135||ATMUN1||DNA/MuDR;
Chr1_23553501_23554000	43.6	35.8	1.2	31.7	AT1TE77560||ATREP3||RC/Helitron;
Chr1_23554001_23554500	120.9	78.8	3.3	64.7	AT1TE77560||ATREP3||RC/Helitron;
Chr1_23613501_23614000	16.4	20.7	0.3	22.3	AT1TE77760||ATHPOGON3||DNA/Pogo;
Chr1_23638001_23638500	29.7	5.2	0.6	0.2
Chr1_23651501_23652000	106.7	23.3	2.1	7.2	proteincoding:AT1G63750;AT1TE77880||ATTIRX1C||DNA;
Chr1_23710001_23710500	11.3	20.3	0.3	18.8	proteincoding:AT1G63870;AT1TE78070||HELITRONY3||RC/Helitron;
Chr1_23736501_23737000	23.9	2.6	0.6	1.7
Chr1_23875001_23875500	71.4	12.8	0.9	3.4	AT1TE78555||ATTIRX1C||DNA;
Chr1_23876001_23876500	26.8	21.8	0.9	23.2	AT1TE78560||ATREP3||RC/Helitron;
Chr1_23876501_23877000	130.3	78.4	1.8	82.1	AT1TE78560||ATREP3||RC/Helitron;
Chr1_23877001_23877500	46.5	35.4	0.6	22.9	AT1TE78570||ATREP2A||RC/Helitron;
Chr1_23907001_23907500	42.3	15.8	1.5	7.2
Chr1_23946501_23947000	22.9	9.4	0.6	6.7
Chr1_24027001_24027500	21.9	19.2	2.1	7.2	AT1TE79030||ATREP11||RC/Helitron;
Chr1_24027501_24028000	21.3	17.7	0.6	19.7	AT1TE79035||ATREP11||RC/Helitron;
Chr1_24102501_24103000	15.5	9.4	0.3	0	proteincoding:AT1G64870;
Chr1_24126001_24126500	27.8	16.6	2.1	7.2	AT1TE79345||ATREP10A||RC/Helitron;
Chr1_24294501_24295000	24.5	1.8	0.3	0.5
Chr1_24317001_24317500	46.9	22.6	0.6	7.4	proteincoding:AT1G65450;AT1TE79940||RathE1;
Chr1_24350501_24351000	10.3	11.3	0.6	8.2	AT1TE80035||VANDAL1N1||DNA/MuDR;
Chr1_24385001_24385500	25.5	9	1.2	3.7
Chr1_24395501_24396000	32.3	8.6	0.6	5.1
Chr1_24532001_24532500	28.4	10.1	0.3	4.6
Chr1_24577001_24577500	19	13.2	0.3	1.7
Chr1_24645501_24646000	87.6	52.4	1.8	46.1	AT1TE80950||ATREP2||RC/Helitron;
Chr1_24705501_24706000	21	13.2	1.2	12.2	AT1TE81150||SIMPLEGUY1||DNA/Harbinger;
Chr1_24718501_24719000	83.7	47.5	2.7	39.2	AT1TE81195||ATREP2||RC/Helitron;
Chr1_24742001_24742500	20.7	29.4	0.6	28.5	AT1TE81275||HELITRONY3||RC/Helitron;
Chr1_24745001_24745500	112.5	24.5	1.8	7.7
Chr1_24772001_24772500	49.4	21.5	0.6	15.2
Chr1_24772501_24773000	47.2	30.9	0.3	15.7
Chr1_24822501_24823000	13.2	3.7	0.3	1.7	AT1TE81525||HELITRONY3||RC/Helitron;
Chr1_24831501_24832000	109.3	64.9	1.5	59.2	AT1TE81560||HELITRONY3||RC/Helitron;
Chr1_24832501_24833000	73.4	36.6	2.4	10.9
Chr1_24907501_24908000	99.6	163	1.8	179.1	AT1TE81825||HELITRONY3||RC/Helitron;
Chr1_24908001_24908500	137.7	177.7	2.1	201	AT1TE81825||HELITRONY3||RC/Helitron;
Chr1_24908501_24909000	134.2	37.7	1.8	18
Chr1_24918001_24918500	23.9	27.1	0.6	21.7	AT1TE81855||ATCOPIA13||LTR/Copia;
Chr1_24948001_24948500	23.2	4.1	0.3	0.2	proteincoding:AT1G66880;
Chr1_25005501_25006000	22.6	15.8	0	0.7	proteincoding:AT1G67000;
Chr1_25033501_25034000	13.5	3.7	0.3	1.1
Chr1_25097501_25098000	140.7	42.2	1.8	18.8	AT1TE82410||HELITRONY3||RC/Helitron;
Chr1_25098001_25098500	122.2	154.7	3.3	209	AT1TE82410||HELITRONY3||RC/Helitron;
Chr1_25098501_25099000	88.3	100.3	0.9	117.1	AT1TE82410||HELITRONY3||RC/Helitron;
Chr1_25099001_25099500	31.6	15.4	0.3	3.3	proteincoding:AT1G67130;
Chr1_25125501_25126000	22.3	4.5	0.9	0.4	proteincoding:AT1G67160;
Chr1_25159001_25159500	23.9	12	0.3	6.7	AT1TE82600||ATMU2||DNA/MuDR;
Chr1_25180001_25180500	41.4	43.3	0.6	38.1	AT1TE82640||ARNOLDY2||DNA/MuDR;
Chr1_25357501_25358000	65.6	16.9	2.4	5.1	AT1TE83220||ATREP2A||RC/Helitron;
Chr1_25358001_25358500	61.1	24.1	0.9	20.7
Chr1_25400501_25401000	17.7	16.6	0.9	12.5	AT1TE83355||SIMPLEGUY1||DNA/Harbinger;
Chr1_25401001_25401500	43	15	1.8	5.3
Chr1_25536501_25537000	21	3.3	0.6	1.1
Chr1_25594501_25595000	29.7	16.9	0.6	13.1	AT1TE83950||ATGP3||LTR/Gypsy;
Chr1_25609501_25610000	110.6	70.9	6.4	17.8
Chr1_25613501_25614000	51.1	23	1.2	8.6
Chr1_25641501_25642000	130	234.3	2.4	178.3
Chr1_25660001_25660500	74.7	18.8	2.4	8.7
Chr1_25696501_25697000	41.4	21.5	1.8	13.5	AT1TE84245||SIMPLEGUY1||DNA/Harbinger;
Chr1_25697001_25697500	13.2	22.2	0	19.7	AT1TE84245||SIMPLEGUY1||DNA/Harbinger;
Chr1_25698001_25698500	10.9	7.5	0.6	9.3	AT1TE84245||SIMPLEGUY1||DNA/Harbinger;
Chr1_25733001_25733500	21	11.6	0.6	3.1
Chr1_25745501_25746000	42.6	15.8	0.6	5.6
Chr1_25779501_25780000	25.5	22.6	1.2	11.8	AT1TE84520||ATREP2||RC/Helitron;
Chr1_25780001_25780500	66.3	48.6	1.2	46.1
Chr1_25839501_25840000	41	4.9	0.6	1.5
Chr1_25876501_25877000	17.4	0	0.9	0
Chr1_25962001_25962500	13.5	8.3	0.3	7.4	AT1TE85075||ATREP3||RC/Helitron;
Chr1_25962501_25963000	72.4	69.4	2.1	90.5	AT1TE85075||ATREP3||RC/Helitron;
Chr1_25963001_25963500	66.3	38.4	1.2	23
Chr1_26159001_26159500	101.5	0.3	1.2	0.7
Chr1_26169001_26169500	22.6	15.8	0.3	12.2	AT1TE85730||ATREP3||RC/Helitron;
Chr1_26169501_26170000	77.9	71.3	2.1	107	AT1TE85730||ATREP3||RC/Helitron;
Chr1_26170001_26170500	211.8	195.4	3.9	118.4	AT1TE85730||ATREP3||RC/Helitron;
Chr1_26170501_26171000	298.2	216.2	8.5	122	AT1TE85730||ATREP3||RC/Helitron;
Chr1_26171001_26171500	77.6	58.1	2.7	44.3	AT1TE85735||ATREP3||RC/Helitron;
Chr1_26196001_26196500	15.5	30.5	0.6	4.7
Chr1_26197001_26197500	21	18.1	0.6	6.1	proteincoding:AT1G69650;
Chr1_26306501_26307000	18.1	7.5	0.9	1	AT1TE86175||ATREP2A||RC/Helitron;
Chr1_26307001_26307500	57.5	23	2.1	16.4	AT1TE86175||ATREP2A||RC/Helitron;
Chr1_26336001_26336500	18.7	9.4	0.3	6.4
Chr1_26394001_26394500	34.9	15.8	0.9	0
Chr1_26510501_26511000	123.8	70.5	2.4	55.2	AT1TE86795||ATREP2||RC/Helitron;
Chr1_26511001_26511500	21	10.1	0.9	6.3
Chr1_26551501_26552000	70.1	32.4	1.5	15.5	AT1TE86940||ATREP13||RC/Helitron;
Chr1_26555001_26555500	32	6	0.6	2.3
Chr1_26650501_26651000	21.3	6.7	0.6	1.8
Chr1_26719501_26720000	13.9	3.7	0.3	0.8	AT1TE87450||HELITRON4||RC/Helitron;
Chr1_26722001_26722500	50.4	27.9	0.3	1.7
Chr1_26779001_26779500	30.7	19.6	0.3	26.6	AT1TE87630||HELITRONY1D||RC/Helitron;
Chr1_26779501_26780000	39.4	26.7	1.2	32.7	AT1TE87630||HELITRONY1D||RC/Helitron;
Chr1_26780501_26781000	67.6	60.7	2.1	39.9	AT1TE87630||HELITRONY1D||RC/Helitron;
Chr1_26781001_26781500	22.3	8.6	0.3	4	AT1TE87630||HELITRONY1D||RC/Helitron;
Chr1_26880501_26881000	59.1	34.7	1.5	18.7	AT1TE87970||ATREP2||RC/Helitron;
Chr1_26881001_26881500	240.6	127.1	4.2	61.9	AT1TE87975||ATREP7||RC/Helitron;
Chr1_26953001_26953500	16.4	5.6	0	0.5	proteincoding:AT1G71692;
Chr1_27059501_27060000	21	0	0.3	0	proteincoding:AT1G71890;AT1TE88535||HELITRONY3||RC/Helitron;
Chr1_27240501_27241000	44.9	19.2	0.6	10	AT1TE89135||ATREP2||RC/Helitron;
Chr1_27241001_27241500	60.1	54.3	2.1	45.8	AT1TE89140||ATREP3||RC/Helitron;
Chr1_27388501_27389000	32.3	32.4	0.6	24.5
Chr1_27428501_27429000	87.3	38.1	2.1	30.9	AT1TE89750||HELITRONY1D||RC/Helitron;
Chr1_27429001_27429500	27.8	23.7	0.3	15.5
Chr1_27440501_27441000	56.2	9.8	0.6	5
Chr1_27516001_27516500	25.5	23	0	19.8
Chr1_27859501_27860000	20.7	16.6	0	25	AT1TE91165||HELITRONY3||RC/Helitron;
Chr1_27860501_27861000	65	84.9	1.2	102.1
Chr1_27972001_27972500	36.2	26.7	0.9	27.6
Chr1_27972501_27973000	35.9	13.5	0.3	5.7
Chr1_28051001_28051500	19.7	4.1	0.3	0.1	AT1TE91790||RP1;
Chr1_28105501_28106000	77.9	26.4	3.9	3.6
Chr1_28161001_28161500	49.4	35.8	1.2	32.7	AT1TE92165||ATREP3||RC/Helitron;
Chr1_28161501_28162000	282.7	160.7	5.5	91.2	AT1TE92165||ATREP3||RC/Helitron;
Chr1_28162001_28162500	78.2	54.3	0.9	36.9	AT1TE92165||ATREP3||RC/Helitron;
Chr1_28498001_28498500	28.7	20.3	0.3	28.8
Chr1_28527001_28527500	29.1	48.3	1.8	42	AT1TE93320||ATMU6||DNA/MuDR;
Chr1_28592501_28593000	35.9	13.5	0.3	10.8
Chr1_28703001_28703500	65.6	55	0.9	2.4	AT1TE93915||ATREP4||RC/Helitron;
Chr1_28750001_28750500	43.6	27.9	0.9	18
Chr1_28827001_28827500	21	29.8	0.3	3.8	AT1TE94305||ATREP10D||RC/Helitron;
Chr1_28828501_28829000	11.6	11.3	0.3	1.4	AT1TE94305||ATREP10D||RC/Helitron;
Chr1_28891001_28891500	17.4	7.5	0.3	10.5	AT1TE94495||ATREP2||RC/Helitron;
Chr1_28891501_28892000	13.9	11.3	0.9	9	AT1TE94500||ATREP10D||RC/Helitron;
Chr1_28912501_28913000	19.7	14.7	0.9	15.2	AT1TE94570||SIMPLEHAT1||DNA/HAT;
Chr1_28913501_28914000	18.7	13.2	0.3	2
Chr1_29078501_29079000	42.3	32.8	2.7	12.2	AT1TE95100||ATREP2A||RC/Helitron;
Chr1_29244001_29244500	64	43.7	1.8	26.9	AT1TE95675||ATREP2||RC/Helitron;
Chr1_29244501_29245000	136.5	51.6	2.4	20.9
Chr1_29263001_29263500	22.6	9.4	0.6	1.4	proteincoding:AT1G77815;
Chr1_29263501_29264000	25.8	18.8	0.3	15.1	AT1TE95740||ATLINE1;
Chr1_29319001_29319500	33.3	41.8	2.1	27.5	proteincoding:AT1G77990;AT1TE95910||ATHATN7||DNA/HAT;
Chr1_29319501_29320000	202.8	116.9	6.4	75	proteincoding:AT1G77990;AT1TE95915||ATREP3||RC/Helitron;
Chr1_29320001_29320500	89.5	78.4	1.8	99.3	proteincoding:AT1G77990;AT1TE95915||ATREP3||RC/Helitron;
Chr1_29320501_29321000	25.2	21.1	1.2	19.8	proteincoding:AT1G77990;
Chr1_29342501_29343000	32.6	9.4	0.6	10	proteincoding:AT1G78030;AT1TE95990||HELITRON1||RC/Helitron;
Chr1_29479001_29479500	22.6	29.8	0.3	36	AT1TE96430||ATMU7||DNA/MuDR;
Chr1_29612001_29612500	26.2	15	0.3	11.3
Chr1_29774001_29774500	112.5	64.5	2.7	27.6	proteincoding:AT1G79150;AT1TE97390||ATREP1||RC/Helitron;
Chr1_29774501_29775000	17.1	19.2	0	22.3	proteincoding:AT1G79150;AT1TE97390||ATREP1||RC/Helitron;
Chr1_29775001_29775500	22.3	10.1	0.3	3.4	proteincoding:AT1G79150;
Chr1_29840501_29841000	12.2	14.7	0	18.5	AT1TE97605||HELITRONY1B||RC/Helitron;
Chr1_29984001_29984500	22.3	33.9	0.6	15.8	AT1TE98075||RP1;
Chr1_30036501_30037000	23.6	0	0.3	0	proteincoding:AT1G79840;
Chr1_30200001_30200500	44.6	34.7	1.5	0.4
Chr1_30250501_30251000	25.5	14.7	0.6	21	AT1TE98910||ATREP3||RC/Helitron;
Chr1_30251001_30251500	76.9	48.3	1.5	59.9	AT1TE98910||ATREP3||RC/Helitron;
Chr1_30251501_30252000	144.5	110.9	2.1	69.7	AT1TE98910||ATREP3||RC/Helitron;
Chr1_30252001_30252500	346.1	251.6	8.8	160.8	AT1TE98910||ATREP3||RC/Helitron;
Chr1_30252501_30253000	46.5	49.8	2.7	74.3	AT1TE98910||ATREP3||RC/Helitron;
Chr1_30253001_30253500	118	58.1	1.8	29.6	AT1TE98915||ATREP3||RC/Helitron;
Chr1_30254001_30254500	321.5	211.3	6.7	91.3	AT1TE98920||ATREP3||RC/Helitron;
Chr1_30254501_30255000	166.9	123.3	4.5	99.8	AT1TE98920||ATREP3||RC/Helitron;
Chr1_30255001_30255500	23.6	30.5	0.9	43.2	AT1TE98920||ATREP3||RC/Helitron;
Chr1_30427501_30427672	37.1	9.4	0.9	15.5
Chr2_1501_2000	403	600.3	8.5	608.1	proteincoding:AT2G01008;
Chr2_41501_42000	28.1	15.4	1.5	8.5	AT2TE00030||ATLANTYS3||LTR/Gypsy;
Chr2_49501_50000	14.8	18.1	0	15.9	AT2TE00085||ATLANTYS3||LTR/Gypsy;
Chr2_50001_50500	89.2	41.5	2.4	30.7
Chr2_52501_53000	31.6	15.8	0.3	12.5	AT2TE00095||ATLANTYS3||LTR/Gypsy;
Chr2_53001_53500	85	41.1	2.4	29.9	AT2TE00095||ATLANTYS3||LTR/Gypsy;
Chr2_58001_58500	29.4	14.3	0.3	8.7	AT2TE00095||ATLANTYS3||LTR/Gypsy;
Chr2_58501_59000	87.3	45.6	2.1	31.4	AT2TE00110||ATGP2||LTR/Gypsy;
Chr2_67001_67500	93.8	119.6	5.5	115.7	AT2TE00115||ATGP1||LTR/Gypsy;
Chr2_70501_71000	17.4	6.7	0.9	8.5	AT2TE00135||ATREP3||RC/Helitron;
Chr2_71001_71500	12.6	10.5	0	20.3
Chr2_72501_73000	32	62.2	1.5	38.7
Chr2_122001_122500	40.1	6	0	0.7
Chr2_138001_138500	45.6	7.1	0	2.4
Chr2_179501_180000	26.8	5.2	0	4.1	AT2TE00670||ATLINE1;
Chr2_184001_184500	43.9	36.2	1.2	37.3
Chr2_240501_241000	28.7	17.7	0	20.6	AT2TE00985||ATREP10||RC/Helitron;
Chr2_241001_241500	35.2	30.1	0	44.8	AT2TE00985||ATREP10||RC/Helitron;
Chr2_241501_242000	27.1	15	0.6	20.7	AT2TE00990||ATHAT10||DNA/HAT;
Chr2_254001_254500	21.6	3	0.3	1	AT2TE01035||ATREP10D||RC/Helitron;
Chr2_268501_269000	11.9	5.2	0.6	2	proteincoding:AT2G01600;
Chr2_275001_275500	54.3	16.6	1.8	12.3
Chr2_351001_351500	20.3	6	0.9	0
Chr2_353001_353500	21.6	2.2	0.3	0.8	proteincoding:AT2G01818;
Chr2_368001_368500	12.9	6	0.3	0.7	proteincoding:AT2G01830;AT2TE01530||ATLINE1A||LINE/L1;
Chr2_379001_379500	19.4	33.2	1.2	0.8	AT2TE01570||RathE1;
Chr2_394501_395000	46.5	35.8	0.9	31.2	AT2TE01630||ATREP3||RC/Helitron;
Chr2_395001_395500	155.5	88.2	3.3	72.9	AT2TE01630||ATREP3||RC/Helitron;
Chr2_395501_396000	277.8	168.2	6.7	112.1	AT2TE01630||ATREP3||RC/Helitron;
Chr2_396001_396500	37.8	43	1.8	61.1	AT2TE01630||ATREP3||RC/Helitron;
Chr2_400001_400500	19.4	5.2	0	3.8
Chr2_402501_403000	119.3	71.6	2.1	4
Chr2_403001_403500	149.7	85.6	1.8	6.4	AT2TE01670||RathE2;
Chr2_407001_407500	27.1	10.1	0.3	0.5	proteincoding:AT2G01900;
Chr2_424501_425000	19	7.9	0.9	0.5	proteincoding:AT2G01918;
Chr2_438501_439000	27.4	9.4	1.8	3.8
Chr2_440501_441000	16.4	4.1	0.3	2.1	proteincoding:AT2G01950;
Chr2_444501_445000	22.3	3.7	1.2	1.4	AT2TE01870||ATCOPIA30||LTR/Copia;
Chr2_472001_472500	19.4	3	0.3	0.5
Chr2_500001_500500	36.8	32	1.8	32.7	AT2TE02160||ATREP3||RC/Helitron;
Chr2_500501_501000	299.8	198.4	7.3	108.6	AT2TE02160||ATREP3||RC/Helitron;
Chr2_501001_501500	220.2	119.6	4.2	91.5	AT2TE02160||ATREP3||RC/Helitron;
Chr2_501501_502000	93.1	106.7	3.9	148.6	AT2TE02160||ATREP3||RC/Helitron;
Chr2_511001_511500	54.6	24.1	0.9	19.8	AT2TE02190||HELITRONY1E||RC/Helitron;
Chr2_542501_543000	41	50.9	1.5	74.5	AT2TE02335||ATREP3||RC/Helitron;
Chr2_543001_543500	268.4	185.6	5.1	87.4	AT2TE02335||ATREP3||RC/Helitron;
Chr2_543501_544000	83.1	101.5	3.3	120.2	AT2TE02335||ATREP3||RC/Helitron;
Chr2_544001_544500	20.3	15	0.9	10.3	AT2TE02335||ATREP3||RC/Helitron;
Chr2_575001_575500	33.6	45.6	0.3	64.1	AT2TE02465||ARNOLD1||DNA/MuDR;
Chr2_576501_577000	22.9	23	1.2	30.7	AT2TE02465||ARNOLD1||DNA/MuDR;
Chr2_577001_577500	13.5	18.4	0.6	22.1	AT2TE02465||ARNOLD1||DNA/MuDR;
Chr2_594001_594500	18.1	3.7	0	0.4
Chr2_631001_631500	59.1	39.2	1.8	0.7	proteincoding:AT2G02400;
Chr2_637001_637500	20.3	8.3	0	8.9	AT2TE02715||HELITRONY3||RC/Helitron;
Chr2_638001_638500	40.4	15.4	0.9	10.2	proteincoding:AT2G02440;
Chr2_641001_641500	21.9	3.3	0.3	2.7
Chr2_686501_687000	10.6	13.5	0.3	12.5	AT2TE02955||ATREP13||RC/Helitron;AT2TE02950||ATREP10D||RC/Helitron;
Chr2_707501_708000	35.9	38.4	1.2	39.7	AT2TE03055||ATREP3||RC/Helitron;
Chr2_708001_708500	131.9	90.5	3.9	69.4	AT2TE03055||ATREP3||RC/Helitron;
Chr2_708501_709000	156.2	65.6	1.8	30.8	AT2TE03055||ATREP3||RC/Helitron;AT2TE03060||ATHATN6||DNA/HAT;
Chr2_709001_709500	34.9	43	0.6	23.4	AT2TE03055||ATREP3||RC/Helitron;
Chr2_713001_713500	45.9	24.5	0.6	16.7	AT2TE03075||ATMU3N1||DNA/MuDR;
Chr2_713501_714000	32.6	19.9	1.2	16.1	AT2TE03085||ATDNA2T9C||DNA/MuDR;
Chr2_721501_722000	49.1	31.6	0.9	7.6	AT2TE03130||ATREP9||RC/Helitron;
Chr2_762501_763000	32.9	7.1	0.6	4
Chr2_768501_769000	10.9	10.1	0.6	6.4
Chr2_794001_794500	22.6	13.2	0	3	AT2TE03505||ATREP6||RC/Helitron;
Chr2_794501_795000	25.5	19.6	0	6.9	AT2TE03505||ATREP6||RC/Helitron;
Chr2_795001_795500	20	9	0.6	8.2	AT2TE03505||ATREP6||RC/Helitron;
Chr2_825001_825500	26.8	12.8	0	14.4	AT2TE03635||HELITRON5||RC/Helitron;
Chr2_826001_826500	194.7	69	3	28.2	proteincoding:AT2G02850;
Chr2_904501_905000	24.2	25.2	0.6	8.6
Chr2_905001_905500	31.6	52.8	0.3	20.3
Chr2_909501_910000	22.9	44.9	0	21	AT2TE04085||META1||LTR/Copia;
Chr2_910501_911000	13.5	13.5	0.3	17.5	AT2TE04085||META1||LTR/Copia;
Chr2_911001_911500	16.8	23	0.3	28.1	AT2TE04085||META1||LTR/Copia;
Chr2_912001_912500	44.3	62.2	2.4	52.7	AT2TE04085||META1||LTR/Copia;
Chr2_912501_913000	69.8	71.3	2.4	57.3	AT2TE04085||META1||LTR/Copia;
Chr2_913001_913500	19.7	25.2	0.9	38.1	AT2TE04085||META1||LTR/Copia;
Chr2_913501_914000	46.2	76.9	0.6	80.2	AT2TE04085||META1||LTR/Copia;
Chr2_914001_914500	403.3	337.3	5.5	104.7	AT2TE04090||ATMUN1||DNA/MuDR;
Chr2_919501_920000	26.2	14.3	0.3	4	AT2TE04110||ATDNATA1||DNA/Mariner;
Chr2_980001_980500	161.4	81.1	2.4	59.5	AT2TE04385||ATREP3||RC/Helitron;
Chr2_984001_984500	96.3	107.9	1.8	11	proteincoding:AT2G03250;
Chr2_1010501_1011000	24.5	17.3	0.3	21.9	proteincoding:AT2G03330;AT2TE04520||VANDAL3||DNA/MuDR;
Chr2_1011001_1011500	18.4	15.8	0	26.8	proteincoding:AT2G03330;AT2TE04525||VANDAL3||DNA/MuDR;
Chr2_1012001_1012500	21.9	23	0	22.9	proteincoding:AT2G03330;AT2TE04525||VANDAL3||DNA/MuDR;
Chr2_1012501_1013000	41.7	29.4	1.2	24.6	proteincoding:AT2G03330;
Chr2_1038001_1038500	53.6	32.4	0.9	38.6	AT2TE04630||ATREP1||RC/Helitron;
Chr2_1038501_1039000	24.5	19.6	0	9.8	AT2TE04635||ATREP10D||RC/Helitron;
Chr2_1049001_1049500	56.6	25.2	0.9	5.4
Chr2_1050001_1050500	22.9	9	0	2.5
Chr2_1076001_1076500	54	25.6	0.9	13.8	AT2TE04825||ATREP5||RC/Helitron;
Chr2_1078501_1079000	29.4	16.2	0.9	15.2	AT2TE04840||ATLINE1A||LINE/L1;
Chr2_1085001_1085500	18.7	29.4	0.9	23.6	AT2TE04870||ATDNAI27T9A||DNA/MuDR;
Chr2_1086501_1087000	21	26.4	0.3	27.3	AT2TE04890||ATREP10D||RC/Helitron;
Chr2_1089001_1089500	20	15.8	0.9	18.4	AT2TE04900||ATREP10D||RC/Helitron;
Chr2_1127001_1127500	21.9	12.8	0	11.9	AT2TE05095||ATREP8||RC/Helitron;
Chr2_1211001_1211500	13.9	14.3	0	10.8	AT2TE05455||ATDNA2T9B||DNA/MuDR;
Chr2_1241001_1241500	14.8	18.8	0.6	27.5	AT2TE05605||HELITRONY3||RC/Helitron;
Chr2_1242001_1242500	71.4	82.2	1.8	87.6	AT2TE05605||HELITRONY3||RC/Helitron;
Chr2_1263001_1263500	22.3	6.7	0.6	6.1	AT2TE05740||HELITRONY3||RC/Helitron;
Chr2_1293501_1294000	39.4	24.1	0.6	22.3	AT2TE05855||ATLINE1A||LINE/L1;
Chr2_1302501_1303000	16.8	17.7	0.6	17.5	AT2TE05920||ATREP11||RC/Helitron;
Chr2_1303001_1303500	45.6	13.2	2.1	2
Chr2_1322001_1322500	125.8	64.9	1.2	61.1	AT2TE06025||HELITRONY3||RC/Helitron;
Chr2_1322501_1323000	26.8	18.4	0	15.2	AT2TE06025||HELITRONY3||RC/Helitron;
Chr2_1347001_1347500	112.2	66.4	2.4	30.2	AT2TE06135||ATREP1||RC/Helitron;
Chr2_1347501_1348000	21.3	19.6	0	20.7	AT2TE06135||ATREP1||RC/Helitron;
Chr2_1348001_1348500	16.1	7.9	0.3	4.1	AT2TE06140||ATREP10B||RC/Helitron;
Chr2_1370501_1371000	72.7	44.5	0.9	19.7	AT2TE06255||SIMPLEHAT2||DNA/HAT;
Chr2_1371501_1372000	58.2	19.9	0.3	21.6	AT2TE06260||BRODYAGA2||DNA/MuDR;
Chr2_1380501_1381000	33.9	28.3	0.9	29.8	AT2TE06330||ATN9;
Chr2_1381001_1381500	31.3	19.9	0.9	19.8
Chr2_1383501_1384000	139.4	52.8	1.5	34.3	AT2TE06350||ATREP1||RC/Helitron;
Chr2_1384001_1384500	14.5	9.4	0	7.6	AT2TE06355||ATREP5||RC/Helitron;
Chr2_1388501_1389000	40.4	21.8	0.6	4.6	AT2TE06390||ATCOPIA28||LTR/Copia;
Chr2_1395001_1395500	625.5	534.7	8.2	117	AT2TE06405||META1||LTR/Copia;
Chr2_1396001_1396500	15.5	13.5	0.3	20.7	AT2TE06405||META1||LTR/Copia;
Chr2_1397501_1398000	35.9	47.5	1.8	47.8	AT2TE06405||META1||LTR/Copia;
Chr2_1398001_1398500	50.7	40.7	0.9	40.2	AT2TE06405||META1||LTR/Copia;
Chr2_1398501_1399000	18.7	26	0.3	23.3	AT2TE06405||META1||LTR/Copia;
Chr2_1410001_1410500	80.8	33.5	0.3	13.6	AT2TE06450||ATREP2||RC/Helitron;
Chr2_1425001_1425500	19	10.9	0.3	10.3
Chr2_1441501_1442000	14.5	8.6	1.8	2.7	AT2TE06660||ATREP8||RC/Helitron;
Chr2_1457001_1457500	32.6	31.6	0.3	18.7	AT2TE06745||VANDALNX2||DNA/MuDR;
Chr2_1459001_1459500	38.4	34.7	0.9	47.1	AT2TE06750||ATREP3||RC/Helitron;AT2TE06765||ATHATN7||DNA/HAT;
Chr2_1459501_1460000	37.5	25.6	0.9	33.2	AT2TE06750||ATREP3||RC/Helitron;
Chr2_1460001_1460500	129.3	94.3	3	83.8	AT2TE06750||ATREP3||RC/Helitron;
Chr2_1460501_1461000	96	62.2	3	46.1	AT2TE06750||ATREP3||RC/Helitron;
Chr2_1461001_1461500	18.7	15	1.2	16.4
Chr2_1536501_1537000	21.9	27.9	1.5	36.6	proteincoding:AT2G04425;
Chr2_1545501_1546000	49.1	23.7	2.4	17.4	AT2TE07120||ATMU3N1||DNA/MuDR;
Chr2_1546001_1546500	136.5	161.8	4.8	189.2	AT2TE07125||SIMPLEHAT2||DNA/HAT;
Chr2_1546501_1547000	22.9	13.5	0.3	6.3	AT2TE07135||ATREP4||RC/Helitron;
Chr2_1552501_1553000	21.3	21.8	1.5	14.2	AT2TE07160||ATCOPIA95||LTR/Copia;
Chr2_1572501_1573000	40.4	25.6	1.8	27.9	AT2TE07225||ATHPOGON3||DNA/Pogo;
Chr2_1597001_1597500	224.8	102.2	2.7	60.3	AT2TE07355||VANDAL8||DNA/MuDR;
Chr2_1609001_1609500	25.2	20.7	0.6	17.1	AT2TE07430||ATCOPIA43||LTR/Copia;
Chr2_1615501_1616000	12.2	15.8	0.6	22.7	AT2TE07460||META1||LTR/Copia;
Chr2_1616501_1617000	35.5	50.1	1.8	49.5	AT2TE07460||META1||LTR/Copia;
Chr2_1617001_1617500	54	51.3	1.8	48.1	AT2TE07460||META1||LTR/Copia;
Chr2_1618001_1618500	14.2	12	0.3	8.7
Chr2_1629501_1630000	68.5	76.2	3.3	84	AT2TE07550||ATGP1||LTR/Gypsy;
Chr2_1630501_1631000	43.3	65.2	2.4	57.2	AT2TE07550||ATGP1||LTR/Gypsy;
Chr2_1636501_1637000	95	115.4	9.7	109.6	AT2TE07550||ATGP1||LTR/Gypsy;
Chr2_1652001_1652500	45.9	27.9	1.5	17	AT2TE07645||TNAT1A||DNA;AT2TE07650||ATMU3N1||DNA/MuDR;
Chr2_1652501_1653000	64	46.7	0.6	34.7
Chr2_1669501_1670000	28.4	12	0.9	18.1	AT2TE07735||ATREP2||RC/Helitron;
Chr2_1670001_1670500	48.5	33.2	1.5	16.1	AT2TE07745||ATENSPM9||DNA/En-Spm;
Chr2_1676001_1676500	21.9	10.5	0	13.9	AT2TE07770||ATLINE1A||LINE/L1;
Chr2_1681001_1681500	28.1	10.1	0	2.8	AT2TE07790||ATREP10D||RC/Helitron;
Chr2_1685001_1685500	23.6	19.6	0.3	11	AT2TE07805||ATDNA2T9B||DNA/MuDR;
Chr2_1691001_1691500	34.9	18.1	0.9	6	AT2TE07845||ATREP7||RC/Helitron;
Chr2_1701501_1702000	25.5	12.8	0.9	7.4	AT2TE07880||ATHATN3||DNA/HAT;
Chr2_1711001_1711500	11.9	12.4	0.3	20
Chr2_1716001_1716500	19	24.1	0.9	29.1	AT2TE07965||ATREP11||RC/Helitron;
Chr2_1731501_1732000	17.7	26	0	23.4	AT2TE08055||ARNOLDY1||DNA/MuDR;
Chr2_1751001_1751500	48.1	75.8	0.3	84.6	AT2TE08110||ARNOLD2||DNA/MuDR;
Chr2_1850001_1850500	43.6	23	1.2	6.7
Chr2_1850501_1851000	36.5	14.3	0.6	3	AT2TE08515||RP1;AT2TE08510||AT9MU1||DNA/MuDR;
Chr2_1855001_1855500	39.7	19.9	2.1	20.6
Chr2_1869001_1869500	32.6	16.2	0.9	8	AT2TE08605||BRODYAGA2||DNA/MuDR;
Chr2_1890001_1890500	37.8	72.8	1.5	53.6	AT2TE08695||BRODYAGA1A||DNA/MuDR;
Chr2_1903001_1903500	23.6	32	0.6	34.4	AT2TE08765||ATREP10D||RC/Helitron;
Chr2_1943001_1943500	18.7	9	0.3	1.8
Chr2_1948001_1948500	94.7	46.4	1.5	12.1	AT2TE08970||ATREP7||RC/Helitron;
Chr2_1955001_1955500	14.2	7.5	0.9	1.2	AT2TE09010||ARNOLDY2||DNA/MuDR;
Chr2_1955501_1956000	10	10.9	0	20	AT2TE09020||ATHPOGON3||DNA/Pogo;
Chr2_1963001_1963500	18.7	12	0.9	8.3	AT2TE09065||ATREP7||RC/Helitron;
Chr2_1963501_1964000	46.2	16.2	0	7.2	AT2TE09070||ATHILA4A||LTR/Gypsy;
Chr2_1987501_1988000	16.1	9.4	0	4	AT2TE09170||ATREP7||RC/Helitron;
Chr2_1988501_1989000	19.4	10.1	0.3	7.3	AT2TE09170||ATREP7||RC/Helitron;
Chr2_2010001_2010500	64	64.9	0.6	40.2	AT2TE09210||VANDAL1||DNA/MuDR;
Chr2_2042001_2042500	19.7	18.8	0.3	37.9	AT2TE09375||VANDAL2||DNA/MuDR;
Chr2_2054001_2054500	32.3	25.6	0.6	11.6
Chr2_2058501_2059000	34.2	19.6	0.6	6.4	AT2TE09395||ATREP6||RC/Helitron;
Chr2_2059001_2059500	60.4	39.6	0.6	11.6	AT2TE09400||ATREP10D||RC/Helitron;
Chr2_2063501_2064000	32.3	8.3	0.6	6.1
Chr2_2064001_2064500	14.5	12.4	0.9	14.9
Chr2_2065001_2065500	64.6	100.7	1.5	108.5	AT2TE09430||HELITRONY3||RC/Helitron;
Chr2_2085501_2086000	48.5	32.8	1.2	25.3	AT2TE09540||ATN9;
Chr2_2086001_2086500	40.7	32	0.3	42.3	AT2TE09545||ATN9;
Chr2_2089001_2089500	15.5	18.4	0.3	19.4	proteincoding:AT2G05635;
Chr2_2101001_2101500	24.2	12.4	0.6	11.8	proteincoding:AT2G05645;
Chr2_2128001_2128500	11.6	18.4	0.3	21.3	AT2TE09685||VANDAL3||DNA/MuDR;
Chr2_2131001_2131500	24.2	23.3	0.6	26	AT2TE09710||ATREP10D||RC/Helitron;
Chr2_2138501_2139000	33.9	16.2	0.9	7	AT2TE09760||ATREP2||RC/Helitron;
Chr2_2139001_2139500	83.4	58.4	2.1	63.1	AT2TE09765||ATREP6||RC/Helitron;
Chr2_2139501_2140000	29.1	25.6	0.3	11.2	AT2TE09780||HELITRONY3||RC/Helitron;
Chr2_2140001_2140500	40.4	24.1	0.9	19.7	AT2TE09785||ATREP6||RC/Helitron;
Chr2_2140501_2141000	40.1	31.6	1.2	32.7	AT2TE09790||ATN9;
Chr2_2149501_2150000	29.7	8.3	0	4	AT2TE09865||AT9NMU1||DNA/MuDR;
Chr2_2150001_2150500	44.9	32	2.7	25.5	AT2TE09865||AT9NMU1||DNA/MuDR;
Chr2_2155001_2155500	14.5	19.2	0	18.4	AT2TE09885||ATREP11||RC/Helitron;AT2TE09890||VANDAL3||DNA/MuDR;
Chr2_2162001_2162500	45.2	29.8	0.9	20.3	AT2TE09950||HELITRONY3||RC/Helitron;
Chr2_2162501_2163000	41.7	18.1	0.6	11.6
Chr2_2209501_2210000	14.5	13.5	0.3	10.8	AT2TE10190||BOMZH1||DNA/MuDR;
Chr2_2210001_2210500	14.5	16.6	0.6	15.5	AT2TE10190||BOMZH1||DNA/MuDR;
Chr2_2210501_2211000	20.7	20.7	1.2	23.4	AT2TE10195||BRODYAGA1A||DNA/MuDR;
Chr2_2217001_2217500	20	12.8	0.6	2.5	AT2TE10230||LIMPET1||DNA/MuDR;
Chr2_2240501_2241000	19	24.1	0.6	15.4	AT2TE10360||ATREP13||RC/Helitron;
Chr2_2260501_2261000	48.5	14.7	0.6	3.7	AT2TE10410||ATSINE4||SINE;
Chr2_2262001_2262500	18.1	14.3	0.9	8	AT2TE10430||HELITRONY1E||RC/Helitron;
Chr2_2274501_2275000	31.6	21.8	0.6	21.6	AT2TE10495||ATCOPIA58||LTR/Copia;
Chr2_2284001_2284500	22.3	7.5	0	2.7	AT2TE10515||ATSINE4||SINE;
Chr2_2297001_2297500	68.2	33.9	1.8	14.9	AT2TE10585||ATENSPM2||DNA/En-Spm;AT2TE10590||ATREP13||RC/Helitron;
Chr2_2297501_2298000	31.3	20.3	0.3	15.9	AT2TE10585||ATENSPM2||DNA/En-Spm;AT2TE10595||Unassigned||Unassigned;
Chr2_2299001_2299500	29.7	28.3	0.9	18.5	AT2TE10605||ATREP2A||RC/Helitron;
Chr2_2299501_2300000	26.5	10.1	0.3	11.2	AT2TE10615||ATHILA4||LTR/Gypsy;
Chr2_2319501_2320000	15.5	15.8	0.9	12.5	AT2TE10690||ATLINE1A||LINE/L1;AT2TE10705||ATREP1||RC/Helitron;
Chr2_2320001_2320500	34.2	20.3	0.3	11.6	AT2TE10690||ATLINE1A||LINE/L1;AT2TE10705||ATREP1||RC/Helitron;
Chr2_2320501_2321000	205	89.8	2.7	57	AT2TE10710||HELITRONY1E||RC/Helitron;AT2TE10690||ATLINE1A||LINE/L1;
Chr2_2362501_2363000	16.8	9.4	0	2.4
Chr2_2442501_2443000	19.4	20.3	0	34.3	AT2TE11115||ATREP11||RC/Helitron;
Chr2_2443001_2443500	41	73.5	0.6	76.3	AT2TE11120||HELITRONY3||RC/Helitron;
Chr2_2443501_2444000	70.8	76.6	1.5	78.1	AT2TE11125||VANDAL7||DNA/MuDR;
Chr2_2459501_2460000	27.8	4.9	0.6	1	AT2TE11165||ATREP10D||RC/Helitron;
Chr2_2542501_2543000	19.7	25.2	0	29.5	AT2TE11515||ARNOLD3||DNA/MuDR;
Chr2_2547501_2548000	11.6	16.9	0.6	21	AT2TE11515||ARNOLD3||DNA/MuDR;
Chr2_2549001_2549500	34.6	48.3	0.3	52.7	AT2TE11515||ARNOLD3||DNA/MuDR;
Chr2_2609001_2609500	29.1	20.3	0.6	8.3	AT2TE11735||ROMANIAT5||LTR/Copia;
Chr2_2655001_2655500	44.9	46.4	1.2	37.6	AT2TE11855||ATHPOGON1||DNA/Pogo;
Chr2_2655501_2656000	15.8	18.8	0.3	30.7	AT2TE11860||ATHPOGO||DNA/Pogo;
Chr2_2656001_2656500	21	6	0.3	5.4	AT2TE11860||ATHPOGO||DNA/Pogo;
Chr2_2707001_2707500	33.9	47.1	0.3	63.1	AT2TE11985||ATHILA8A||LTR/Gypsy;AT2TE12020||ATHILA||LTR/Gypsy;
Chr2_2734501_2735000	22.9	26	1.8	31.7	AT2TE12100||ATREP3||RC/Helitron;
Chr2_2820501_2821000	71.4	50.5	2.1	49.1	AT2TE12390||ATENSPM2||DNA/En-Spm;AT2TE12400||ATREP5||RC/Helitron;
Chr2_2961001_2961500	25.8	12.4	0	8.2	AT2TE12890||ATREP13||RC/Helitron;
Chr2_2961501_2962000	12.9	7.5	0	6.9	AT2TE12900||ATREP3||RC/Helitron;
Chr2_2962501_2963000	71.8	36.2	1.5	27.3	AT2TE12910||ATLINE1A||LINE/L1;
Chr2_2963001_2963500	18.7	25.6	0	24.9	AT2TE12910||ATLINE1A||LINE/L1;
Chr2_2963501_2964000	48.5	35	2.4	25.9	AT2TE12910||ATLINE1A||LINE/L1;
Chr2_2964001_2964500	63	27.9	2.1	9.9	AT2TE12925||ARNOLDY2||DNA/MuDR;
Chr2_2980001_2980500	26.8	10.5	0.3	4	AT2TE12990||TAG3N1||DNA/HAT;
Chr2_3014001_3014500	28.7	38.4	0.3	44.3	AT2TE13145||ARNOLD4||DNA/MuDR;
Chr2_3058001_3058500	15.2	16.6	0.6	21	AT2TE13320||BRODYAGA1||DNA/MuDR;
Chr2_3061001_3061500	122.2	44.9	3.3	32.7	AT2TE13335||VANDAL3||DNA/MuDR;
Chr2_3075001_3075500	12.9	13.2	0.6	14.4	AT2TE13340||ATCOPIA95||LTR/Copia;
Chr2_3119501_3120000	21.6	6.7	0.9	4
Chr2_3191001_3191500	20.3	16.6	0.6	16.1	AT2TE13775||ATREP13||RC/Helitron;
Chr2_3191501_3192000	32	22.6	0.3	10	AT2TE13780||ARNOLDY2||DNA/MuDR;
Chr2_3193001_3193500	19	12.4	0	20.1	AT2TE13800||ATREP4||RC/Helitron;
Chr2_3195001_3195500	102.2	152.4	3.6	190.8	AT2TE13800||ATREP4||RC/Helitron;
Chr2_3196001_3196500	19.7	13.2	0.6	6.6	AT2TE13805||ATREP5||RC/Helitron;
Chr2_3197501_3198000	229.3	99.2	2.7	59.2	AT2TE13815||ATREP1||RC/Helitron;
Chr2_3198001_3198500	28.1	19.6	0	18.5	AT2TE13815||ATREP1||RC/Helitron;
Chr2_3212001_3212500	28.7	26.4	0.6	27.2	AT2TE13895||ATREP3||RC/Helitron;
Chr2_3212501_3213000	24.2	17.7	1.2	40.9	AT2TE13895||ATREP3||RC/Helitron;
Chr2_3213001_3213500	57.5	43.7	1.2	31.7	AT2TE13905||HELITRONY1E||RC/Helitron;
Chr2_3564501_3565000	95.4	73.5	1.5	86.1	AT2TE15560||ATREP3||RC/Helitron;
Chr2_3565001_3565500	82.4	61.1	1.2	31.4	AT2TE15560||ATREP3||RC/Helitron;
Chr2_3598001_3598500	19.4	11.6	0.3	11.9	AT2TE15665||ATREP13||RC/Helitron;
Chr2_3717501_3718000	20.7	35.8	0.6	33.2
Chr2_3752501_3753000	32	15	1.2	12.5	AT2TE16230||ATHILA2||LTR/Gypsy;AT2TE16235||ATLANTYS3||LTR/Gypsy;
Chr2_3833501_3834000	12.2	18.8	0	20.4	AT2TE16485||ATHILA4A||LTR/Gypsy;
Chr2_3852501_3853000	17.1	12.8	0.6	8.9
Chr2_3854501_3855000	34.6	42.2	0.3	56.6	AT2TE16545||ATHILA||LTR/Gypsy;
Chr2_3902001_3902500	11.6	16.2	0.6	11.8
Chr2_3944501_3945000	13.9	21.8	0.3	24	AT2TE16805||ATHILA4||LTR/Gypsy;AT2TE16800||ATLANTYS3||LTR/Gypsy;
Chr2_3956001_3956500	66.3	94.7	1.2	124.1	AT2TE16830||ATHILA4||LTR/Gypsy;AT2TE16800||ATLANTYS3||LTR/Gypsy;
Chr2_3958001_3958500	14.8	19.6	0.3	24.2	AT2TE16835||ATHILA4A||LTR/Gypsy;AT2TE16800||ATLANTYS3||LTR/Gypsy;
Chr2_4024001_4024500	106.7	73.2	2.4	58.3	AT2TE17060||ATREP3||RC/Helitron;
Chr2_4024501_4025000	267.8	114.7	5.1	70.9	AT2TE17070||ATREP3||RC/Helitron;
Chr2_4025001_4025500	22.9	5.6	0.3	0.8	AT2TE17075||ATREP2||RC/Helitron;
Chr2_4025501_4026000	75.6	55.4	0.9	48.5	AT2TE17080||ATREP1||RC/Helitron;
Chr2_4079001_4079500	12.2	12	0.3	20.1	AT2TE17230||VANDAL18NA||DNA/MuDR;
Chr2_4086001_4086500	55.3	21.1	1.2	26.2	AT2TE17275||ATREP10B||RC/Helitron;
Chr2_4086501_4087000	30	24.5	0.3	28.8	AT2TE17280||ATREP10C||RC/Helitron;
Chr2_4087001_4087500	23.2	15.4	0.3	23.9
Chr2_4097501_4098000	18.4	10.5	0.9	20.4	AT2TE17320||HELITRONY3||RC/Helitron;
Chr2_4173501_4174000	11.9	16.2	0	20	AT2TE17615||ATHILA4||LTR/Gypsy;
Chr2_4188001_4188500	17.4	23	0	27	AT2TE17660||ATHILA||LTR/Gypsy;AT2TE17655||ATHILA||LTR/Gypsy;
Chr2_4212501_4213000	37.8	34.7	0.6	34.7	AT2TE17770||VANDAL3||DNA/MuDR;
Chr2_4214501_4215000	12.2	12.8	0.6	21.6	AT2TE17775||VANDAL3||DNA/MuDR;
Chr2_4215001_4215500	13.5	20.7	0.6	20.6	AT2TE17780||ATREP10D||RC/Helitron;
Chr2_4220001_4220500	20.7	23.3	0	23.4	AT2TE17805||VANDAL3||DNA/MuDR;
Chr2_4306001_4306500	55.3	23	0.6	17.4	AT2TE18090||HELITRONY3A||RC/Helitron;
Chr2_4307001_4307500	20.7	23.7	1.2	20.1	AT2TE18090||HELITRONY3A||RC/Helitron;
Chr2_4307501_4308000	62.7	36.9	1.8	28.3	AT2TE18095||ATREP11||RC/Helitron;
Chr2_4348001_4348500	22.9	9	0	12.1
Chr2_4351501_4352000	23.2	28.3	0	31.4	AT2TE18305||ATREP11A||RC/Helitron;
Chr2_4353501_4354000	98	118.4	1.8	107.8	AT2TE18320||ARNOLDY2||DNA/MuDR;
Chr2_4354001_4354500	96.3	138.4	1.8	186.6	AT2TE18320||ARNOLDY2||DNA/MuDR;
Chr2_4355501_4356000	93.8	127.9	2.4	132.3	AT2TE18320||ARNOLDY2||DNA/MuDR;
Chr2_4356001_4356500	17.7	25.6	0.6	35	AT2TE18320||ARNOLDY2||DNA/MuDR;
Chr2_4438001_4438500	41.4	64.5	1.2	77.4	AT2TE18640||ATREP10D||RC/Helitron;
Chr2_4450501_4451000	62.7	29.8	1.2	6.1	AT2TE18685||ATREP6||RC/Helitron;
Chr2_4471501_4472000	22.3	13.5	0	5	AT2TE18735||ATREP13||RC/Helitron;
Chr2_4472001_4472500	13.2	11.6	0	10.3	AT2TE18735||ATREP13||RC/Helitron;
Chr2_4473501_4474000	17.1	14.7	0	1.8	AT2TE18755||ATREP5||RC/Helitron;
Chr2_4474001_4474500	21.9	8.6	0	3	AT2TE18760||ATREP4||RC/Helitron;
Chr2_4476001_4476500	18.1	15.4	0	8.2	AT2TE18775||META1||LTR/Copia;
Chr2_4511501_4512000	16.8	22.6	0	31.4	AT2TE18880||ATLANTYS1||LTR/Gypsy;AT2TE18875||VANDAL20||DNA/MuDR;
Chr2_4526501_4527000	18.1	21.1	0	21.7	AT2TE18920||VANDAL3||DNA/MuDR;
Chr2_4565001_4565500	119.3	137.7	6.7	124.9	AT2TE18980||ATGP1||LTR/Gypsy;
Chr2_4566001_4566500	13.2	19.2	0.6	15.1	AT2TE18985||ATCOPIA58||LTR/Copia;
Chr2_4697501_4698000	13.9	23	0.6	22.1	AT2TE19535||ATHILA||LTR/Gypsy;
Chr2_4699001_4699500	59.8	94.3	1.5	119.4	AT2TE19535||ATHILA||LTR/Gypsy;
Chr2_4758001_4758500	21.9	16.2	0	16.4	AT2TE19745||ATREP2A||RC/Helitron;
Chr2_4758501_4759000	23.2	8.6	0	1.5	AT2TE19750||ATREP10D||RC/Helitron;
Chr2_4759001_4759500	25.5	23.7	0.3	19.3	AT2TE19750||ATREP10D||RC/Helitron;
Chr2_4796001_4796500	19	5.6	1.2	1.7	AT2TE19900||ATREP11A||RC/Helitron;
Chr2_4887501_4888000	28.4	26.4	0.3	28.3	AT2TE20160||VANDAL1||DNA/MuDR;
Chr2_4938501_4939000	48.5	17.7	0.9	5.6	AT2TE20275||ATHPOGON2||DNA/Pogo;
Chr2_4947501_4948000	40.4	39.2	3	52.7	AT2TE20315||ATMU10||DNA/MuDR;
Chr2_4948001_4948500	20	23	3.9	28.6
Chr2_5010001_5010500	67.6	33.9	2.1	33.8	AT2TE20540||ATREP2||RC/Helitron;
Chr2_5010501_5011000	23.2	10.5	0.6	7.4	proteincoding:AT2G12405;
Chr2_5029001_5029500	16.1	8.6	0.3	4.1	AT2TE20665||ATGP5||LTR/Gypsy;
Chr2_5037501_5038000	47.2	19.6	2.4	8.9	AT2TE20710||ATREP2||RC/Helitron;
Chr2_5038001_5038500	126.7	76.9	4.8	65.5	AT2TE20720||ATLINE1A||LINE/L1;
Chr2_5052001_5052500	78.9	15	1.8	8.2
Chr2_5056501_5057000	22.6	21.1	2.4	27
Chr2_5060501_5061000	62.7	31.6	0.3	17.8	AT2TE20815||ATLINE1A||LINE/L1;
Chr2_5080001_5080500	11.9	17.7	0.9	20	AT2TE20875||ATREP5||RC/Helitron;AT2TE20880||TNAT1A||DNA;
Chr2_5080501_5081000	21.6	27.1	1.2	23.2	AT2TE20885||HELITRONY1A||RC/Helitron;
Chr2_5081501_5082000	26.8	15.8	0.3	10.2
Chr2_5111501_5112000	24.9	19.9	0.3	21.6	AT2TE20970||BRODYAGA2||DNA/MuDR;
Chr2_5119501_5120000	20.3	18.1	0.3	21.1	AT2TE21010||ARNOLDY2||DNA/MuDR;
Chr2_5154501_5155000	12.2	10.9	0	6	AT2TE21125||ATLINE1A||LINE/L1;
Chr2_5213501_5214000	59.5	45.2	1.8	42.6	AT2TE21305||ATREP10D||RC/Helitron;
Chr2_5220501_5221000	15.2	14.3	0.6	22.6	AT2TE21345||ATGP1||LTR/Gypsy;
Chr2_5226001_5226500	50.1	67.5	7.9	90.3	AT2TE21345||ATGP1||LTR/Gypsy;
Chr2_5231001_5231500	28.1	36.6	2.1	38.4	AT2TE21360||ATGP1||LTR/Gypsy;
Chr2_5260001_5260500	13.2	25.6	0.9	25.3	AT2TE21450||ATHILA2||LTR/Gypsy;
Chr2_5270001_5270500	10.9	18.4	0.6	12.5	AT2TE21485||ATHILA6B||LTR/Gypsy;AT2TE21490||ATGP1||LTR/Gypsy;
Chr2_5273501_5274000	14.8	26	0.9	27.8	AT2TE21505||ATHILA2||LTR/Gypsy;
Chr2_5331501_5332000	49.4	46.4	1.2	28.6	AT2TE21705||ATGP1||LTR/Gypsy;
Chr2_5337501_5338000	26.5	28.6	3.3	25.8	proteincoding:AT2G12977;
Chr2_5465001_5465500	43.3	28.3	0.9	32.5	AT2TE22140||ATHATN7||DNA/HAT;
Chr2_5465501_5466000	46.9	50.1	0.3	56.5	AT2TE22145||ATREP4||RC/Helitron;
Chr2_5466001_5466500	133.5	84.5	3.9	86.6	AT2TE22150||ATREP3||RC/Helitron;
Chr2_5466501_5467000	84.7	66	2.7	50.5	AT2TE22150||ATREP3||RC/Helitron;
Chr2_5523501_5524000	12.9	9.8	0.3	9.5	AT2TE22335||ATENSPM1A||DNA/En-Spm;
Chr2_5542001_5542500	16.1	13.5	0.3	15.7
Chr2_5557001_5557500	32.6	13.9	0.3	8.7	AT2TE22480||AT9NMU1||DNA/MuDR;
Chr2_5558001_5558500	32.6	15.4	0	7.2	AT2TE22485||HELITRONY1E||RC/Helitron;
Chr2_5576501_5577000	24.9	43.3	0.9	39.3	AT2TE22520||ATHILA2||LTR/Gypsy;
Chr2_5588501_5589000	25.8	21.1	0.3	5
Chr2_5607001_5607500	33.6	14.7	0	12.6	AT2TE22655||ATREP10A||RC/Helitron;
Chr2_5648001_5648500	13.9	11.3	0.9	16.5	AT2TE22810||ATLINE1;
Chr2_5740501_5741000	77.9	111.3	1.8	145.4	AT2TE23255||ARNOLDY1||DNA/MuDR;
Chr2_5741001_5741500	73.4	94.3	1.8	86.9	AT2TE23260||ATHATN3||DNA/HAT;
Chr2_5761001_5761500	31.6	38.8	0.9	45.6	AT2TE23395||ARNOLDY1||DNA/MuDR;
Chr2_5761501_5762000	58.5	85.6	1.2	96.8	AT2TE23395||ARNOLDY1||DNA/MuDR;
Chr2_5774501_5775000	50.1	30.5	0.9	25.6	proteincoding:AT2G13820;AT2TE23480||ATN9;
Chr2_5775001_5775500	50.1	39.9	1.5	42.8	proteincoding:AT2G13820;AT2TE23480||ATN9;
Chr2_5780001_5780500	46.2	55	7.6	46.1	AT2TE23510||ATGP1||LTR/Gypsy;
Chr2_5781001_5781500	21.9	34.3	1.8	24.6	AT2TE23510||ATGP1||LTR/Gypsy;
Chr2_5786501_5787000	48.8	62.2	7.6	67.7	AT2TE23515||ATGP1||LTR/Gypsy;
Chr2_5787501_5788000	28.4	32.8	1.8	22.3	AT2TE23520||VANDAL12||DNA/MuDR;
Chr2_5806501_5807000	167.8	55	2.7	31.7	AT2TE23655||HELITRONY3||RC/Helitron;
Chr2_5808501_5809000	37.8	53.2	1.5	42.2	AT2TE23670||ATGP1||LTR/Gypsy;
Chr2_5813501_5814000	31	49	2.4	51.1	AT2TE23670||ATGP1||LTR/Gypsy;
Chr2_5814501_5815000	72.4	62.6	2.7	40.7	AT2TE23675||HELITRONY3||RC/Helitron;
Chr2_5815001_5815500	92.8	49.8	2.7	20.4	AT2TE23685||VANDAL1N1||DNA/MuDR;
Chr2_5822001_5822500	49.4	21.1	0.9	13.4	AT2TE23715||BOMZH1||DNA/MuDR;
Chr2_5822501_5823000	29.7	34.7	1.5	35.7	AT2TE23715||BOMZH1||DNA/MuDR;
Chr2_5823001_5823500	64	53.2	1.8	57	AT2TE23715||BOMZH1||DNA/MuDR;
Chr2_5823501_5824000	14.5	14.3	0.3	24.3	AT2TE23720||ATGP5||LTR/Gypsy;
Chr2_5827501_5828000	32.6	24.9	0.9	30.7	AT2TE23755||ATGP5||LTR/Gypsy;
Chr2_5836501_5837000	67.9	33.2	1.2	11.2	AT2TE23800||ATREP7||RC/Helitron;
Chr2_5837001_5837500	17.7	13.9	0.3	10.9	AT2TE23805||ATREP7||RC/Helitron;AT2TE23800||ATREP7||RC/Helitron;
Chr2_5842501_5843000	40.4	29.8	0	34.8	AT2TE23825||ATHATN7||DNA/HAT;
Chr2_5843501_5844000	92.1	69.8	3	59.3
Chr2_5846501_5847000	10.9	18.8	1.2	21.1	AT2TE23845||ATCOPIA49||LTR/Copia;
Chr2_5869501_5870000	34.2	21.8	0	28.1	proteincoding:AT2G13980;AT2TE23905||ATREP5||RC/Helitron;
Chr2_5870001_5870500	20	13.9	0.9	15.7	AT2TE23905||ATREP5||RC/Helitron;
Chr2_5870501_5871000	26.8	34.3	0.6	38.3	AT2TE23905||ATREP5||RC/Helitron;
Chr2_5871001_5871500	12.2	18.8	0.6	23.2	AT2TE23905||ATREP5||RC/Helitron;
Chr2_5871501_5872000	21	36.9	0.6	34.7	AT2TE23905||ATREP5||RC/Helitron;
Chr2_5889501_5890000	21.6	12.4	0.6	4	AT2TE23965||VANDAL13||DNA/MuDR;
Chr2_5917501_5918000	42.6	14.7	0.6	2.8	AT2TE24110||ATLINE1;
Chr2_5923001_5923500	32	2.2	0	0.8
Chr2_5936501_5937000	36.8	13.9	0.3	2.7
Chr2_5966001_5966500	48.1	57.7	0	64.4	AT2TE24335||ARNOLD2||DNA/MuDR;
Chr2_5976001_5976500	73.7	14.7	0.9	1.4	proteincoding:AT2G14160;
Chr2_5997001_5997500	29.4	10.5	1.2	4.9
Chr2_6044001_6044500	33.6	56.6	1.2	51.7	AT2TE24600||LIMPET1||DNA/MuDR;
Chr2_6084001_6084500	68.2	44.9	1.8	41.3	AT2TE24750||ATHATN7||DNA/HAT;
Chr2_6084501_6085000	57.8	52	1.8	62.7	AT2TE24760||ATREP10D||RC/Helitron;
Chr2_6085001_6085500	19.4	15	0	23.4	AT2TE24760||ATREP10D||RC/Helitron;
Chr2_6089001_6089500	12.9	7.1	0	4.3	AT2TE24775||BRODYAGA1A||DNA/MuDR;
Chr2_6089501_6090000	20	9.4	0	5.9
Chr2_6099501_6100000	111.5	92.4	4.5	77.8	AT2TE24820||ATREP3||RC/Helitron;
Chr2_6100001_6100500	94.1	77.3	1.2	79.8	AT2TE24820||ATREP3||RC/Helitron;
Chr2_6100501_6101000	50.4	56.9	2.4	84	AT2TE24820||ATREP3||RC/Helitron;
Chr2_6101001_6101500	128.4	70.5	3	51.3	AT2TE24820||ATREP3||RC/Helitron;
Chr2_6101501_6102000	60.4	32.4	0.9	25.6	AT2TE24835||ATHATN7||DNA/HAT;AT2TE24820||ATREP3||RC/Helitron;
Chr2_6102001_6102500	34.6	27.5	0.3	39.2	AT2TE24820||ATREP3||RC/Helitron;
Chr2_6128501_6129000	27.4	11.6	0.3	4.3	AT2TE24935||AT9MU1||DNA/MuDR;
Chr2_6130001_6130500	22.9	13.9	1.5	9.8	AT2TE24935||AT9MU1||DNA/MuDR;
Chr2_6130501_6131000	44.3	29	7.6	28.6	AT2TE24940||AT9NMU1||DNA/MuDR;
Chr2_6144501_6145000	17.1	9	0	0.1	proteincoding:AT2G14440;
Chr2_6164001_6164500	16.4	6.7	0.6	3.8
Chr2_6172501_6173000	34.9	10.1	0.6	2	proteincoding:AT2G14510;
Chr2_6179001_6179500	15.2	22.6	0.6	13.8
Chr2_6206501_6207000	146.5	89.8	2.7	74.3	AT2TE25260||HELITRONY1D||RC/Helitron;
Chr2_6207001_6207500	53.3	19.9	1.2	8.5	AT2TE25260||HELITRONY1D||RC/Helitron;
Chr2_6249001_6249500	31.6	19.6	0.6	10.3	AT2TE25470||ATREP8||RC/Helitron;AT2TE25475||ATREP10B||RC/Helitron;
Chr2_6250001_6250500	36.5	19.6	0.9	6
Chr2_6250501_6251000	38.4	19.2	0.9	0.1	AT2TE25485||ATREP15||RC/Helitron;
Chr2_6262501_6263000	35.5	27.5	0.9	21.3	AT2TE25530||ATREP3||RC/Helitron;
Chr2_6263501_6264000	66.9	92.4	8.8	80.7	AT2TE25540||ATGP1||LTR/Gypsy;
Chr2_6264001_6264500	57.2	58.4	10	55	AT2TE25540||ATGP1||LTR/Gypsy;
Chr2_6270001_6270500	119.6	141.5	10.7	128.5	AT2TE25540||ATGP1||LTR/Gypsy;
Chr2_6270501_6271000	14.8	17.3	2.4	20.6	AT2TE25540||ATGP1||LTR/Gypsy;
Chr2_6271001_6271500	18.7	13.2	1.2	5.4
Chr2_6288501_6289000	30.7	19.6	1.5	8.2	AT2TE25635||BRODYAGA2||DNA/MuDR;
Chr2_6297501_6298000	19.7	32.4	0.6	39.2	AT2TE25695||ATREP10D||RC/Helitron;
Chr2_6316001_6316500	56.6	31.6	1.2	27.2
Chr2_6316501_6317000	24.5	23.3	0.6	26.3
Chr2_6317501_6318000	40.1	34.3	0.3	25.9
Chr2_6318001_6318500	23.2	6	0	2.3
Chr2_6350501_6351000	14.8	13.9	0.3	11.5
Chr2_6382501_6383000	46.9	54.7	3	34.5	AT2TE26020||ATHATN7||DNA/HAT;
Chr2_6383001_6383500	149.7	81.8	3.9	60.1	AT2TE26035||ATREP3||RC/Helitron;
Chr2_6383501_6384000	53.3	50.9	1.8	52.3	AT2TE26035||ATREP3||RC/Helitron;
Chr2_6402501_6403000	18.7	10.1	0.6	5.3
Chr2_6411001_6411500	41.7	15.8	1.5	8.7	AT2TE26170||ATREP11A||RC/Helitron;
Chr2_6469001_6469500	25.2	10.1	0	8.3	AT2TE26425||ATREP4||RC/Helitron;
Chr2_6519001_6519500	20	14.7	1.2	2.4	proteincoding:AT2G15050;
Chr2_6566001_6566500	19.4	20.3	0	20.3	AT2TE26855||ARNOLD2||DNA/MuDR;
Chr2_6572001_6572500	46.5	58.4	0.3	69.1	AT2TE26855||ARNOLD2||DNA/MuDR;
Chr2_6578501_6579000	61.1	78.1	1.8	65.4	AT2TE26865||ARNOLDY2||DNA/MuDR;
Chr2_6579001_6579500	44.3	64.9	0.9	68.4	AT2TE26865||ARNOLDY2||DNA/MuDR;AT2TE26870||ARNOLDY1||DNA/MuDR;
Chr2_6579501_6580000	22.6	27.1	0.3	44.6	AT2TE26875||ATHAT1||DNA/HAT;AT2TE26865||ARNOLDY2||DNA/MuDR;
Chr2_6583501_6584000	58.2	86.7	0.9	115.6	AT2TE26865||ARNOLDY2||DNA/MuDR;
Chr2_6598001_6598500	37.1	40.3	0	48.4	AT2TE26910||ARNOLD2||DNA/MuDR;
Chr2_6610001_6610500	30	13.5	0.9	13.5
Chr2_6610501_6611000	19.4	15	0.3	12.6
Chr2_6612001_6612500	23.9	7.1	0.6	5.3
Chr2_6629501_6630000	52.7	23	0.9	10.5	AT2TE26995||ATREP10D||RC/Helitron;
Chr2_6659001_6659500	65	81.8	1.8	109.1	AT2TE27160||ARNOLDY1||DNA/MuDR;
Chr2_6659501_6660000	65.6	79.9	1.2	89.7	AT2TE27165||ARNOLDY2||DNA/MuDR;
Chr2_6660001_6660500	27.8	41.1	0.3	54.9	AT2TE27165||ARNOLDY2||DNA/MuDR;
Chr2_6662001_6662500	106.4	141.8	2.1	173.2	AT2TE27165||ARNOLDY2||DNA/MuDR;
Chr2_6662501_6663000	77.3	101.8	1.8	101.4	AT2TE27165||ARNOLDY2||DNA/MuDR;
Chr2_6663001_6663500	129	98.8	1.8	77.6	AT2TE27170||ATREP3||RC/Helitron;
Chr2_6663501_6664000	76.9	70.1	3	101.9	AT2TE27170||ATREP3||RC/Helitron;
Chr2_6664001_6664500	38.1	26	0.6	28.6	AT2TE27180||ATREP10D||RC/Helitron;
Chr2_6665501_6666000	21.6	19.2	0.6	5.7
Chr2_6678501_6679000	101.5	62.6	2.1	71.9	AT2TE27270||ATREP5||RC/Helitron;
Chr2_6679001_6679500	32.6	41.1	1.2	49.5	AT2TE27270||ATREP5||RC/Helitron;
Chr2_6680001_6680500	49.4	52.4	3	41.3	AT2TE27270||ATREP5||RC/Helitron;
Chr2_6680501_6681000	21.9	17.3	0.3	14.9	AT2TE27275||ATREP3||RC/Helitron;
Chr2_6682001_6682500	87.3	41.8	1.2	16.1	AT2TE27275||ATREP3||RC/Helitron;AT2TE27280||ATREP7||RC/Helitron;
Chr2_6682501_6683000	37.5	20.3	0.3	16.8	AT2TE27275||ATREP3||RC/Helitron;AT2TE27280||ATREP7||RC/Helitron;
Chr2_6691501_6692000	39.4	49	0.9	29.6	AT2TE27335||ATDNA2T9C||DNA/MuDR;
Chr2_6714501_6715000	88.6	44.5	2.4	10.3	AT2TE27440||SIMPLEHAT2||DNA/HAT;
Chr2_6716001_6716500	72.7	44.5	0.9	28.3	AT2TE27450||HELITRONY3||RC/Helitron;
Chr2_6717001_6717500	13.5	15.4	0.3	19.7
Chr2_6728501_6729000	82.8	122.6	2.4	149.3	AT2TE27490||ARNOLDY1||DNA/MuDR;
Chr2_6729001_6729500	44.3	58.8	0.9	71.7	AT2TE27490||ARNOLDY1||DNA/MuDR;
Chr2_6733001_6733500	49.1	19.2	0.9	9.8
Chr2_6740001_6740500	37.5	46.7	0.6	40.7
Chr2_6742001_6742500	23.6	4.1	0	3
Chr2_6761001_6761500	11.3	3.7	0	1.7	proteincoding:AT2G15480;
Chr2_6803001_6803500	17.1	15	0	13.8	AT2TE27750||ATREP3||RC/Helitron;
Chr2_6803501_6804000	272.6	115.4	4.8	73.3	AT2TE27750||ATREP3||RC/Helitron;
Chr2_6804001_6804500	40.4	36.6	1.5	34.3	AT2TE27755||HELITRONY1B||RC/Helitron;
Chr2_6837001_6837500	16.8	16.9	0.3	12.2	AT2TE27870||ATCOPIA37||LTR/Copia;
Chr2_6852501_6853000	45.2	29.8	0.6	40.7	AT2TE27905||ATREP5||RC/Helitron;
Chr2_6853001_6853500	55.3	34.7	0.9	36.6	AT2TE27905||ATREP5||RC/Helitron;
Chr2_6853501_6854000	29.1	46.4	1.5	58	AT2TE27905||ATREP5||RC/Helitron;
Chr2_6854001_6854500	34.6	44.1	1.8	54.4	AT2TE27905||ATREP5||RC/Helitron;
Chr2_6854501_6855000	18.4	14.3	0.6	13.6	AT2TE27905||ATREP5||RC/Helitron;
Chr2_6861001_6861500	15.2	13.2	0	5.4
Chr2_6893001_6893500	23.9	19.9	0	9.8
Chr2_6897001_6897500	50.1	24.5	2.7	34.8
Chr2_6897501_6898000	50.1	37.7	0.9	22
Chr2_6900501_6901000	18.1	19.2	0.9	5.7	AT2TE28110||ATREP1||RC/Helitron;
Chr2_6901001_6901500	35.5	28.6	0.6	22.4	AT2TE28110||ATREP1||RC/Helitron;
Chr2_6901501_6902000	104.8	60.3	2.4	30.1	AT2TE28110||ATREP1||RC/Helitron;
Chr2_6922501_6923000	48.1	39.2	0.6	41.2	AT2TE28205||ATREP3||RC/Helitron;
Chr2_6923001_6923500	92.8	55.8	1.5	40	AT2TE28205||ATREP3||RC/Helitron;
Chr2_6923501_6924000	58.2	68.3	2.4	95.1	AT2TE28205||ATREP3||RC/Helitron;
Chr2_6924001_6924500	223.8	206.7	4.2	130.1	AT2TE28205||ATREP3||RC/Helitron;
Chr2_6924501_6925000	270.7	183	7.9	93.9	AT2TE28205||ATREP3||RC/Helitron;
Chr2_6925001_6925500	67.9	45.6	1.8	33.7	AT2TE28205||ATREP3||RC/Helitron;
Chr2_6946001_6946500	55.6	44.1	3.3	44.6
Chr2_6978501_6979000	17.4	19.9	1.2	15.4	AT2TE28420||ATREP4||RC/Helitron;
Chr2_6990001_6990500	37.8	24.9	0.6	10.2
Chr2_6992001_6992500	20.7	17.7	0.9	8.6	AT2TE28470||HELITRONY3||RC/Helitron;
Chr2_6992501_6993000	19.4	14.7	0	14.8	AT2TE28475||ATREP15||RC/Helitron;
Chr2_7008501_7009000	21	22.6	0.3	33.7	AT2TE28565||VANDAL1||DNA/MuDR;
Chr2_7066501_7067000	40.1	47.9	0.3	18.8	AT2TE28755||VANDAL1||DNA/MuDR;
Chr2_7067001_7067500	13.5	13.5	0	24.3	AT2TE28755||VANDAL1||DNA/MuDR;
Chr2_7093501_7094000	40.4	30.9	0.9	23.4	AT2TE28850||ATREP1||RC/Helitron;
Chr2_7094001_7094500	80.2	42.6	0.3	25.8	AT2TE28850||ATREP1||RC/Helitron;
Chr2_7111501_7112000	81.8	41.1	1.5	28.3	AT2TE28950||ATREP3||RC/Helitron;
Chr2_7112001_7112500	138.7	91.6	2.4	83.6	AT2TE28950||ATREP3||RC/Helitron;
Chr2_7112501_7113000	75	66.4	2.7	69	AT2TE28950||ATREP3||RC/Helitron;
Chr2_7148001_7148500	44.3	47.9	0.9	4.3	AT2TE29090||ATREP10D||RC/Helitron;
Chr2_7153501_7154000	169.8	120.3	5.1	65.4	AT2TE29105||ATREP3||RC/Helitron;
Chr2_7154001_7154500	74.3	64.1	1.8	65	AT2TE29105||ATREP3||RC/Helitron;
Chr2_7154501_7155000	77.3	36.9	1.5	20.1	AT2TE29105||ATREP3||RC/Helitron;
Chr2_7155501_7156000	56.2	38.8	1.5	29.8	AT2TE29120||BOMZH1||DNA/MuDR;
Chr2_7156001_7156500	44.6	36.6	2.4	50.5	AT2TE29120||BOMZH1||DNA/MuDR;
Chr2_7156501_7157000	25.8	12	0.6	7.9	AT2TE29125||RP1;
Chr2_7161001_7161500	69.2	32.4	1.2	32.1	AT2TE29150||RathE2;
Chr2_7168001_7168500	23.6	26	0.6	15.8	AT2TE29180||ATREP3||RC/Helitron;
Chr2_7168501_7169000	253.2	116.6	6.1	82	AT2TE29180||ATREP3||RC/Helitron;
Chr2_7169001_7169500	90.8	80.3	2.4	35.8	AT2TE29180||ATREP3||RC/Helitron;
Chr2_7175501_7176000	16.8	26.7	0	29.6	AT2TE29220||ATLINE1A||LINE/L1;
Chr2_7176001_7176500	60.1	34.3	3	25.8	AT2TE29220||ATLINE1A||LINE/L1;
Chr2_7176501_7177000	116.1	59.9	2.1	30.7	AT2TE29225||ATREP1||RC/Helitron;
Chr2_7177001_7177500	19.7	22.6	0	29.5	AT2TE29225||ATREP1||RC/Helitron;
Chr2_7177501_7178000	23.9	17.3	0.9	11.5	AT2TE29225||ATREP1||RC/Helitron;
Chr2_7178001_7178500	43.9	19.6	0.3	10.6	AT2TE29225||ATREP1||RC/Helitron;
Chr2_7178501_7179000	62.4	41.1	3.3	30.5	AT2TE29225||ATREP1||RC/Helitron;
Chr2_7219501_7220000	90.2	1.1	0.3	0.4	proteincoding:AT2G16660;
Chr2_7289001_7289500	22.3	18.8	0	4.1	AT2TE29725||VANDAL2N1||DNA/MuDR;
Chr2_7289501_7290000	26.5	41.5	0.6	38.1	AT2TE29725||VANDAL2N1||DNA/MuDR;
Chr2_7291001_7291500	30.7	40.3	0.6	55.3	AT2TE29725||VANDAL2N1||DNA/MuDR;
Chr2_7291501_7292000	32	31.3	0.9	17.1
Chr2_7293001_7293500	42	47.5	1.8	51.8	AT2TE29730||VANDAL2N1||DNA/MuDR;
Chr2_7295001_7295500	18.1	13.2	0.9	11.6	AT2TE29730||VANDAL2N1||DNA/MuDR;
Chr2_7315501_7316000	26.2	0	1.2	0
Chr2_7327001_7327500	13.2	9.8	0	3.3
Chr2_7340001_7340500	44.9	16.9	1.2	5	AT2TE29970||ATREP2||RC/Helitron;
Chr2_7340501_7341000	52.7	55.4	1.5	48.7
Chr2_7351001_7351500	24.2	17.3	0.6	23.2	AT2TE30025||ATREP1||RC/Helitron;
Chr2_7364001_7364500	23.9	26	0.6	11.5
Chr2_7371001_7371500	21	8.3	0.3	1.7	proteincoding:AT2G16970;
Chr2_7418501_7419000	53.6	30.5	1.5	27.8	AT2TE30410||ATN9;
Chr2_7419001_7419500	54.6	33.5	1.8	33	AT2TE30410||ATN9;
Chr2_7421001_7421500	19.7	32.8	1.8	35.4	AT2TE30430||VANDAL18NB||DNA/MuDR;
Chr2_7421501_7422000	28.1	29.8	0	19.8
Chr2_7439501_7440000	23.2	9.8	1.5	2.4
Chr2_7441501_7442000	51.1	24.1	0.3	14.1	AT2TE30510||SIMPLEHAT1||DNA/HAT;
Chr2_7442501_7443000	26.8	23.7	0.3	2.3	proteincoding:AT2G17110;
Chr2_7536001_7536500	13.2	21.5	0.9	21.9	AT2TE30980||ATREP10D||RC/Helitron;
Chr2_7538501_7539000	33.3	3.3	0.6	0.4
Chr2_7566501_7567000	26.2	21.1	0	26.9	AT2TE31140||ATREP11||RC/Helitron;
Chr2_7581001_7581500	29.7	17.7	0.6	7.6	AT2TE31215||VANDAL2N1||DNA/MuDR;
Chr2_7581501_7582000	115.4	109.4	2.1	94.2	AT2TE31215||VANDAL2N1||DNA/MuDR;
Chr2_7583501_7584000	28.1	32	1.2	25.2	AT2TE31215||VANDAL2N1||DNA/MuDR;
Chr2_7616501_7617000	17.1	22.2	0.6	21.6
Chr2_7680501_7681000	37.5	10.5	0	2.3
Chr2_7721501_7722000	18.7	5.2	0.3	0.5
Chr2_7730001_7730500	12.2	12	0.3	10.2	AT2TE31895||ATREP10A||RC/Helitron;
Chr2_7813501_7814000	47.5	54.3	0.9	89.7	AT2TE32315||ATREP3||RC/Helitron;
Chr2_7814001_7814500	199.2	113.2	4.2	73.9	AT2TE32315||ATREP3||RC/Helitron;
Chr2_7814501_7815000	45.6	31.6	1.2	15.9	AT2TE32315||ATREP3||RC/Helitron;AT2TE32320||ATHPOGON3||DNA/Pogo;
Chr2_7844501_7845000	21	6.4	0	3.4	AT2TE32460||ATREP10D||RC/Helitron;
Chr2_7906501_7907000	17.1	11.6	0.3	13.2	AT2TE32760||DT1||DNA/Mariner;AT2TE32755||HELITRONY3||RC/Helitron;
Chr2_7950501_7951000	26.5	8.6	0.9	0.8	AT2TE32970||ATREP15||RC/Helitron;
Chr2_7956001_7956500	273.6	168.6	4.2	21.4	proteincoding:AT2G18320;
Chr2_7959501_7960000	63	28.6	0.6	23.7	AT2TE33015||ATREP3||RC/Helitron;
Chr2_7960001_7960500	14.8	11.6	0	21.4	AT2TE33015||ATREP3||RC/Helitron;
Chr2_7960501_7961000	163.6	135	3.3	62.5	AT2TE33015||ATREP3||RC/Helitron;
Chr2_7961001_7961500	60.8	51.6	0.6	68.8	AT2TE33015||ATREP3||RC/Helitron;
Chr2_7961501_7962000	14.5	7.9	0.3	6.6
Chr2_7963501_7964000	25.8	9.4	0.3	3.1
Chr2_7984501_7985000	31	6.7	1.5	0.2
Chr2_8009001_8009500	63	34.3	2.1	1.8	proteincoding:AT2G18480;AT2TE33250||RP1;
Chr2_8017001_8017500	16.4	21.8	0.6	19.6	AT2TE33290||HELITRONY1C||RC/Helitron;
Chr2_8017501_8018000	15.2	14.3	0.6	2
Chr2_8028501_8029000	32.3	23	0.3	37.4	AT2TE33330||ATREP11||RC/Helitron;
Chr2_8045501_8046000	15.8	9.8	1.2	6.9	AT2TE33405||ATREP2A||RC/Helitron;
Chr2_8046001_8046500	41.4	25.6	1.5	7.3
Chr2_8061501_8062000	42.3	29	0.6	11.8	AT2TE33465||ATREP8||RC/Helitron;
Chr2_8075001_8075500	20.7	32.8	0.3	1	AT2TE33530||ATMU11||DNA/MuDR;
Chr2_8077501_8078000	23.6	20.7	0	15.9	AT2TE33540||ATREP13||RC/Helitron;
Chr2_8078001_8078500	43.6	21.1	0	6.9	proteincoding:AT2G18620;
Chr2_8102501_8103000	17.4	17.7	0	10.8
Chr2_8103001_8103500	40.1	30.5	1.2	25.3
Chr2_8172501_8173000	44.6	27.9	0.3	20.1	proteincoding:AT2G18880;AT2TE33970||ATREP1||RC/Helitron;
Chr2_8173001_8173500	17.4	15.8	0.3	21.4	proteincoding:AT2G18880;AT2TE33970||ATREP1||RC/Helitron;
Chr2_8173501_8174000	139.4	55	1.5	16.4	proteincoding:AT2G18880;AT2TE33975||HELITRONY3||RC/Helitron;
Chr2_8198001_8198500	27.1	6.7	0	2.3
Chr2_8200001_8200500	24.9	16.2	0.3	1.4
Chr2_8218001_8218500	35.5	17.7	1.2	3.8
Chr2_8236001_8236500	13.9	6	0.3	3.4	AT2TE34275||ATREP6||RC/Helitron;
Chr2_8236501_8237000	12.6	13.5	0.6	8.7	AT2TE34275||ATREP6||RC/Helitron;
Chr2_8269501_8270000	28.4	26.7	0.3	38.6	AT2TE34410||ATLINEIII||LINE/L1;
Chr2_8274001_8274500	26.8	17.3	0	9.6	AT2TE34410||ATLINEIII||LINE/L1;
Chr2_8302501_8303000	41	23	0.3	14.7
Chr2_8420501_8421000	49.8	25.2	0.9	17.5	AT2TE35115||ATREP5||RC/Helitron;
Chr2_8421001_8421500	41	42.6	3	42.6	AT2TE35115||ATREP5||RC/Helitron;
Chr2_8421501_8422000	33.3	41.5	0.6	44.8	AT2TE35115||ATREP5||RC/Helitron;
Chr2_8422001_8422500	33.3	27.9	1.8	36	AT2TE35115||ATREP5||RC/Helitron;
Chr2_8422501_8423000	51.1	32.4	0.6	35.4	AT2TE35125||ATREP3||RC/Helitron;
Chr2_8538001_8538500	16.8	4.9	0	4.1
Chr2_8554501_8555000	125.1	68.3	3	22.7	AT2TE35805||HELITRONY3||RC/Helitron;
Chr2_8555501_8556000	130	59.2	1.5	46.4	AT2TE35805||HELITRONY3||RC/Helitron;
Chr2_8578501_8579000	58.8	24.9	1.8	7.2	AT2TE35900||ATTIRX1C||DNA;
Chr2_8579001_8579500	22.9	7.9	0	2.8
Chr2_8580001_8580500	21.6	9.4	0.9	1.5
Chr2_8621501_8622000	43.6	19.2	1.2	8.5
Chr2_8658001_8658500	36.8	16.9	0.6	0.7
Chr2_8854001_8854500	50.7	16.6	1.5	12.9	AT2TE37235||ATREP10||RC/Helitron;
Chr2_8855001_8855500	26.2	15.8	0.6	15.8	proteincoding:AT2G20570;
Chr2_8883501_8884000	19.7	25.2	0.9	8.9	AT2TE37380||ARNOLDY2||DNA/MuDR;
Chr2_8885001_8885500	22.3	21.1	0.9	14.1	AT2TE37380||ARNOLDY2||DNA/MuDR;
Chr2_8893501_8894000	19.7	20.7	0.6	16.5	AT2TE37435||ATREP12||RC/Helitron;
Chr2_8894501_8895000	28.1	29	0.9	22.6	AT2TE37435||ATREP12||RC/Helitron;
Chr2_8895001_8895500	22.9	20.3	0	14.2	AT2TE37440||ATTIR16T3A||DNA;
Chr2_8907501_8908000	76.6	42.6	0.9	45.1	AT2TE37495||ATREP2A||RC/Helitron;
Chr2_8911001_8911500	109.3	98.1	3.3	20.7
Chr2_9005501_9006000	30.4	13.9	0.6	5
Chr2_9029501_9030000	31	25.2	0	18.5	AT2TE38110||ATREP1||RC/Helitron;
Chr2_9030001_9030500	32.9	26.4	0.3	28.8	AT2TE38110||ATREP1||RC/Helitron;
Chr2_9030501_9031000	100.5	59.9	2.4	22.9	AT2TE38115||HELITRONY1A||RC/Helitron;
Chr2_9060501_9061000	17.1	20.7	0.6	16.2	proteincoding:AT2G21140;
Chr2_9063001_9063500	77.6	44.1	1.2	35.8
Chr2_9063501_9064000	48.1	48.6	1.5	59.8
Chr2_9064001_9064500	48.5	33.9	0.9	19.3
Chr2_9122001_9122500	66.9	28.6	2.7	63.8	AT2TE38575||ATCOPIA74||LTR/Copia;
Chr2_9125501_9126000	62.4	26	2.7	61.6
Chr2_9197001_9197500	37.1	8.6	0.6	5.6
Chr2_9225501_9226000	73.4	68.3	2.4	53.4	AT2TE39070||ATREP2||RC/Helitron;
Chr2_9228501_9229000	32.9	30.9	3	14.5	proteincoding:AT2G21550;AT2TE39090||ATREP2||RC/Helitron;
Chr2_9229001_9229500	32.3	17.3	1.5	4.6	proteincoding:AT2G21550;
Chr2_9262001_9262500	24.5	16.9	0.9	5.6
Chr2_9289501_9290000	29.1	11.6	0.3	10.3
Chr2_9311001_9311500	91.8	47.5	1.2	39.2	AT2TE39495||ATREP1||RC/Helitron;
Chr2_9314001_9314500	26.5	29.8	0.6	33.5	AT2TE39520||HELITRONY3||RC/Helitron;
Chr2_9315001_9315500	24.5	7.1	1.2	1.1	proteincoding:AT2G21850;
Chr2_9433001_9433500	114.1	39.6	4.2	24.9	AT2TE40090||ATREP1||RC/Helitron;
Chr2_9455001_9455500	29.7	25.6	0.3	30.7	AT2TE40200||ATREP1||RC/Helitron;
Chr2_9455501_9456000	28.7	29.8	0.6	39	AT2TE40200||ATREP1||RC/Helitron;
Chr2_9456001_9456500	102.5	37.3	0.9	31.8	AT2TE40200||ATREP1||RC/Helitron;
Chr2_9470501_9471000	24.2	7.1	0.3	3.3
Chr2_9484501_9485000	12.9	12.4	0.3	22.7	AT2TE40345||ATGP5||LTR/Gypsy;
Chr2_9485001_9485500	27.1	16.9	0.6	8.7
Chr2_9486501_9487000	16.1	14.7	0	4.9	AT2TE40360||ATREP19||DNA;
Chr2_9550501_9551000	14.5	21.1	0.3	4.7
Chr2_9584501_9585000	23.2	21.8	0	21.7	AT2TE40835||ATREP1||RC/Helitron;
Chr2_9585001_9585500	109.9	56.2	1.8	45.1	AT2TE40840||ATREP3||RC/Helitron;
Chr2_9595501_9596000	34.9	52.8	1.2	26.6
Chr2_9633501_9634000	186.9	77.7	2.7	45.2	AT2TE41090||SIMPLEHAT2||DNA/HAT;
Chr2_9634501_9635000	22.6	23	1.2	12.8	AT2TE41090||SIMPLEHAT2||DNA/HAT;
Chr2_9655001_9655500	56.9	48.6	1.2	47.2	AT2TE41180||BOMZH1||DNA/MuDR;
Chr2_9655501_9656000	21.6	22.2	0	23.2	AT2TE41180||BOMZH1||DNA/MuDR;
Chr2_9656001_9656500	78.9	84.1	1.8	68.7	AT2TE41185||ARNOLDY2||DNA/MuDR;
Chr2_9852001_9852500	28.1	9	0.9	5.7	AT2TE42130||SIMPLEGUY1||DNA/Harbinger;
Chr2_9855001_9855500	14.2	12.8	0.6	11
Chr2_9860001_9860500	115.4	56.6	2.7	30.9	AT2TE42170||ATREP2||RC/Helitron;
Chr2_9861001_9861500	15.8	8.3	0.3	0.2
Chr2_9891001_9891500	48.5	18.1	1.2	15.1	AT2TE42320||ATREP2A||RC/Helitron;
Chr2_9896501_9897000	17.1	15	0	19.4	AT2TE42355||SIMPLEGUY1||DNA/Harbinger;
Chr2_9897001_9897500	54	40.3	1.2	28.8
Chr2_9910001_9910500	54	0	0.3	0
Chr2_9922501_9923000	21.9	14.7	0.3	14.8	AT2TE42460||TSCL||LINE?;
Chr2_10018001_10018500	43	15.8	0.6	9.5	AT2TE42855||ATREP5||RC/Helitron;
Chr2_10018501_10019000	36.2	47.1	2.4	54	AT2TE42855||ATREP5||RC/Helitron;
Chr2_10019001_10019500	39.7	53.9	1.2	53.1	AT2TE42855||ATREP5||RC/Helitron;
Chr2_10019501_10020000	25.5	23.7	1.8	34.7	AT2TE42855||ATREP5||RC/Helitron;
Chr2_10020001_10020500	45.9	33.2	0.6	41	AT2TE42860||ATREP5||RC/Helitron;
Chr2_10045001_10045500	53.3	15	1.2	1.5	proteincoding:AT2G23610;AT2TE42990||ATTIRX1A||DNA;
Chr2_10070001_10070500	144.5	66	2.7	32.7	AT2TE43100||ATREP1||RC/Helitron;
Chr2_10070501_10071000	46.9	30.9	0.9	22.9	AT2TE43100||ATREP1||RC/Helitron;
Chr2_10093501_10094000	25.2	21.8	0.6	4.1
Chr2_10151501_10152000	15.2	18.1	0.6	16.7	AT2TE43435||TNAT2A||DNA;
Chr2_10194501_10195000	43.6	53.9	0.6	2
Chr2_10198001_10198500	29.4	9.8	2.1	5.7	AT2TE43610||ATREP1||RC/Helitron;
Chr2_10239001_10239500	69.8	30.1	1.5	19.4	AT2TE43805||ATREP2A||RC/Helitron;
Chr2_10255001_10255500	48.5	54.3	0.9	46.1	AT2TE43875||ARNOLDY2||DNA/MuDR;
Chr2_10255501_10256000	63	38.4	0.6	25.3	AT2TE43880||ATREP13||RC/Helitron;
Chr2_10306001_10306500	14.2	4.1	0	2.5	AT2TE44120||HELITRONY1B||RC/Helitron;
Chr2_10318001_10318500	27.1	17.3	0.9	19.8
Chr2_10351501_10352000	152.6	69.4	2.1	75.8	AT2TE44355||ATREP10||RC/Helitron;
Chr2_10352001_10352500	25.2	22.2	0.9	33.2	AT2TE44360||ATMUNX1||DNA/MuDR;
Chr2_10406501_10407000	39.1	29.4	0.3	22	AT2TE44620||ATREP10B||RC/Helitron;
Chr2_10414501_10415000	24.9	0	0.3	0
Chr2_10436001_10436500	24.5	23.3	0	20.1	AT2TE44750||BOMZH1||DNA/MuDR;
Chr2_10436501_10437000	16.1	18.1	0	21.3	AT2TE44750||BOMZH1||DNA/MuDR;
Chr2_10437001_10437500	40.1	35.8	1.5	38.3	proteincoding:AT2G24570;
Chr2_10467501_10468000	41	42.6	1.5	55.9	AT2TE44910||ATHATN7||DNA/HAT;
Chr2_10468001_10468500	81.1	63.7	1.5	57.2	proteincoding:AT2G24625;AT2TE44915||ATREP3||RC/Helitron;
Chr2_10468501_10469000	48.8	55	1.5	93.1	proteincoding:AT2G24625;AT2TE44915||ATREP3||RC/Helitron;
Chr2_10535501_10536000	19	5.2	0.3	6.4	AT2TE45215||BRODYAGA2||DNA/MuDR;
Chr2_10592001_10592500	61.7	44.1	2.1	41.3	AT2TE45465||VANDAL3||DNA/MuDR;
Chr2_10661001_10661500	82.8	16.6	1.2	4.6
Chr2_10678001_10678500	14.5	7.9	0.9	7.2	AT2TE45785||ATREP10B||RC/Helitron;
Chr2_10682501_10683000	55.9	31.3	0.9	35.1	AT2TE45800||ATREP10B||RC/Helitron;
Chr2_10806501_10807000	105.7	69.4	4.8	44.5	proteincoding:AT2G25370;AT2TE46405||BRODYAGA1A||DNA/MuDR;
Chr2_10807001_10807500	51.4	30.5	1.8	31.1	proteincoding:AT2G25370;
Chr2_10842001_10842500	20	16.2	0.6	6.7	AT2TE46575||ATREP10A||RC/Helitron;
Chr2_10932001_10932500	39.7	32	1.8	34	AT2TE47030||HELITRONY3||RC/Helitron;
Chr2_10973001_10973500	19	18.8	0.9	9.6
Chr2_10973501_10974000	19.4	23	0	10.6
Chr2_10990001_10990500	28.4	7.5	0.3	0.1
Chr2_10996001_10996500	58.8	36.9	0.3	33	AT2TE47365||ATREP1||RC/Helitron;
Chr2_10996501_10997000	12.9	12.4	0	14.8	AT2TE47365||ATREP1||RC/Helitron;
Chr2_11058001_11058500	32.9	12	0.9	10.3
Chr2_11100501_11101000	39.7	58.8	0.9	53.3	AT2TE47890||HELITRONY1E||RC/Helitron;
Chr2_11108001_11108500	21	6.7	0.6	0.7
Chr2_11114501_11115000	16.4	3.7	0.6	0.7	AT2TE47950||HELITRONY2||RC/Helitron;
Chr2_11129001_11129500	50.7	38.8	0.6	31.2	AT2TE48010||ATHATN7||DNA/HAT;
Chr2_11177001_11177500	24.9	15.4	0.9	4.1
Chr2_11196501_11197000	43.6	8.6	1.2	1.8	proteincoding:AT2G26300;
Chr2_11266001_11266500	14.5	12.4	0.9	8.5	AT2TE48710||BRODYAGA1||DNA/MuDR;
Chr2_11267001_11267500	21.3	21.1	0.9	18.5
Chr2_11285001_11285500	73.1	66.7	2.1	65.4	AT2TE48795||ATREP3||RC/Helitron;
Chr2_11285501_11286000	167.2	144.9	3	83.6	AT2TE48795||ATREP3||RC/Helitron;
Chr2_11286001_11286500	183.7	121.5	4.2	84.6	AT2TE48795||ATREP3||RC/Helitron;
Chr2_11286501_11287000	47.5	49.4	1.8	93.4	AT2TE48795||ATREP3||RC/Helitron;
Chr2_11287001_11287500	83.7	41.8	2.1	21.1	proteincoding:AT2G26540;AT2TE48800||HELITRONY3||RC/Helitron;
Chr2_11308501_11309000	20.3	16.2	0.6	19.8	AT2TE48900||ATHPOGON1||DNA/Pogo;
Chr2_11397501_11398000	13.9	17.3	0	27.8	AT2TE49335||ATREP10D||RC/Helitron;AT2TE49340||ATHATN7||DNA/HAT;
Chr2_11398001_11398500	24.2	36.2	0.6	23.7	AT2TE49345||ATREP15||RC/Helitron;AT2TE49335||ATREP10D||RC/Helitron;
Chr2_11398501_11399000	52	32.4	2.4	46.4	AT2TE49335||ATREP10D||RC/Helitron;AT2TE49350||ATREP3||RC/Helitron;
Chr2_11503501_11504000	26.5	33.2	0.9	25.5	AT2TE49860||ARNOLDY2||DNA/MuDR;
Chr2_11556001_11556500	181.7	73.9	2.4	53.4	proteincoding:AT2G27070;
Chr2_11597001_11597500	55.6	21.1	0.9	2.7	AT2TE50335||ATREP2A||RC/Helitron;
Chr2_11597501_11598000	38.1	22.6	1.2	17	AT2TE50335||ATREP2A||RC/Helitron;
Chr2_11623501_11624000	30.4	16.9	1.2	0.1	AT2TE50465||ATTIR16T3A||DNA;
Chr2_11645501_11646000	16.4	4.5	0.6	3.7
Chr2_11768501_11769000	131.6	92	1.5	12.3	proteincoding:AT2G27540;
Chr2_11769001_11769500	247.4	147.9	1.8	15.4	AT2TE51165||ATREP10B||RC/Helitron;
Chr2_11786501_11787000	20.3	18.1	0	13.1	AT2TE51245||ATMU7||DNA/MuDR;
Chr2_11867001_11867500	22.9	9	0.9	3.3	AT2TE51630||ATLINE2||LINE/L1;
Chr2_11867501_11868000	17.4	25.6	0.3	27.5	AT2TE51630||ATLINE2||LINE/L1;
Chr2_11908501_11909000	153.9	55.8	2.1	19.1	AT2TE51815||ATREP1||RC/Helitron;
Chr2_11909001_11909500	18.4	15	0	25.8	AT2TE51815||ATREP1||RC/Helitron;
Chr2_11909501_11910000	20.3	12	0	4.7	AT2TE51820||HELITRONY3||RC/Helitron;
Chr2_11964501_11965000	22.3	2.2	0.3	2.1
Chr2_11983001_11983500	81.5	88.6	0.9	64.5	AT2TE52165||ATDNA2T9B||DNA/MuDR;
Chr2_12076001_12076500	25.5	5.6	0	1.5
Chr2_12092001_12092500	36.2	19.6	0	10	AT2TE52670||ATREP3||RC/Helitron;
Chr2_12092501_12093000	74	71.3	2.7	101.1	AT2TE52670||ATREP3||RC/Helitron;
Chr2_12093001_12093500	268.7	193.9	5.1	112.1	AT2TE52670||ATREP3||RC/Helitron;
Chr2_12093501_12094000	217.3	156.2	5.8	79.4	AT2TE52670||ATREP3||RC/Helitron;
[truncated: 3,285 more rows]
