# Supplementary material for: The PRP6-like splicing factor STA1 is involved in RNA-directed DNA methylation by facilitating the production of Pol V-dependent scaffold RNAs
Source: Nucleic Acids Res. 2013 Jul 22;41(18):8489–502. doi: 10.1093/nar/gkt639 (PMC3794598; doi:10.1093/nar/gkt639)
Supplement: Supplementary Data [file supp_gkt639_nar-00843-a-2013-File010.zip › Table S8.xls]

## Sheet: Sheet1
Table S8. Analysis of the effect of sta1 on gene expression by RNA deep sequencing.
gene_id	locus	ros1	ros1sta1	ln(fold_change)	p_value	q_value	gene_name	description
AT2G33380	Chr2:14144830-14146471	24.8846	55.1117	1.14711	0.00225187	0.0467031	CLO-3	Caleosin-related family protein
AT3G19580	Chr3:6803071-6804233	16.0845	40.8385	1.34425	0.00213976	0.0448197	AZF2	zinc-finger protein 2
AT2G35940	Chr2:15088831-15092415	12.8878	33.0676	1.35941	0.00010683	0.00454008	EDA29	BEL1-like homeodomain 1
AT4G38060	Chr4:17873484-17874804	10.6037	27.3618	1.3676	0.00195776	0.0426482	AT4G38060
AT4G13810	Chr4:8005031-8007510	7.00904	18.2699	1.38218	0.000589397	0.0178778	AtRLP47	receptor like protein 47
AT1G67360	Chr1:25235270-25238216	16.088	42.616	1.40541	0.000623985	0.0186197	AT1G67360	Rubber elongation factor protein (REF)
AT2G40140	Chr2:16772072-16774657	21.7884	57.8714	1.40929	0.000212837	0.0079076	SZF2	zinc finger (CCCH-type) family protein
AT5G18130	Chr5:5995478-5997498	7.02862	18.8765	1.42528	0.00185992	0.0412589	AT5G18130
AT1G02930	Chr1:661176-662456	75.2207	204.708	1.44437	0.000304935	0.0105224	ATGSTF6	glutathione S-transferase 6
AT2G07708	Chr2:3386850-3388493	11.3847	30.9973	1.44504	0.000461302	0.0148598	AT2G07708
AT1G21750	Chr1:7645699-7648841	8.58068	23.5418	1.45606	0.00058868	0.0178778	ATPDI5	PDI-like 1-1
AT1G53090	Chr1:19783351-19789029	3.41422	9.47293	1.47225	0.00047989	0.0151761	SPA4	SPA1-related 4
AT5G44570	Chr5:17964415-17966496	56.506	156.897	1.47334	0.000318948	0.0108514	AT5G44570
AT5G17760	Chr5:5860420-5862422	9.2457	25.9886	1.49102	0.00059448	0.0178778	AT5G17760	P-loop containing nucleoside triphosphate hydrolases superfamily protein
AT1G70000	Chr1:26363092-26364759	13.3966	37.7778	1.49567	0.000187211	0.0071305	AT1G70000	myb-like transcription factor family protein
AT3G55200	Chr3:20460532-20464556	3.91705	11.1469	1.5088	0.00239934	0.0492557	AT3G55200	Cleavage and polyadenylation specificity factor (CPSF) A subunit protein
AT1G73805	Chr1:27745426-27749178	9.91911	28.4591	1.52061	0.00220812	0.0459634	AT1G73805	Calmodulin binding protein-like
AT4G34230	Chr4:16386718-16388722	25.9812	74.8751	1.52702	0.000219444	0.00810338	CAD-5	cinnamyl alcohol dehydrogenase 5
AT1G21240	Chr1:7434302-7436830	6.53863	18.879	1.52972	0.0020977	0.0441867	WAK3	wall associated kinase 3
AT3G17609	Chr3:6023865-6024698	32.799	95.7233	1.54522	4.98821e-06	0.00036178	HYH	HY5-homolog
AT2G43290	Chr2:17991051-17992047	11.9416	35.1677	1.55825	0.002026	0.0434138	MSS3	Calcium-binding EF-hand family protein
AT1G65060	Chr1:24167201-24171502	3.13067	9.30959	1.57225	0.00209443	0.0441867	4CL3	4-coumarate:CoA ligase 3
AT3G21150	Chr3:7412635-7413539	14.2835	42.5261	1.574	0.00176558	0.0396747	BBX32	B-box 32
AT5G64552	Chr5:25801527-25804980	5.33109	15.8781	1.57453	0.00160538	0.0371786	CPuORF22	conserved peptide upstream open reading frame 22
AT4G18880	Chr4:10347581-10349562	6.75453	20.2153	1.58152	0.00157556	0.0368748	HSF	heat shock transcription factor A4A
AT3G19970	Chr3:6958647-6961652	3.90982	11.7182	1.58358	0.00229422	0.0472578	AT3G19970	alpha/beta-Hydrolases superfamily protein
AT2G14560	Chr2:6213971-6215901	304.256	912.728	1.5849	0.00125003	0.0314115	LURP1	Protein of unknown function (DUF567)
AT3G13080	Chr3:4195785-4201265	6.48041	19.4598	1.58634	8.62277e-05	0.00372996	ATMRP3	multidrug resistance-associated protein 3
AT1G06000	Chr1:1820307-1821918	16.9052	50.8405	1.58851	0.00141217	0.0336698	AT1G06000	UDP-Glycosyltransferase superfamily protein
AT2G31060	Chr2:13213099-13218724	5.97437	17.9831	1.58978	0.000101484	0.00434338	AT2G31060	elongation factor family protein
AT2G04100	Chr2:1376889-1379130	4.36601	13.1441	1.59003	0.0022277	0.0462811	AT2G04100	MATE efflux family protein
AT5G01820	Chr5:313192-315000	14.9941	45.4584	1.60015	0.00131224	0.0323046	CIPK14	serine/threonine protein kinase 1
AT1G74020	Chr1:27835130-27837317	5.45618	16.554	1.60121	0.00240622	0.0493132	SS2	strictosidine synthase 2
AT2G43150	Chr2:17945892-17947022	65.39	199.303	1.60782	0.00180637	0.0402183	AT2G43150	Proline-rich extensin-like family protein
AT4G21120	Chr4:11270044-11273973	3.51674	10.726	1.6088	0.00176172	0.0396616	CAT1	amino acid transporter 1
AT3G22370	Chr3:7906790-7908740	11.3573	34.8506	1.61756	0.00115103	0.0294121	AOX1A	alternative oxidase 1A
AT5G64120	Chr5:25659305-25661002	5.36586	16.4832	1.61912	0.00202011	0.0433821	AT5G64120	Peroxidase superfamily protein
AT3G50930	Chr3:18929525-18931839	9.52488	29.2636	1.61933	0.00112185	0.0291024	BCS1	cytochrome BC1 synthesis
AT5G52050	Chr5:21138861-21140643	5.55559	17.1287	1.62441	0.00136191	0.0331235	AT5G52050	MATE efflux family protein
AT3G21780	Chr3:7675003-7676494	5.73252	17.7321	1.62912	0.00150423	0.0356431	UGT71B6	UDP-glucosyl transferase 71B6
AT2G25625	Chr2:10906427-10907288	10.0096	30.9855	1.6302	0.00174345	0.0395444	AT2G25625
AT4G22592	Chr4:11893498-11896480	3.48342	10.8003	1.6325	0.00199283	0.0430511	CPuORF27	conserved peptide upstream open reading frame 27
AT1G14880	Chr1:5132534-5133716	101.366	314.375	1.63292	0.00157704	0.0368748	PCR1	PLANT CADMIUM RESISTANCE 1
AT1G02920	Chr1:658656-659771	38.003	118.338	1.63873	0.00104385	0.0274253	GST11	glutathione S-transferase 7
AT1G28570	Chr1:10041640-10044150	4.17276	13.0547	1.64549	0.000304293	0.0105224	AT1G28570	SGNH hydrolase-type esterase superfamily protein
AT5G26920	Chr5:9475681-9478751	12.6282	39.5705	1.64778	0.000757861	0.0214468	CBP60G	Cam-binding protein 60-like G
AT3G18290	Chr3:6273994-6280510	3.72422	11.7213	1.65412	0.000883197	0.024093	BTS	zinc finger protein-related
AT4G25640	Chr4:13076443-13079052	19.6746	62.038	1.65682	0.000766811	0.0214991	ATDTX35	detoxifying efflux carrier 35
AT1G08050	Chr1:2498835-2501427	4.00975	12.6514	1.65771	0.0011221	0.0291024	AT1G08050	Zinc finger (C3HC4-type RING finger) family protein
AT1G69490	Chr1:26122138-26123421	7.87479	24.8823	1.65981	0.00127793	0.031784	NAP	NAC-like, activated by AP3/PI
AT1G18900	Chr1:6528983-6538145	2.85156	9.06424	1.66843	0.000744129	0.0212068	AT1G18900	Pentatricopeptide repeat (PPR) superfamily protein
AT1G64950	Chr1:24127560-24129458	16.2072	51.6473	1.67206	0.000830788	0.0229214	CYP89A5	cytochrome P450, family 89, subfamily A, polypeptide 5
AT4G12480	Chr4:7406104-7406937	14.1679	45.1827	1.67315	0.000964343	0.0257839	pEARLI	Bifunctional inhibitor/lipid-transfer protein/seed storage 2S albumin superfamily protein
AT1G60590	Chr1:22314169-22316970	2.33463	7.46294	1.67655	0.00207029	0.0441049	AT1G60590	Pectin lyase-like superfamily protein
AT5G53450	Chr5:21688762-21692429	5.60478	17.9471	1.67902	0.000128909	0.00520823	ORG1	OBP3-responsive gene 1
AT1G73480	Chr1:27628938-27632806	8.03383	25.7587	1.6809	0.0007372	0.0210589	AT1G73480	alpha/beta-Hydrolases superfamily protein
AT3G22840	Chr3:8084446-8085560	8.20623	26.3376	1.68233	0.00139436	0.0335756	ELIP1	Chlorophyll A-B binding family protein
AT3G05650	Chr3:1645679-1648573	2.12046	6.80983	1.68324	0.0013564	0.0330557	AtRLP32	receptor like protein 32
AT2G46680	Chr2:19165402-19166949	5.66463	18.3695	1.69726	0.00116063	0.0295949	ATHB7	homeobox 7
AT4G12290	Chr4:7304404-7307138	3.78188	12.2767	1.69875	0.000844002	0.0232331	AT4G12290	Copper amine oxidase family protein
AT5G13320	Chr5:4267509-4271051	4.59749	14.9486	1.7011	0.00085042	0.0233038	GDG1	Auxin-responsive GH3 family protein
AT3G03060	Chr3:692055-695648	2.01694	6.56838	1.70337	0.00178499	0.0400367	AT3G03060	P-loop containing nucleoside triphosphate hydrolases superfamily protein
AT3G49570	Chr3:18372532-18373024	12.6177	41.1104	1.70406	0.00207197	0.0441049	LSU3	response to low sulfur 3
AT1G27360	Chr1:9501076-9503869	2.23116	7.28139	1.70642	0.00147037	0.0349199	SPL11	squamosa promoter-like 11
AT3G21230	Chr3:7448039-7452000	1.94743	6.37565	1.711	0.00220861	0.0459634	4CL5	4-coumarate:CoA ligase 5
AT2G47800	Chr2:19574863-19580599	3.37699	11.0739	1.71335	0.00057964	0.0178778	MRP4	multidrug resistance-associated protein 4
AT5G18470	Chr5:6127796-6131015	6.88152	22.6009	1.71558	0.000721044	0.0207935	AT5G18470	Curculin-like (mannose-binding) lectin family protein
AT1G16400	Chr1:5605158-5607473	4.12489	13.5881	1.71992	0.000863227	0.0236014	CYP79F2	cytochrome P450, family 79, subfamily F, polypeptide 2
AT4G30450	Chr4:14886026-14886675	10.4401	34.4765	1.72348	0.00132156	0.0324681	AT4G30450	glycine-rich protein
AT1G73330	Chr1:27568717-27569717	5.74608	18.9793	1.72378	0.00134689	0.0328902	ATDR4	drought-repressed 4
AT5G52640	Chr5:21352398-21355361	2.69942	8.92228	1.72477	0.000943235	0.0253877	AtHsp90-1	heat shock protein 90.1
AT3G55110	Chr3:20424549-20427377	2.44897	8.10817	1.7272	0.00100935	0.0266345	AT3G55110	ABC-2 type transporter family protein
AT2G04495	Chr2:1564165-1565106	12.0425	39.926	1.72919	0.000650762	0.0191311	AT2G04495
AT5G22860	Chr5:7639317-7642984	1.69451	5.6186	1.72934	0.0012775	0.031784	AT5G22860	Serine carboxypeptidase S28 family protein
AT5G54470	Chr5:22114303-22115472	5.89651	19.5518	1.72937	0.00110316	0.0287345	AT5G54470	B-box type zinc finger family protein
AT1G79270	Chr1:29815505-29819104	4.30188	14.2835	1.73131	0.000592304	0.0178778	ECT8	evolutionarily conserved C-terminal region 8
AT5G62480	Chr5:25088693-25089620	4.59756	15.3528	1.73956	0.000999069	0.0265367	ATGSTU9	glutathione S-transferase tau 9
AT2G37970	Chr2:15890971-15893639	49.4989	165.421	1.74067	0.000555442	0.0172059	SOUL-1	SOUL heme-binding family protein
AT5G09590	Chr5:2975547-2978750	6.00881	20.0993	1.74199	0.000482648	0.0152235	HSC70-5	mitochondrial HSO70 2
AT3G47348	Chr3:17445962-17446047	2761.2	9239.57	1.74253	0.00207898	0.044118	AT3G47348	snoRNA
AT5G08640	Chr5:2803956-2805606	7.89308	26.4921	1.74691	0.000611945	0.0183462	FLS	flavonol synthase 1
AT3G21700	Chr3:7644349-7646383	2.24478	7.53994	1.74798	0.00159661	0.0371173	SGP2	Ras-related small GTP-binding family protein
AT4G36680	Chr4:17292228-17293822	2.84622	9.5627	1.74837	0.00140123	0.0336073	AT4G36680	Tetratricopeptide repeat (TPR)-like superfamily protein
AT1G08940	Chr1:2877691-2879169	5.02879	16.9335	1.7516	0.00160521	0.0371785	AT1G08940	Phosphoglycerate mutase family protein
AT3G61190	Chr3:22650158-22651488	28.05	94.882	1.75813	0.000314671	0.0107969	BAP1	BON association protein 1
AT3G18950	Chr3:6536714-6538658	2.45246	8.31912	1.7622	0.00114702	0.0294121	AT3G18950	Transducin/WD40 repeat-like superfamily protein
AT5G17330	Chr5:5711011-5715075	3.48435	11.8517	1.76613	0.000754391	0.0213986	GAD	glutamate decarboxylase
AT3G53980	Chr3:19987578-19988269	14.5624	49.8658	1.7758	0.000509745	0.0159536	AT3G53980	Bifunctional inhibitor/lipid-transfer protein/seed storage 2S albumin superfamily protein
AT5G42380	Chr5:16942575-16943366	10.1637	34.8629	1.77827	0.000671968	0.0195646	CML39	calmodulin like 37
AT2G12190	Chr2:4891641-4893345	3.61343	12.4284	1.7822	0.000736235	0.0210589	AT2G12190	Cytochrome P450 superfamily protein
AT2G41730	Chr2:17409462-17409937	11.5517	39.7851	1.78412	0.00159393	0.0371173	AT2G41730
AT4G04490	Chr4:2231956-2234638	3.34771	11.5384	1.7852	0.000644014	0.0190251	CRK36	cysteine-rich RLK (RECEPTOR-like protein kinase) 36
AT5G55970	Chr5:22667234-22669545	1.99011	6.89402	1.7925	0.000438281	0.0141937	AT5G55970	RING/U-box superfamily protein
AT4G26850	Chr4:13499009-13501648	35.0398	121.679	1.79601	0.000624143	0.0186197	VTC2	mannose-1-phosphate guanylyltransferase (GDP)s;GDP-galactose:mannose-1-phosphate guanylyltransferases;GDP-galactose:glucose-1-phosphate guanylyltransferases;GDP-galactose:myoinositol-1-phosphate guanylyltransferases;glucose-1-phosphate guanylyltransferase
AT1G79520	Chr1:29912250-29914615	5.00205	17.4392	1.80174	0.000113163	0.00471006	AT1G79520	Cation efflux family protein
AT4G02940	Chr4:1306502-1310946	5.53065	19.3544	1.80714	0.000329625	0.011152	AT4G02940	oxidoreductase, 2OG-Fe(II) oxygenase family protein
AT5G10930	Chr5:3445365-3447114	3.86646	13.543	1.80846	0.000543151	0.0168683	SnRK3.24	CBL-interacting protein kinase 5
AT5G26340	Chr5:9243510-9247066	7.37286	25.8703	1.811	0.000291952	0.0101857	MSS1	Major facilitator superfamily protein
AT5G17300	Chr5:5690226-5692902	2.6573	9.33493	1.81268	0.000802953	0.0223296	RVE1	Homeodomain-like superfamily protein
AT5G07990	Chr5:2560393-2563109	1.71245	6.0373	1.81784	0.00154527	0.0364841	CYP75B1	Cytochrome P450 superfamily protein
AT1G74590	Chr1:28023626-28024726	5.42207	19.1411	1.81976	0.000749436	0.0213079	ATGSTU10	glutathione S-transferase TAU 10
AT4G16370	Chr4:9247301-9250091	20.4208	72.3232	1.82442	0.00037866	0.0124968	ATOPT3	oligopeptide transporter
AT1G28480	Chr1:10013473-10014073	37.1387	131.598	1.82514	0.000255763	0.00913806	GRX480	Thioredoxin superfamily protein
AT2G36780	Chr2:15417489-15419154	1.5664	5.59372	1.83635	0.00191142	0.0419765	AT2G36780	UDP-Glycosyltransferase superfamily protein
AT3G21760	Chr3:7666807-7668724	9.30511	33.3268	1.84059	0.000229933	0.00832045	HYR1	UDP-Glycosyltransferase superfamily protein
AT4G15480	Chr4:8845874-8850516	1.43665	5.17721	1.84947	0.00196549	0.0427397	UGT84A1	UDP-Glycosyltransferase superfamily protein
AT2G45760	Chr2:18847006-18847821	5.32649	19.2436	1.85312	0.000962504	0.0257839	BAP2	BON association protein 2
AT2G44840	Chr2:18495340-18496272	7.55959	27.3741	1.85643	0.00042661	0.0138901	ATERF13	ethylene-responsive element binding factor 13
AT5G57480	Chr5:23279405-23280968	2.51153	9.12866	1.86184	0.000846926	0.0232607	AT5G57480	P-loop containing nucleoside triphosphate hydrolases superfamily protein
AT5G64870	Chr5:25929537-25931384	1.47653	5.39974	1.87068	0.0015574	0.0366277	AT5G64870	SPFH/Band 7/PHB domain-containing membrane-associated protein family
AT3G25610	Chr3:9308941-9313353	1.84631	6.76862	1.87422	0.000317001	0.0108461	AT3G25610	ATPase E1-E2 type family protein / haloacid dehalogenase-like hydrolase family protein
AT1G26420	Chr1:9141566-9143304	2.32638	8.53709	1.87566	0.000716279	0.0207054	AT1G26420	FAD-binding Berberine family protein
AT2G36080	Chr2:15148258-15151575	3.77398	13.9308	1.88412	0.000474776	0.0151329	AT2G36080	AP2/B3-like transcriptional factor family protein
AT1G28190	Chr1:9846883-9847923	7.04809	26.019	1.88426	0.000318003	0.0108497	AT1G28190
AT2G42360	Chr2:17640797-17645835	3.04587	11.2889	1.88998	0.00128521	0.0318333	AT2G42360	RING/U-box superfamily protein
AT2G27660	Chr2:11798536-11800850	10.8856	40.6283	1.90007	0.000148534	0.00587922	AT2G27660	Cysteine/Histidine-rich C1 domain family protein
AT3G10340	Chr3:3204012-3208022	1.53247	5.77241	1.91332	0.000527978	0.0164392	PAL4	phenylalanine ammonia-lyase 4
AT3G06125	Chr3:1848847-1850596	25.9703	98.0346	1.91643	6.45124e-05	0.00294616	AT3G06125	other RNA
AT2G34810	Chr2:14685255-14687062	7.74373	29.2393	1.91681	0.00013174	0.00530113	AT2G34810	FAD-binding Berberine family protein
AT2G29350	Chr2:12600913-12602556	41.6244	157.374	1.9187	0.000292653	0.0101857	SAG13	senescence-associated gene 13
AT3G62590	Chr3:23146827-23150352	1.44706	5.4847	1.92229	0.000765354	0.0214991	AT3G62590	alpha/beta-Hydrolases superfamily protein
AT1G02390	Chr1:480851-483292	1.85766	7.04222	1.92254	0.000731613	0.0210482	ATGPAT2	glycerol-3-phosphate acyltransferase 2
AT3G22600	Chr3:8006507-8007471	20.8909	79.3307	1.92501	0.000124317	0.00510418	AT3G22600	Bifunctional inhibitor/lipid-transfer protein/seed storage 2S albumin superfamily protein
AT3G24900	Chr3:9099182-9101837	2.41684	9.18973	1.9269	0.000230131	0.00832045	AtRLP39	receptor like protein 39
AT5G53870	Chr5:21869863-21871284	3.41968	13.0223	1.92905	0.000429666	0.0139521	ENODL1	early nodulin-like protein 1
AT1G73260	Chr1:27547273-27548190	17.7196	67.9757	1.93967	0.000109406	0.00460741	ATKTI1	kunitz trypsin inhibitor 1
AT5G10625	Chr5:3358786-3359781	1.96012	7.52768	1.94127	0.00204982	0.0437872	AT5G10625
AT5G20830	Chr5:7050225-7055195	3.75681	14.4727	1.94575	4.95938e-05	0.00238587	SUS1	sucrose synthase 1
AT2G07762	Chr2:3495011-3495086	2559.18	9859.95	1.9459	0.00188615	0.0417583	AT2G07762	pre-tRNA
AT2G25090	Chr2:10670466-10672653	2.22633	8.6262	1.95406	0.000594306	0.0178778	SnRK3.18	CBL-interacting protein kinase 16
AT3G29575	Chr3:11382213-11384004	3.49752	13.5594	1.95489	0.000153178	0.00596555	AFP3	ABI five binding protein 3
AT4G17250	Chr4:9670880-9673417	3.32722	13.0223	1.9686	6.38263e-06	0.000439241	AT4G17250
AT1G56430	Chr1:21136943-21138087	6.92922	27.2266	1.97425	0.000142019	0.00565832	ATNAS4	nicotianamine synthase 4
AT2G20560	Chr2:8848129-8850010	2.40021	9.4605	1.97876	0.000503752	0.0158479	AT2G20560	DNAJ heat shock family protein
AT1G52565	Chr1:19579885-19580686	2.74601	10.8286	1.97944	0.00194361	0.0424928	AT1G52565
AT4G16260	Chr4:9200009-9201552	5.78885	22.8411	1.98028	0.000137881	0.00551161	AT4G16260	Glycosyl hydrolase superfamily protein
AT3G04060	Chr3:1053365-1055163	1.26962	5.02639	1.98512	0.00155007	0.0365261	anac046	NAC domain containing protein 46
AT2G43510	Chr2:18067171-18067802	22.0902	87.8129	1.99103	0.000129002	0.00520823	ATTI1	trypsin inhibitor protein 1
AT3G13433	Chr3:4374235-4374712	7.15251	28.4824	1.99355	0.00179801	0.0401799	AT3G13433
AT5G27420	Chr5:9684071-9685561	8.20316	32.6911	1.99465	7.67549e-05	0.0033929	CNI1	carbon/nitrogen insensitive 1
AT1G32940	Chr1:11937595-11940978	2.44945	9.84382	2.00676	0.000136832	0.00548776	ATSBT3.5	Subtilase family protein
AT1G03530	Chr1:880495-883391	1.48383	5.978	2.01033	0.000285077	0.0100083	ATNAF1	nuclear assembly factor 1
AT5G54060	Chr5:21936878-21938369	1.50676	6.08179	2.01304	0.000911997	0.0247117	UF3GT	UDP-glucose:flavonoid 3-o-glucosyltransferase
AT1G29640	Chr1:10355702-10356482	2.55571	10.3338	2.01557	0.00158769	0.0370522	AT1G29640	Protein of unknown function, DUF584
AT3G29000	Chr3:11005778-11006414	5.76075	23.3808	2.02099	0.000520528	0.0162491	AT3G29000	Calcium-binding EF-hand family protein
AT4G25000	Chr4:12851968-12853845	2.27388	9.26006	2.02586	0.000400735	0.0131181	ATAMY1	alpha-amylase-like
AT3G03470	Chr3:824551-826437	7.58945	30.9439	2.02759	5.51779e-05	0.00260045	CYP89A9	cytochrome P450, family 87, subfamily A, polypeptide 9
AT4G29700	Chr4:14543456-14545138	1.23347	5.02977	2.02777	0.000926708	0.0249984	AT4G29700	Alkaline-phosphatase-like family protein
AT4G39830	Chr4:18478928-18481343	2.80947	11.4834	2.03118	0.000123239	0.00507709	AT4G39830	Cupredoxin superfamily protein
AT1G13340	Chr1:4567934-4571118	7.50747	30.7851	2.03583	5.86697e-05	0.00272263	AT1G13340	Regulator of Vps4 activity in the MVB pathway protein
AT3G29590	Chr3:11398916-11400266	2.1657	8.89133	2.03756	0.000466303	0.0149414	AT5MAT	HXXXD-type acyl-transferase family protein
AT1G78780	Chr1:29616918-29623156	1.70838	7.0399	2.04292	0.00211701	0.044516	AT1G78780	pathogenesis-related family protein
AT5G01900	Chr5:351007-352069	3.51449	14.5331	2.04796	0.000359962	0.011971	WRKY62	WRKY DNA-binding protein 62
AT1G09932	Chr1:3230449-3233109	6.27346	26.2822	2.06676	3.82877e-05	0.0019818	AT1G09932	Phosphoglycerate mutase family protein
AT4G15258	Chr4:8713225-8713353	1393.73	5868.7	2.07409	4.96399e-05	0.00238587	SNOR37-2	SNOR37-2; snoRNA
AT1G75040	Chr1:28177702-28178940	98.5986	416.437	2.07846	0.000110657	0.00463763	PR5	pathogenesis-related gene 5
AT5G63225	Chr5:25356132-25356740	3.64055	15.4553	2.08587	0.00105744	0.0276623	AT5G63225	Carbohydrate-binding X8 domain superfamily protein
AT3G47380	Chr3:17457794-17458570	3.2508	13.846	2.0906	0.000593402	0.0178778	AT3G47380	Plant invertase/pectin methylesterase inhibitor superfamily protein
AT2G29150	Chr2:12535714-12536964	2.18451	9.32778	2.09423	0.00121643	0.0306946	AT2G29150	NAD(P)-binding Rossmann-fold superfamily protein
AT1G65890	Chr1:24512456-24514659	1.37421	5.87565	2.09615	0.000344271	0.0115507	AAE12	acyl activating enzyme 12
AT1G77450	Chr1:29099953-29101261	2.63274	11.2664	2.09738	0.000336294	0.0113144	anac032	NAC domain containing protein 32
AT1G76930	Chr1:28895300-28896883	47.2085	202.611	2.10159	5.38009e-06	0.000385584	ATEXT1	extensin 4
AT5G28540	Chr5:10540459-10543375	17.4886	75.0714	2.10185	4.04617e-05	0.00205913	BIP1	heat shock protein 70 (Hsp 70) family protein
AT3G46080	Chr3:16922752-16923247	10.6282	45.64	2.1024	0.00019298	0.00730428	AT3G46080	C2H2-type zinc finger family protein
AT5G44610	Chr5:17993564-17994676	1.99004	8.66442	2.12231	0.00161362	0.0372868	MAP18	microtubule-associated protein 18
AT4G26950	Chr4:13533476-13534359	2.153	9.38643	2.12423	0.00199758	0.0430511	AT4G26950	Protein of unknown function, DUF584
AT5G13330	Chr5:4272059-4274660	2.833	12.3816	2.1278	0.000206493	0.00774317	Rap2.6L	related to AP2 6l
AT3G11580	Chr3:3648923-3651332	4.57059	20.1195	2.13814	6.14499e-06	0.000425303	AT3G11580	AP2/B3-like transcriptional factor family protein
AT3G25010	Chr3:9110102-9112748	1.7584	7.75326	2.14054	7.54067e-05	0.00337115	AtRLP41	receptor like protein 41
AT5G14760	Chr5:4768467-4772153	2.55701	11.3128	2.14543	4.57867e-05	0.00227282	AO	L-aspartate oxidase
AT2G47190	Chr2:19376201-19377531	1.2453	5.53297	2.15156	0.00114129	0.0293489	ATMYB2	myb domain protein 2
AT1G73810	Chr1:27752399-27755297	1.67811	7.53396	2.16657	0.000282979	0.00996349	AT1G73810	Core-2/I-branching beta-1,6-N-acetylglucosaminyltransferase family protein
AT1G17745	Chr1:6100960-6105265	12.5143	56.2317	2.16781	1.2047e-08	2.51574e-06	PGDH	D-3-phosphoglycerate dehydrogenase
AT2G24850	Chr2:10582829-10585216	14.0802	63.302	2.16859	1.62039e-05	0.000981308	TAT3	tyrosine aminotransferase 3
AT1G65610	Chr1:24391678-24395360	2.39556	10.8214	2.17545	5.05203e-05	0.00239961	ATGH9A2	Six-hairpin glycosidases superfamily protein
AT4G34135	Chr4:16345280-16347133	3.48119	15.7396	2.17675	2.77193e-05	0.00154717	UGT73B2	UDP-glucosyltransferase 73B2
AT3G18250	Chr3:6255741-6258417	16.6789	75.6197	2.18074	0.000174786	0.00672067	AT3G18250	Putative membrane lipoprotein
AT4G37370	Chr4:17569827-17571704	6.38054	29.0698	2.18777	1.68155e-05	0.00100827	CYP81D8	cytochrome P450, family 81, subfamily D, polypeptide 8
AT3G60966	Chr3:22552619-22553668	1.55978	7.16353	2.19933	0.000656323	0.0192329	AT3G60966	RING/U-box superfamily protein
AT4G14060	Chr4:8107336-8108307	2.06401	9.48949	2.20088	0.0012806	0.031784	AT4G14060	Polyketide cyclase/dehydrase and lipid transport superfamily protein
AT1G74360	Chr1:27954230-27959366	1.07669	4.95658	2.20274	6.36675e-05	0.00292099	AT1G74360	Leucine-rich repeat protein kinase family protein
AT3G14440	Chr3:4831287-4833599	1.95095	9.01631	2.20836	4.84874e-05	0.00235855	NCED3	nine-cis-epoxycarotenoid dioxygenase 3
AT4G19690	Chr4:10707425-10709015	1.50047	6.94614	2.21079	0.000348808	0.0116385	IRT1	iron-regulated transporter 1
AT3G12580	Chr3:3991260-3993792	6.81484	31.7756	2.22117	1.00608e-05	0.000648173	HSP70	heat shock protein 70
AT4G27410	Chr4:13707239-13709149	10.5181	49.3481	2.23012	9.16907e-10	3.96095e-07	RD26	NAC (No Apical Meristem) domain transcriptional regulator superfamily protein
AT2G38250	Chr2:16018356-16019500	2.79603	13.3481	2.25518	0.000189254	0.0071857	AT2G38250	Homeodomain-like superfamily protein
AT5G03210	Chr5:762786-763321	7.94622	38.1575	2.26363	8.42876e-05	0.00365911	AT5G03210
AT2G39030	Chr2:16298226-16299202	4.41822	21.226	2.2643	4.65468e-05	0.00229177	AT2G39030	Acyl-CoA N-acyltransferases (NAT) superfamily protein
AT2G14610	Chr2:6241703-6242463	189.223	909.174	2.26447	5.04471e-05	0.00239961	PR1	pathogenesis-related gene 1
AT1G20160	Chr1:6990783-6993972	1.31364	6.33119	2.26891	3.47434e-05	0.00184567	ATSBT5.2	Subtilisin-like serine endopeptidase family protein
AT1G56410	Chr1:21117146-21119241	1.19903	5.80369	2.27511	0.00015411	0.00598263	ERD2	heat shock protein 70 (Hsp 70) family protein
AT1G32350	Chr1:11666976-11668690	3.00932	14.6283	2.28126	4.07485e-05	0.00206028	AOX1D	alternative oxidase 1D
AT2G37770	Chr2:15834866-15837001	1.49278	7.28066	2.28607	0.00030998	0.0106661	AT2G37770	NAD(P)-linked oxidoreductase superfamily protein
AT3G29250	Chr3:11193658-11194993	5.1618	25.3447	2.29574	8.05474e-06	0.000539	AT3G29250	NAD(P)-binding Rossmann-fold superfamily protein
AT3G57260	Chr3:21188516-21189859	74.5086	367.111	2.30074	2.35577e-05	0.0013459	BGL2	beta-1,3-glucanase 2
AT5G62150	Chr5:24958240-24958769	2.1421	10.5845	2.30486	0.00180578	0.0402183	AT5G62150	peptidoglycan-binding LysM domain-containing protein
AT1G24580	Chr1:8710179-8710824	1.93133	9.5892	2.31181	0.0010017	0.0265483	AT1G24580	RING/U-box superfamily protein
AT2G26010	Chr2:11087347-11087944	5.13696	25.7463	2.32538	0.000223582	0.00819948	PDF1.3	plant defensin 1.3
AT2G45220	Chr2:18644083-18646447	10.1513	51.7542	2.35001	3.13628e-06	0.000234485	AT2G45220	Plant invertase/pectin methylesterase inhibitor superfamily
AT1G56650	Chr1:21233594-21235137	0.98251	5.0244	2.35441	0.00140412	0.03361	ATMYB75	production of anthocyanin pigment 1
AT3G02040	Chr3:344907-350010	4.85081	24.8899	2.35926	5.91854e-06	0.000411985	SRG3	senescence-related gene 3
AT5G09530	Chr5:2959733-2961271	0.988532	5.09266	2.36506	0.000233577	0.0084015	AT5G09530	hydroxyproline-rich glycoprotein family protein
AT4G10860	Chr4:6678899-6679436	9.17639	47.325	2.3666	2.69414e-05	0.00151071	AT4G10860
AT2G30750	Chr2:13099335-13101413	1.93683	9.99918	2.36812	3.10554e-05	0.00168974	CYP71A12	cytochrome P450, family 71, subfamily A, polypeptide 12
AT1G65690	Chr1:24431429-24432953	3.96124	20.5947	2.37825	2.07946e-05	0.00121674	AT1G65690	Late embryogenesis abundant (LEA) hydroxyproline-rich glycoprotein family
AT4G21840	Chr4:11587048-11588272	7.45354	38.7902	2.37969	1.46401e-05	0.000909338	ATMSRB8	methionine sulfoxide reductase B8
AT5G24380	Chr5:8323894-8329490	0.963726	5.01827	2.3805	6.28394e-05	0.00289396	YSL2	YELLOW STRIPE like 2
AT5G64100	Chr5:25650640-25652123	1.04798	5.46372	2.38227	0.00036075	0.011971	AT5G64100	Peroxidase superfamily protein
AT5G20960	Chr5:7116737-7122774	1.18519	6.18562	2.3838	9.35485e-08	1.25895e-05	AO1	aldehyde oxidase 1
AT1G19210	Chr1:6626821-6627530	2.14729	11.2488	2.38919	0.000345399	0.0115565	AT1G19210	Integrase-type DNA-binding superfamily protein
AT4G30230	Chr4:14806344-14807425	0.972492	5.10664	2.39261	0.000641474	0.0190185	AT4G30230
AT1G56600	Chr1:21207536-21209596	2.01714	10.6133	2.39548	3.93911e-05	0.00202163	AtGolS2	galactinol synthase 2
AT2G36800	Chr2:15423379-15425016	5.49471	29.0359	2.40172	2.98739e-06	0.000226146	DOGT1	don-glucosyltransferase 1
AT4G11650	Chr4:7024855-7026146	8.26355	44.0848	2.41545	3.1765e-06	0.000236035	ATOSM34	osmotin 34
AT2G05520	Chr2:2026161-2027117	695.294	3710.88	2.41607	0.000657401	0.0192329	ATGRP-3	glycine-rich protein 3
AT5G22555	Chr5:7489421-7490503	1.6973	9.08864	2.42083	0.00169243	0.038604	AT5G22555
AT1G26250	Chr1:9083837-9085464	1.4392	7.72655	2.42456	4.76365e-05	0.0023265	AT1G26250	Proline-rich extensin-like family protein
AT2G35980	Chr2:15110587-15111471	6.9525	37.3358	2.42495	5.84531e-06	0.000409239	NHL10	Late embryogenesis abundant (LEA) hydroxyproline-rich glycoprotein family
AT1G26390	Chr1:9130016-9131779	4.22987	22.7323	2.42606	3.11167e-06	0.00023409	AT1G26390	FAD-binding Berberine family protein
AT2G43000	Chr2:17880614-17882636	2.40053	12.9173	2.42788	9.26948e-05	0.00398127	NAC042	NAC domain containing protein 42
AT1G53625	Chr1:20014409-20014923	6.73604	36.2979	2.42991	4.35925e-05	0.00218179	AT1G53625
AT2G18193	Chr2:7917504-7919277	1.68874	9.11765	2.43271	2.62578e-05	0.00147923	AT2G18193	P-loop containing nucleoside triphosphate hydrolases superfamily protein
AT3G24982	Chr3:9105999-9108937	1.01042	5.4664	2.43563	2.01951e-05	0.00119319	ATRLP40	receptor like protein 40
AT2G42350	Chr2:17639151-17639998	1.6873	9.18178	2.44406	0.000246704	0.00884046	AT2G42350	RING/U-box superfamily protein
AT4G28460	Chr4:14065996-14066543	1.57895	8.59739	2.44493	0.00150671	0.0356431	AT4G28460
AT5G57510	Chr5:23289163-23289556	2.03975	11.1552	2.45126	0.0016631	0.0380784	AT5G57510
AT5G10580	Chr5:3347420-3350071	1.10097	6.08062	2.46545	0.00050945	0.0159536	AT5G10580	Protein of unknown function, DUF599
AT3G26830	Chr3:9887947-9889705	3.8362	21.2175	2.4675	2.86422e-06	0.000218185	PAD3	Cytochrome P450 superfamily protein
AT1G26380	Chr1:9126736-9128528	1.51451	8.44328	2.47895	2.06454e-05	0.00121387	AT1G26380	FAD-binding Berberine family protein
AT1G21550	Chr1:7553100-7553876	5.418	30.4439	2.49032	9.52259e-06	0.00062634	AT1G21550	Calcium-binding EF-hand family protein
AT1G74010	Chr1:27832157-27834113	1.32203	7.4439	2.4933	6.47027e-05	0.00294616	AT1G74010	Calcium-dependent phosphotriesterase superfamily protein
AT3G14280	Chr3:4753924-4762395	2.94197	16.6337	2.49926	5.61114e-05	0.00261393	AT3G14280
AT4G29110	Chr4:14348800-14349701	1.4456	8.18882	2.50198	0.000217715	0.00806412	AT4G29110
AT1G72890	Chr1:27429915-27431960	0.975557	5.52803	2.50247	0.000118128	0.0048999	AT1G72890	Disease resistance protein (TIR-NBS class)
AT2G30770	Chr2:13109793-13112011	8.23015	46.6625	2.50327	7.96415e-07	7.30771e-05	CYP71A13	cytochrome P450, family 71, subfamily A, polypeptide 13
AT3G11340	Chr3:3556704-3558269	3.44612	20.0672	2.54179	2.44272e-06	0.000193374	AT3G11340	UDP-Glycosyltransferase superfamily protein
AT4G14630	Chr4:8392840-8393813	2.51855	14.6806	2.54325	3.49754e-05	0.00184924	GLP9	germin-like protein 9
AT2G45570	Chr2:18779792-18781958	1.8459	10.917	2.56418	6.7287e-06	0.000460441	CYP76C2	cytochrome P450, family 76, subfamily C, polypeptide 2
AT1G53620	Chr1:20011428-20011925	1.58339	9.39002	2.56811	0.00127814	0.031784	AT1G53620
AT5G20150	Chr5:6802371-6803625	3.25259	19.4181	2.57774	5.62982e-06	0.000398763	ATSPX1	SPX domain gene 1
AT2G04515	Chr2:1573636-1574478	1.8827	11.2586	2.58016	7.60912e-05	0.00338269	AT2G04515
AT2G36790	Chr2:15420189-15421964	1.67092	10.0031	2.58174	8.58806e-06	0.000568407	UGT73C6	UDP-glucosyl transferase 73C6
AT3G28510	Chr3:10685523-10687364	3.55454	21.3789	2.58846	8.61911e-07	7.84922e-05	AT3G28510	P-loop containing nucleoside triphosphate hydrolases superfamily protein
AT2G30210	Chr2:12887445-12889874	0.841085	5.07046	2.59179	2.96503e-05	0.00163984	LAC3	laccase 3
AT1G58225	Chr1:21564110-21565171	2.95504	17.831	2.59314	2.20168e-05	0.00126985	AT1G58225
AT5G59220	Chr5:23894403-23896619	3.96569	24.4775	2.62582	6.34276e-07	6.34905e-05	HAI1	highly ABA-induced PP2C gene 1
AT2G38940	Chr2:16257227-16260225	1.05216	6.53177	2.63411	1.4971e-05	0.000920448	ATPT2	phosphate transporter 1;4
AT4G37010	Chr4:17444308-17445615	1.40471	8.80528	2.6481	0.00023376	0.0084015	CEN2	centrin 2
AT1G73010	Chr1:27464571-27466256	2.00269	12.5589	2.64869	1.04114e-05	0.000663697	PS2	phosphate starvation-induced gene 2
AT4G21830	Chr4:11584345-11585419	2.64026	16.686	2.65988	2.46531e-05	0.00140187	ATMSRB7	methionine sulfoxide reductase B7
AT5G24200	Chr5:8203002-8205793	1.50415	9.58778	2.67225	1.11371e-05	0.000706243	AT5G24200	alpha/beta-Hydrolases superfamily protein
AT1G64940	Chr1:24123788-24125324	3.25346	20.74	2.67237	7.66084e-07	7.13754e-05	CYP89A6	cytochrome P450, family 87, subfamily A, polypeptide 6
AT1G01520	Chr1:190595-192139	0.939384	6.03825	2.68434	0.000269122	0.00955897	AT1G01520	Homeodomain-like superfamily protein
AT4G39404	Chr4:18329733-18330012	3.75178	24.525	2.7086	0.00136913	0.0332322	AT4G39404	other RNA
AT4G13890	Chr4:8031971-8033723	0.894218	5.85229	2.7103	2.92138e-05	0.00162311	SHM5	Pyridoxal phosphate (PLP)-dependent transferases superfamily protein
AT1G15520	Chr1:5331857-5338326	1.62227	10.6664	2.71698	1.71375e-07	2.07888e-05	ABCG40	pleiotropic drug resistance 12
AT5G39520	Chr5:15821441-15825492	1.15241	7.64803	2.73043	7.10647e-05	0.00319976	AT5G39520	Protein of unknown function (DUF1997)
AT2G13810	Chr2:5768445-5772259	1.28216	8.58086	2.74255	7.6599e-06	0.000515426	ALD1	AGD2-like defense response protein 1
AT2G41380	Chr2:17251940-17253057	2.1825	14.7574	2.75738	5.67348e-06	0.000399518	AT2G41380	S-adenosyl-L-methionine-dependent methyltransferases superfamily protein
AT5G53110	Chr5:21529021-21533159	0.91991	6.2427	2.76261	3.99369e-05	0.002041	AT5G53110	RING/U-box superfamily protein
AT4G11370	Chr4:6907673-6908386	0.760876	5.16961	2.76432	0.000328155	0.0111334	RHA1A	RING-H2 finger A1A
AT5G52720	Chr5:21378856-21379744	2.48081	17.0174	2.77813	3.63815e-05	0.00189121	AT5G52720	Copper transport protein family
AT4G04293	Chr4:2076831-2077361	1.18642	8.14022	2.77845	0.00030438	0.0105224	AT4G04293	transposable element gene
AT2G28710	Chr2:12322385-12323584	1.30982	9.04547	2.78782	0.000147498	0.00585735	AT2G28710	C2H2-type zinc finger family protein
AT3G63380	Chr3:23406610-23410360	0.853628	5.90236	2.78961	7.55728e-07	7.09564e-05	AT3G63380	ATPase E1-E2 type family protein / haloacid dehalogenase-like hydrolase family protein
AT1G52890	Chr1:19697003-19698482	3.09927	21.4547	2.79129	5.27705e-07	5.46287e-05	ANAC019	NAC domain containing protein 19
AT2G27390	Chr2:11720293-11721081	7.5042	52.2111	2.79859	7.40872e-06	0.00050131	AT2G27390	proline-rich family protein
AT3G50280	Chr3:18637853-18639185	1.16887	8.20399	2.81121	1.02635e-05	0.000657732	AT3G50280	HXXXD-type acyl-transferase family protein
AT1G68620	Chr1:25765946-25767240	6.97284	48.9519	2.81155	5.78493e-08	8.54477e-06	AT1G68620	alpha/beta-Hydrolases superfamily protein
AT1G66725	Chr1:24883930-24884559	3.09684	21.8659	2.81981	9.6185e-06	0.00062634	MIR163	MIR163; miRNA
AT1G23020	Chr1:8150069-8153530	3.45387	24.4052	2.8209	8.72099e-09	2.14133e-06	ATFRO3	ferric reduction oxidase 3
AT3G28580	Chr3:10715622-10717329	1.13555	8.02521	2.82115	4.08847e-06	0.000300118	AT3G28580	P-loop containing nucleoside triphosphate hydrolases superfamily protein
AT3G48850	Chr3:18114525-18116499	1.55126	11.0553	2.83323	2.52419e-06	0.000198526	PHT3;2	phosphate transporter 3;2
AT1G61800	Chr1:22824439-22826774	1.42074	10.2427	2.84988	2.01413e-06	0.000162634	GPT2	glucose-6-phosphate/phosphate translocator 2
AT3G15500	Chr3:5234616-5236088	1.01472	7.45233	2.87661	1.32758e-05	0.000828846	NAC3	NAC domain containing protein 3
AT4G37990	Chr4:17855875-17857639	1.14909	8.44748	2.87802	5.30155e-06	0.000382216	ELI3	elicitor-activated gene 3-2
AT3G01830	Chr3:296053-299263	3.30668	24.3777	2.88211	2.76438e-07	3.25069e-05	AT3G01830	Calcium-binding EF-hand family protein
AT2G29460	Chr2:12626535-12627678	4.25077	31.4008	2.885	3.2646e-07	3.66118e-05	GST22	glutathione S-transferase tau 4
AT3G13950	Chr3:4604148-4605425	4.64982	34.4398	2.88883	3.01805e-07	3.51487e-05	AT3G13950
AT1G03502	Chr1:875357-875471	104.029	780.208	2.90687	0.000153073	0.00596555	AT1G03502	snoRNA
AT3G14395	Chr3:4810922-4811481	1.30779	9.83042	2.91012	0.000224077	0.00819948	AT3G14395
AT1G19250	Chr1:6650528-6653078	1.66135	12.5558	2.91792	3.86005e-07	4.23585e-05	FMO1	flavin-dependent monooxygenase 1
AT2G04050	Chr2:1337385-1339270	1.58037	11.9556	2.91935	1.11349e-06	9.70261e-05	AT2G04050	MATE efflux family protein
AT3G25020	Chr3:9116867-9119540	0.696719	5.28019	2.92194	1.5794e-06	0.000131025	RLP42	receptor like protein 42
AT3G50970	Chr3:18940776-18941554	1.21481	9.25565	2.9296	5.33237e-05	0.00252288	LTI30	dehydrin family protein
AT1G69880	Chr1:26321478-26322993	0.76993	5.86675	2.92976	0.000128052	0.00520823	ATH8	thioredoxin H-type 8
AT5G43580	Chr5:17507882-17508668	1.24342	9.47986	2.93055	0.000127514	0.00520823	AT5G43580	Serine protease inhibitor, potato inhibitor I-type family protein
AT5G02490	Chr5:550034-552647	5.3676	41.2671	2.94264	9.1967e-09	2.1835e-06	AT5G02490	Heat shock protein 70 (Hsp 70) family protein
AT5G47850	Chr5:19378700-19381082	0.712561	5.58414	2.97025	1.51212e-06	0.000127186	CCR4	CRINKLY4 related 4
AT3G55970	Chr3:20766734-20769324	1.70465	13.4403	2.97901	5.33521e-07	5.47565e-05	ATJRG21	jasmonate-regulated gene 21
AT4G33040	Chr4:15940560-15941330	1.09506	8.86484	3.01708	3.56843e-05	0.00186297	AT4G33040	Thioredoxin superfamily protein
AT1G21310	Chr1:7453235-7455009	45.5943	371.277	3.02557	5.3918e-08	8.20548e-06	RSH	extensin 3
AT3G13610	Chr3:4449373-4452624	1.89966	15.5083	3.02923	2.64517e-07	3.14101e-05	AT3G13610	2-oxoglutarate (2OG) and Fe(II)-dependent oxygenase superfamily protein
AT1G30700	Chr1:10892569-10894572	1.48433	12.1513	3.03323	2.00287e-07	2.40186e-05	AT1G30700	FAD-binding Berberine family protein
AT1G33840	Chr1:12283861-12285306	2.61333	21.5229	3.04191	1.80292e-06	0.000148551	AT1G33840	Protein of unknown function (DUF567)
AT3G09440	Chr3:2903197-2905729	13.3804	110.442	3.0451	2.32072e-11	2.1622e-08	AT3G09440	Heat shock protein 70 (Hsp 70) family protein
AT1G60190	Chr1:22198402-22200678	2.39678	19.8192	3.04773	1.25504e-08	2.57645e-06	AT1G60190	ARM repeat superfamily protein
AT3G49340	Chr3:18293346-18294577	0.848836	7.12432	3.06919	2.16729e-05	0.00125903	AT3G49340	Cysteine proteinases superfamily protein
AT3G15536	Chr3:5260722-5261322	7.43974	62.973	3.08141	1.66998e-07	2.06396e-05	AT3G15536
AT3G01420	Chr3:159465-162837	1.43835	12.658	3.13756	2.96852e-08	4.99371e-06	DIOX1	Peroxidase superfamily protein
AT1G69930	Chr1:26337496-26338795	1.3779	12.1866	3.14475	1.19928e-06	0.000103755	ATGSTU11	glutathione S-transferase TAU 11
AT2G33175	Chr2:14062753-14063275	0.972922	8.65357	3.1529	0.000153173	0.00596555	AT2G33175
AT3G17790	Chr3:6089604-6093151	3.90856	35.1384	3.16834	3.75928e-09	1.26479e-06	PAP17	purple acid phosphatase 17
AT1G07900	Chr1:2442621-2443632	1.6643	15.4606	3.21562	9.57417e-06	0.00062634	LBD1	LOB domain-containing protein 1
AT5G13210	Chr5:4214503-4216686	1.09784	10.2134	3.21772	4.61295e-08	7.35158e-06	AT5G13210	Uncharacterised conserved protein UCP015417, vWA
AT2G47520	Chr2:19502801-19503569	0.645384	6.24988	3.2756	7.85915e-05	0.00346146	HRE2	Integrase-type DNA-binding superfamily protein
AT1G67856	Chr1:25442255-25443019	3.70132	35.8768	3.27694	1.1579e-07	1.5244e-05	AT1G67856	RING/U-box superfamily protein
AT5G05340	Chr5:1578950-1580875	1.44738	14.36	3.31054	1.17342e-07	1.52822e-05	AT5G05340	Peroxidase superfamily protein
AT3G19615	Chr3:6814965-6815403	0.990287	9.86156	3.3159	0.000403406	0.01317	AT3G19615
AT1G29071	Chr1:10151667-10151774	79.7513	808.58	3.34181	0.000372873	0.0123394	SNOR105	SNOR105 (SMALL NUCLEOLAR RNA 105); snoRNA
AT2G14247	Chr2:6034347-6034835	7.62234	77.6674	3.349	1.27984e-08	2.58356e-06	AT2G14247	Expressed protein
AT1G32960	Chr1:11945306-11948650	0.648032	7.03156	3.43971	2.29816e-08	4.17857e-06	SBT3.3	Subtilase family protein
AT1G62420	Chr1:23102792-23104647	0.649942	7.42606	3.51421	2.63445e-06	0.000204542	AT1G62420	Protein of unknown function (DUF506)
AT4G11655	Chr4:7038584-7039923	0.654416	8.06051	3.62259	1.31308e-06	0.000112	AT4G11655	Uncharacterised protein family (UPF0497)
AT3G21890	Chr3:7709112-7709733	1.67087	21.1055	3.65895	3.1222e-07	3.56756e-05	AT3G21890	B-box type zinc finger family protein
AT1G12030	Chr1:4064666-4066341	1.27569	17.13	3.74718	1.63561e-08	3.24762e-06	AT1G12030	Protein of unknown function (DUF506)
AT5G51440	Chr5:20891162-20892211	2.85442	38.4713	3.75251	2.64581e-10	1.66056e-07	AT5G51440	HSP20-like chaperones superfamily protein
AT2G29470	Chr2:12628540-12629543	2.49608	34.8625	3.80394	6.08827e-10	2.94965e-07	ATGSTU3	glutathione S-transferase tau 3
AT5G46960	Chr5:19062173-19062780	0.576246	8.53975	3.88944	2.56532e-05	0.00145192	AT5G46960	Plant invertase/pectin methylesterase inhibitor superfamily protein
AT3G53150	Chr3:19697735-19699259	0.528886	8.35397	3.98143	2.31146e-08	4.17857e-06	UGT73D1	UDP-glucosyl transferase 73D1
AT1G26410	Chr1:9138674-9140439	0.347896	5.52992	3.99053	7.68237e-08	1.08196e-05	AT1G26410	FAD-binding Berberine family protein
AT5G66690	Chr5:26625079-26626793	0.565144	9.01506	3.99565	4.49371e-09	1.4052e-06	UGT72E2	UDP-Glycosyltransferase superfamily protein
AT5G05250	Chr5:1557036-1557998	5.21555	85.6268	4.03717	2.99094e-13	6.98797e-10	AT5G05250
AT1G13520	Chr1:4631777-4633248	0.583105	9.62234	4.04456	1.67303e-08	3.26835e-06	AT1G13520	Protein of unknown function (DUF1262)
AT5G13080	Chr5:4149739-4151150	0.980655	17.6122	4.16668	1.87461e-08	3.54771e-06	WRKY75	WRKY DNA-binding protein 75
AT4G23700	Chr4:12342427-12346043	0.460466	8.35638	4.18171	8.19751e-11	5.84048e-08	ATCHX17	cation/H+ exchanger 17
AT3G01600	Chr3:229170-231105	0.56251	10.8889	4.27484	2.27859e-09	8.90266e-07	anac044	NAC domain containing protein 44
AT4G36950	Chr4:17422571-17423901	0.482153	10.6229	4.46155	1.5697e-09	6.33738e-07	MAPKKK21	mitogen-activated protein kinase kinase kinase 21
AT3G13130	Chr3:4222913-4223752	0.488149	11.0793	4.5044	2.40549e-08	4.28461e-06	AT3G13130
AT4G22950	Chr4:12023914-12027421	0.318065	7.47301	4.55429	3.16108e-05	0.00170924	AGL19	AGAMOUS-like 19
AT1G48000	Chr1:17704178-17706460	0.442268	11.02	4.63906	8.55104e-09	2.14133e-06	MYB112	myb domain protein 112
AT1G08090	Chr1:2524075-2526164	0.182985	5.02221	4.77852	2.84671e-09	1.02062e-06	ATNRT2.1	nitrate transporter 2:1
AT1G62760	Chr1:23237573-23238512	0.210921	6.09221	4.85219	8.51575e-06	0.000566718	AT1G62760	Plant invertase/pectin methylesterase inhibitor superfamily protein
AT2G44390	Chr2:18325810-18326551	0.181741	5.3671	4.88419	0.00117952	0.0299503	AT2G44390	Cysteine/Histidine-rich C1 domain family protein
AT4G16215	Chr4:9179243-9179833	0.457977	13.6921	4.90192	0.00112851	0.0291313	AT4G16215
AT4G10500	Chr4:6491016-6492476	1.03206	32.2841	4.96723	3.10862e-14	9.41291e-11	AT4G10500	2-oxoglutarate (2OG) and Fe(II)-dependent oxygenase superfamily protein
AT1G05680	Chr1:1703091-1704691	0.324683	11.0521	5.08915	5.26055e-11	4.24772e-08	UGT74E2	Uridine diphosphate glycosyltransferase 74E2
AT4G12735	Chr4:7493715-7494234	0.491076	16.8476	5.10045	2.68603e-06	0.000207218	AT4G12735
AT2G04460	Chr2:1547537-1548999	0.246634	10.4872	5.41012	1.39095e-11	1.40394e-08	AT2G04460	transposable element gene
AT1G47395	Chr1:17383033-17383408	4.05108	279.868	6.1103	0	0	AT1G47395
AT4G36700	Chr4:17298199-17300367	0.0473649	7.27392	7.26277	9.90905e-07	8.82488e-05	AT4G36700	RmlC-like cupins superfamily protein
AT1G47400	Chr1:17385716-17386186	0.871693	151.875	7.44485	2.22045e-16	8.96468e-13	AT1G47400
AT3G56980	Chr3:21086545-21087494	0.121275	21.8661	7.49427	4.39066e-07	4.70617e-05	BHLH039	basic helix-loop-helix (bHLH) DNA-binding superfamily protein
AT3G56970	Chr3:21084109-21085150	0.109476	40.1002	8.51685	9.37433e-09	2.1835e-06	BHLH038	basic helix-loop-helix (bHLH) DNA-binding superfamily protein
AT2G30766	Chr2:13105769-13108863	1.28832	1180.13	9.83923	0	0	AT2G30766
AT1G02850	Chr1:630504-633259	0	10.358	1.79769e+308	2.87971e-10	1.66091e-07	BGLU11	beta glucosidase 11
AT1G13609	Chr1:4662720-4663219	0	79.84	1.79769e+308	8.0285e-08	1.10501e-05	AT1G13609	Defensin-like (DEFL) family protein
AT1G20560	Chr1:7119675-7121817	0	12.4605	1.79769e+308	1.01428e-08	2.23363e-06	AAE1	acyl activating enzyme 1
AT1G50140	Chr1:18569734-18578702	0	4.96412	1.79769e+308	5.75283e-07	5.80653e-05	AT1G50140	P-loop containing nucleoside triphosphate hydrolases superfamily protein
AT1G51680	Chr1:19158751-19161552	0	41.3139	1.79769e+308	3.04741e-08	5.05619e-06	4CL.1	4-coumarate:CoA ligase 1
AT1G53910	Chr1:20135111-20136970	0	27.6468	1.79769e+308	4.11692e-10	2.26655e-07	RAP2.12	related to AP2 12
AT1G55500	Chr1:20719547-20722739	0	7.50818	1.79769e+308	1.09819e-06	9.63857e-05	ECT4	evolutionarily conserved C-terminal region 4
AT1G63770	Chr1:23657505-23664677	0	14.3836	1.79769e+308	9.89566e-09	2.21956e-06	AT1G63770	Peptidase M1 family protein
AT1G67660	Chr1:25363534-25365229	0	7.63615	1.79769e+308	3.88193e-07	4.23585e-05	AT1G67660	Restriction endonuclease, type II-like superfamily protein
AT1G69720	Chr1:26226865-26228580	0	14.4665	1.79769e+308	3.66904e-08	6.00533e-06	HO3	heme oxygenase 3
AT2G03130	Chr2:940743-941076	0	13.1425	1.79769e+308	0.000765477	0.0214991	AT2G03130	Ribosomal protein L12/ ATP-dependent Clp protease adaptor protein ClpS family protein
AT2G09795	Chr2:3667252-3672729	0	6.53057	1.79769e+308	4.69555e-05	0.00230253	AT2G09795	other RNA
AT2G21620	Chr2:9248572-9250256	0	21.8924	1.79769e+308	7.49132e-07	7.08866e-05	RD2	Adenine nucleotide alpha hydrolases-like superfamily protein
AT2G24600	Chr2:10452115-10454524	0	17.9211	1.79769e+308	4.24107e-07	4.58642e-05	AT2G24600	Ankyrin repeat family protein
AT2G26430	Chr2:11243218-11246035	0	19.6373	1.79769e+308	5.81181e-10	2.93303e-07	RCY1	arginine-rich cyclin 1
AT2G27040	Chr2:11536533-11542357	0	6.81167	1.79769e+308	1.05717e-07	1.40708e-05	AGO4	Argonaute family protein
AT2G28800	Chr2:12356363-12359252	0	74.5045	1.79769e+308	7.26224e-07	7.08866e-05	ALB3	63 kDa inner membrane family protein
AT2G33480	Chr2:14181185-14182402	0	19.4658	1.79769e+308	2.47983e-08	4.353e-06	NAC041	NAC domain containing protein 41
AT2G36360	Chr2:15242375-15247627	0	10.6661	1.79769e+308	7.3835e-07	7.08866e-05	AT2G36360	Galactose oxidase/kelch repeat superfamily protein
AT2G41240	Chr2:17198281-17199320	0	37.0127	1.79769e+308	7.78116e-07	7.19431e-05	BHLH100	basic helix-loop-helix protein 100
AT2G42610	Chr2:17747916-17750440	0	30.1859	1.79769e+308	9.70854e-09	2.21868e-06	LSH10	Protein of unknown function (DUF640)
AT2G45960	Chr2:18910294-18911982	0	265.688	1.79769e+308	6.98397e-05	0.00315634	PIP1;2	plasma membrane intrinsic protein 1B
AT2G46320	Chr2:19015812-19018491	0	7.88592	1.79769e+308	2.63151e-09	9.96027e-07	AT2G46320	Mitochondrial substrate carrier family protein
AT2G47470	Chr2:19481419-19484642	0	39.3624	1.79769e+308	1.1588e-11	1.27595e-08	ATPDI11	thioredoxin family protein
AT3G04070	Chr3:1061525-1063103	0	7.47721	1.79769e+308	2.8042e-06	0.000214965	NAC047	NAC domain containing protein 47
AT3G12080	Chr3:3847791-3852138	0	17.0112	1.79769e+308	4.20599e-09	1.37684e-06	emb2738	GTP-binding family protein
AT3G14130	Chr3:4677812-4688309	0	5.30839	1.79769e+308	3.87187e-05	0.00199558	AT3G14130	Aldolase-type TIM barrel family protein
AT3G16630	Chr3:5662383-5667803	0	9.76709	1.79769e+308	1.04107e-08	2.24553e-06	ATKINESIN-13A	P-loop containing nucleoside triphosphate hydrolases superfamily protein
AT3G17300	Chr3:5907233-5908893	0	21.6036	1.79769e+308	3.26456e-07	3.66118e-05	AT3G17300
AT3G17880	Chr3:6123408-6126281	0	9.08382	1.79769e+308	1.66647e-07	2.06396e-05	ATHIP2	tetraticopeptide domain-containing thioredoxin
AT3G19290	Chr3:6687139-6693284	0	19.9465	1.79769e+308	5.88016e-09	1.73708e-06	AREB2	ABRE binding factor 4
AT3G24180	Chr3:8734633-8741725	0	11.4654	1.79769e+308	8.83969e-09	2.14133e-06	AT3G24180	Beta-glucosidase, GBA2 type family protein
AT3G46230	Chr3:16979047-16984841	0	11.8567	1.79769e+308	4.33797e-05	0.00218015	ATHSP17.4	heat shock protein 17.4
AT3G47010	Chr3:17316648-17319531	0	5.72223	1.79769e+308	1.60574e-07	2.02591e-05	AT3G47010	Glycosyl hydrolase family protein
AT3G49680	Chr3:18422648-18425693	0	40.526	1.79769e+308	6.58218e-08	9.48873e-06	BCAT3	branched-chain aminotransferase 3
AT3G51960	Chr3:19282600-19284146	0	7.72821	1.79769e+308	9.79865e-06	0.000634659	BZIP24	basic leucine zipper 24
AT3G53520	Chr3:19841373-19844308	0	19.6052	1.79769e+308	9.248e-07	8.35909e-05	ATUXS1	UDP-glucuronic acid decarboxylase 1
AT3G59060	Chr3:21827977-21830507	0	27.9531	1.79769e+308	6.80087e-11	5.14826e-08	PIF5	phytochrome interacting factor 3-like 6
AT3G63460	Chr3:23430641-23437374	0	16.0372	1.79769e+308	1.33532e-12	2.31048e-09	AT3G63460	transducin family protein / WD-40 repeat family protein
AT4G00700	Chr4:286050-289514	1.3951	11.9425	3.09767	1.05676e-08	2.24553e-06	AT4G00700	C2 calcium/lipid-binding plant phosphoribosyltransferase family protein
AT4G13730	Chr4:7970199-7974248	0	7.61365	1.79769e+308	1.09181e-06	9.63857e-05	AT4G13730	Ypt/Rab-GAP domain of gyp1p superfamily protein
AT4G19112	Chr4:10454496-10459328	0	14.7496	1.79769e+308	1.57941e-05	0.000966151	CPuORF25	conserved peptide upstream open reading frame 25
AT4G20010	Chr4:10841982-10844124	0	12.0587	1.79769e+308	7.39207e-07	7.08866e-05	OSB2	plastid transcriptionally active 9
AT4G23140	Chr4:12121382-12124205	0	8.23676	1.79769e+308	2.08202e-08	3.8796e-06	CRK6	cysteine-rich RLK (RECEPTOR-like protein kinase) 6
AT4G23800	Chr4:12390166-12393982	0	12.641	1.79769e+308	5.57933e-05	0.00260938	AT4G23800	HMG (high mobility group) box protein
AT4G23810	Chr4:12390166-12393982	0	59.5055	1.79769e+308	3.10218e-05	0.00168974	WRKY53	WRKY family transcription factor
AT4G31800	Chr4:15383200-15385029	0	25.6623	1.79769e+308	6.03728e-09	1.74104e-06	WRKY18	WRKY DNA-binding protein 18
AT4G33360	Chr4:16067001-16069374	0	27.3898	1.79769e+308	8.11767e-09	2.09194e-06	FLDH	NAD(P)-binding Rossmann-fold superfamily protein
AT4G36540	Chr4:17243582-17245296	0	13.5078	1.79769e+308	2.57129e-08	4.3864e-06	BEE2	BR enhanced expression 2
AT4G39850	Chr4:18488436-18497136	0	6.23806	1.79769e+308	1.19203e-07	1.53594e-05	PED3	peroxisomal ABC transporter 1
AT5G06110	Chr5:1840828-1843872	0	16.8736	1.79769e+308	4.31515e-08	6.96868e-06	AT5G06110	DnaJ domain ;Myb-like DNA-binding domain
AT5G07340	Chr5:2317212-2319649	0	23.0591	1.79769e+308	1.43535e-06	0.000121573	AT5G07340	Calreticulin family protein
AT5G07360	Chr5:2326703-2330142	0	10.8806	1.79769e+308	5.22991e-08	8.12112e-06	AT5G07360	Amidase family protein
AT5G10780	Chr5:3408278-3410070	0	32.4128	1.79769e+308	6.30226e-09	1.77519e-06	AT5G10780
AT5G13890	Chr5:4478842-4480928	0	23.6546	1.79769e+308	5.37981e-07	5.47565e-05	AT5G13890	Family of unknown function (DUF716)
AT5G19400	Chr5:6540002-6545015	0	8.62315	1.79769e+308	1.06694e-11	1.27595e-08	SMG7	Telomerase activating protein Est1
AT5G21430	Chr5:7222225-7223621	0	42.3945	1.79769e+308	4.52469e-09	1.4052e-06	AT5G21430	Chaperone DnaJ-domain superfamily protein
AT5G24150	Chr5:8172315-8175431	0	25.7137	1.79769e+308	3.34995e-07	3.72244e-05	SQP1	FAD/NAD(P)-binding oxidoreductase family protein
AT5G25760	Chr5:8967654-8972125	0	24.8809	1.79769e+308	6.80623e-07	6.75714e-05	PEX4	peroxin4
AT5G38480	Chr5:15409696-15411516	0	80.2613	1.79769e+308	6.64208e-08	9.48873e-06	GRF3	general regulatory factor 3
AT5G45190	Chr5:18277619-18281875	0	8.59269	1.79769e+308	5.48889e-08	8.20758e-06	AT5G45190	Cyclin family protein
AT5G45280	Chr5:18345594-18349695	0	14.4024	1.79769e+308	1.70636e-08	3.28055e-06	AT5G45280	Pectinacetylesterase family protein
AT5G51170	Chr5:20792210-20795399	0	5.00252	1.79769e+308	1.17271e-05	0.000735952	AT5G51170
AT5G54130	Chr5:21962599-21965604	0	10.0985	1.79769e+308	9.43286e-10	3.96095e-07	AT5G54130	Calcium-binding endonuclease/exonuclease/phosphatase family
AT5G62620	Chr5:25136750-25139946	0	11.9303	1.79769e+308	7.23315e-09	1.99109e-06	AT5G62620	Galactosyltransferase family protein
AT3G63510	Chr3:23450535-23452794	12.6407	0	-1.79769e+308	4.70711e-07	4.91488e-05	AT3G63510	FMN-linked oxidoreductases superfamily protein
AT2G04039	Chr2:1333261-1336489	54.7623	0	-1.79769e+308	2.86501e-09	1.02062e-06	AT2G04039
AT1G55140	Chr1:20572404-20574348	32.6414	0	-1.79769e+308	6.87468e-07	6.76961e-05	AT1G55140	Ribonuclease III family protein
AT1G03090	Chr1:739678-746479	7.96325	0	-1.79769e+308	8.7936e-08	1.19672e-05	MCCA	methylcrotonyl-CoA carboxylase alpha chain, mitochondrial / 3-methylcrotonyl-CoA carboxylase 1 (MCCA)
AT1G23100	Chr1:8195775-8198331	13.0527	0	-1.79769e+308	0.000287741	0.0100726	AT1G23100	GroES-like family protein
AT1G35580	Chr1:13122203-13125264	44.4495	0	-1.79769e+308	4.99775e-09	1.51332e-06	CINV1	cytosolic invertase 1
AT1G71860	Chr1:27026710-27029092	19.5757	0	-1.79769e+308	1.54844e-10	1.04193e-07	ATPTP1	protein tyrosine phosphatase 1
AT2G30600	Chr2:13036875-13042586	39.8269	0	-1.79769e+308	1.60301e-07	2.02591e-05	AT2G30600	BTB/POZ domain-containing protein
AT2G38880	Chr2:16238475-16240834	18.6884	0	-1.79769e+308	4.65449e-07	4.90219e-05	NF-YB1	nuclear factor Y, subunit B1
AT3G47450	Chr3:17482024-17486347	8.54492	0	-1.79769e+308	1.55282e-06	0.000129709	NOA1	P-loop containing nucleoside triphosphate hydrolases superfamily protein
AT3G51750	Chr3:19196361-19199506	32.5385	0	-1.79769e+308	1.67171e-05	0.00100735	AT3G51750
AT4G13020	Chr4:7603100-7607155	11.6828	0	-1.79769e+308	6.65903e-08	9.48873e-06	MHK	Protein kinase superfamily protein
AT5G09230	Chr5:2871376-2874849	8.39805	0	-1.79769e+308	3.11844e-07	3.56756e-05	SRT2	sirtuin 2
AT5G09240	Chr5:2871376-2874849	19.1917	0	-1.79769e+308	4.08246e-05	0.00206028	AT5G09240	ssDNA-binding transcriptional regulator
AT5G20250	Chr5:6833658-6836782	73.7178	0	-1.79769e+308	7.95841e-08	1.10501e-05	DIN10	Raffinose synthase family protein
AT5G49650	Chr5:20152780-20155768	9.54628	0	-1.79769e+308	1.88312e-06	0.000153076	XK2	xylulose kinase-2
AT2G19800	Chr2:8530895-8533508	20.5379	1.10466	-4.21662	2.00728e-12	3.03903e-09	MIOX2	myo-inositol oxygenase 2
AT4G15710	Chr4:8940291-8940858	9.04366	0.884471	-3.35402	0.000112589	0.00470234	AT4G15710
AT4G38820	Chr4:18121525-18122010	12.8029	1.4028	-3.19009	6.52462e-05	0.00295978	AT4G38820
AT4G36850	Chr4:17353290-17355891	68.2641	7.67035	-3.15376	2.74201e-10	1.66056e-07	AT4G36850	PQ-loop repeat family protein / transmembrane family protein
AT1G50040	Chr1:18542129-18543948	17.0554	1.95526	-3.1248	7.56037e-09	2.02573e-06	AT1G50040	Protein of unknown function (DUF1005)
AT5G05440	Chr5:1609249-1610446	64.2708	7.43496	-3.11176	5.46273e-10	2.87672e-07	PYL5	Polyketide cyclase/dehydrase and lipid transport superfamily protein
AT1G10550	Chr1:3479152-3480988	55.0086	6.37957	-3.10813	9.48378e-10	3.96095e-07	XTH33	xyloglucan:xyloglucosyl transferase 33
AT2G40330	Chr2:16844863-16845934	18.5113	2.15702	-3.1013	5.41974e-08	8.20548e-06	PYL6	PYR1-like 6
AT5G22920	Chr5:7664990-7667265	53.3631	6.23414	-3.09758	7.59977e-10	3.54033e-07	AT5G22920	CHY-type/CTCHY-type/RING-type Zinc finger protein
AT3G15450	Chr3:5212983-5216261	344.924	42.5284	-3.01978	4.11879e-11	3.56335e-08	AT3G15450	Aluminium induced protein with YGL and LRDR motifs
AT3G59350	Chr3:21932524-21935192	21.6206	2.98953	-2.85442	3.46168e-13	6.98797e-10	AT3G59350	Protein kinase superfamily protein
AT3G08510	Chr3:2582361-2585851	18.9314	2.85921	-2.7271	2.54696e-08	4.3864e-06	ATPLC2	phospholipase C 2
AT4G13575	Chr4:7892319-7893705	13.4975	2.04943	-2.71939	1.73202e-05	0.00103341	AT4G13575
AT4G16563	Chr4:9329656-9331523	14.9291	2.5165	-2.56863	7.48188e-07	7.08866e-05	AT4G16563	Eukaryotic aspartyl protease family protein
AT2G30105	Chr2:12849765-12852092	8.33137	1.42682	-2.54575	1.48666e-05	0.000918695	AT2G30105
AT4G31000	Chr4:15103158-15105979	10.1312	1.81469	-2.48101	1.71638e-07	2.07888e-05	AT4G31000	Calmodulin-binding protein
AT3G45970	Chr3:16896165-16898013	50.4138	9.27772	-2.44198	9.81968e-07	8.81007e-05	EXLA1	expansin-like A1
AT2G23130	Chr2:9844298-9845385	121.309	22.7712	-2.4134	7.6935e-09	2.02573e-06	AGP17	arabinogalactan protein 17
AT1G68870	Chr1:25889080-25889734	8.14482	1.52986	-2.41248	0.000589292	0.0178778	ATSOFL2	SOB five-like 2
AT5G28770	Chr5:10796458-10798222	56.7642	10.7421	-2.40171	6.17617e-12	8.31175e-09	AtbZIP63	bZIP transcription factor family protein
AT1G72360	Chr1:27241806-27242827	11.4083	2.16692	-2.39637	3.5116e-05	0.00184924	HRE1	Integrase-type DNA-binding superfamily protein
AT1G02640	Chr1:564204-567769	39.5181	7.51034	-2.39556	1.26218e-06	0.000108422	BXL2	beta-xylosidase 2
AT5G44680	Chr5:18024214-18025991	27.9407	5.40585	-2.36978	2.32874e-06	0.000185563	AT5G44680	DNA glycosylase superfamily protein
AT2G36885	Chr2:15482002-15483711	50.7009	9.82247	-2.36785	4.63352e-07	4.90219e-05	AT2G36885
AT3G19850	Chr3:6898180-6901255	20.7077	4.0261	-2.36271	2.23346e-06	0.00017915	AT3G19850	Phototropic-responsive NPH3 family protein
AT4G08040	Chr4:4887111-4888939	8.28901	1.62832	-2.34782	4.94382e-05	0.00238587	ACS11	1-aminocyclopropane-1-carboxylate synthase 11
AT2G40085	Chr2:16736460-16737259	10.0911	2.00429	-2.33192	0.00199724	0.0430511	AT2G40085
AT3G48360	Chr3:17908191-17910525	36.5529	7.29434	-2.32514	2.58853e-06	0.000202272	BT2	BTB and TAZ domain protein 2
AT5G51720	Chr5:21009591-21010345	556.255	111.964	-2.31271	4.56284e-06	0.000332922	AT5G51720	2 iron, 2 sulfur cluster binding
AT3G16240	Chr3:5505403-5508414	509.62	102.684	-2.31122	2.21926e-05	0.00127392	DELTA-TIP1	delta tonoplast integral protein
AT2G05440	Chr2:1993081-1994166	13.947	2.82136	-2.30549	0.00123186	0.0310193	GRP9	GLYCINE RICH PROTEIN 9
AT3G47340	Chr3:17437883-17441243	35.5493	7.21683	-2.30038	5.19236e-08	8.12112e-06	AT-ASN1	glutamine-dependent asparagine synthase 1
AT5G67480	Chr5:26930938-26933093	9.35444	1.9275	-2.27892	3.52839e-06	0.000260585	BT4	BTB and TAZ domain protein 4
AT3G15630	Chr3:5296846-5297599	52.4937	10.9309	-2.26373	7.22152e-06	0.000491388	AT3G15630
AT2G19572	Chr2:8470373-8471735	24.3674	5.23773	-2.21794	1.60158e-05	0.000974789	AT2G19572
AT5G06690	Chr5:2060500-2061956	12.5968	2.74066	-2.20047	0.000120362	0.00497551	WCRKC1	WCRKC thioredoxin 1
AT5G62280	Chr5:25017072-25018246	20.3747	4.46356	-2.19051	3.11106e-05	0.00168974	AT5G62280	Protein of unknown function (DUF1442)
AT4G17460	Chr4:9739662-9741146	32.9983	7.23392	-2.18954	1.12736e-05	0.000711177	HAT1	Homeobox-leucine zipper protein 4 (HB-4) / HD-ZIP protein
AT3G30775	Chr3:12448635-12451248	49.9958	11.6125	-2.10613	1.90517e-05	0.00113115	ATPOX	Methylenetetrahydrofolate reductase family protein
AT1G22740	Chr1:8049099-8050708	11.2902	2.6236	-2.10545	0.000272301	0.00961548	RAB7	RAB GTPase homolog G3B
AT1G11260	Chr1:3777327-3780337	152.891	35.7179	-2.09779	5.57984e-05	0.00260938	STP1	sugar transporter 1
AT1G11380	Chr1:3832622-3834191	28.8511	6.75831	-2.09389	3.29507e-05	0.00175814	AT1G11380	PLAC8 family protein
AT1G26210	Chr1:9066635-9069238	17.0558	4.00054	-2.092	8.71271e-05	0.00375546	ATSOFL1	SOB five-like 1
AT5G45820	Chr5:18586979-18588543	15.0581	3.54743	-2.0857	5.02823e-05	0.00239961	CIPK20	CBL-interacting protein kinase 20
AT5G58310	Chr5:23571878-23576084	12.7823	3.01679	-2.08306	0.000207712	0.00776483	ATMES18	methyl esterase 18
AT2G42870	Chr2:17836415-17837250	22.5969	5.37981	-2.0705	0.000109555	0.00460741	PAR1	phy rapidly regulated 1
AT4G03038	Chr4:1340114-1343140	22.7297	5.41226	-2.07028	0.000165267	0.00639525	AT4G03038	other RNA
AT5G12050	Chr5:3890103-3891513	26.8191	6.40837	-2.06523	3.27144e-05	0.00175326	AT5G12050
AT3G58120	Chr3:21520973-21523327	29.1324	7.00151	-2.05689	3.04515e-05	0.00167649	ATBZIP61	Basic-leucine zipper (bZIP) transcription factor family protein
AT2G42320	Chr2:17627341-17634299	9.37664	2.25424	-2.05643	3.27091e-05	0.00175326	AT2G42320	nucleolar protein gar2-related
AT1G35140	Chr1:12851996-12853128	64.8395	15.9106	-2.02688	3.56083e-05	0.00186297	PHI-1	Phosphate-responsive 1 family protein
AT1G14250	Chr1:4868451-4871488	13.1826	3.2533	-2.01866	7.54279e-05	0.00337115	AT1G14250	GDA1/CD39 nucleoside phosphatase family protein
AT5G14120	Chr5:4555948-4560067	111.29	27.7002	-2.00636	0.000108913	0.00460741	AT5G14120	Major facilitator superfamily protein
AT4G34770	Chr4:16591228-16591892	15.3192	3.84856	-1.99295	0.000793508	0.0221962	AT4G34770	SAUR-like auxin-responsive protein family
AT1G21140	Chr1:7404382-7405281	12.9363	3.25663	-1.98997	0.000477559	0.0151419	AT1G21140	Vacuolar iron transporter (VIT) family protein
AT5G08150	Chr5:2622029-2622720	17.3081	4.44341	-1.9617	0.00064222	0.0190185	SOB5	suppressor of phytochrome b 5
AT4G12420	Chr4:7349266-7353135	63.5179	16.3633	-1.9567	8.06137e-05	0.00353766	SKU5	Cupredoxin superfamily protein
AT1G09460	Chr1:3053900-3057443	12.5457	3.24505	-1.95088	0.000271914	0.00961548	AT1G09460	Carbohydrate-binding X8 domain superfamily protein
AT4G34950	Chr4:16642315-16644818	48.6936	12.6603	-1.94342	8.10759e-05	0.0035451	AT4G34950	Major facilitator superfamily protein
AT5G61590	Chr5:24764437-24765324	64.4542	16.785	-1.9411	7.62446e-05	0.00338269	AT5G61590	Integrase-type DNA-binding superfamily protein
AT4G15690	Chr4:8934323-8934921	21.7412	5.67739	-1.93713	0.000696685	0.0202356	AT4G15690	Thioredoxin superfamily protein
AT2G41990	Chr2:17527256-17528937	13.5223	3.53607	-1.93512	0.000202204	0.00762959	AT2G41990
AT1G28330	Chr1:9933883-9935271	77.694	20.3821	-1.9305	3.57612e-09	1.23754e-06	DRM1	dormancy-associated protein-like 1
AT4G25260	Chr4:12935709-12936658	9.26022	2.44384	-1.9219	0.00119659	0.0302571	AT4G25260	Plant invertase/pectin methylesterase inhibitor superfamily protein
AT1G22330	Chr1:7886541-7889534	19.8757	5.24875	-1.92096	0.0001496	0.00590213	AT1G22330	RNA-binding (RRM/RBD/RNP motifs) family protein
AT5G44260	Chr5:17829625-17831225	14.1144	3.73812	-1.91679	0.000179974	0.00689824	AT5G44260	Zinc finger C-x8-C-x5-C-x3-H type family protein
AT1G25230	Chr1:8840401-8842317	40.0084	10.6354	-1.91143	0.000104671	0.004464	AT1G25230	Calcineurin-like metallo-phosphoesterase superfamily protein
AT1G23480	Chr1:8333019-8336385	13.2408	3.55572	-1.89678	8.25219e-05	0.00359534	ATCSLA03	cellulose synthase-like A3
AT4G28190	Chr4:13985177-13987442	21.999	5.94091	-1.88868	1.8465e-06	0.000151113	ULT1	Developmental regulator, ULTRAPETALA
AT1G14280	Chr1:4877626-4879149	27.2583	7.48322	-1.86496	0.000151647	0.00596347	PKS2	phytochrome kinase substrate 2
AT5G51550	Chr5:20939493-20940895	109.676	30.4477	-1.84883	0.000226342	0.0082574	EXL3	EXORDIUM like 3
AT5G62720	Chr5:25191841-25195009	32.1844	8.96786	-1.84353	0.000166179	0.00641007	AT5G62720	Integral membrane HPP family protein
AT1G62510	Chr1:23136368-23137191	11.9552	3.33807	-1.84055	0.00156256	0.0366777	AT1G62510	Bifunctional inhibitor/lipid-transfer protein/seed storage 2S albumin superfamily protein
AT4G36410	Chr4:17201921-17202988	17.225	4.83637	-1.83251	0.00164224	0.0376719	UBC17	ubiquitin-conjugating enzyme 17
AT2G23590	Chr2:10034606-10036000	17.405	4.95883	-1.81143	0.000893095	0.0243082	MES8	methyl esterase 8
AT3G21055	Chr3:7376634-7377186	2107.96	603.782	-1.80374	0.00175894	0.0396616	PSBTN	photosystem II subunit T
AT2G29300	Chr2:12588190-12589759	23.3484	6.71358	-1.79817	0.000384735	0.0126628	AT2G29300	NAD(P)-binding Rossmann-fold superfamily protein
AT4G25830	Chr4:13133528-13135024	19.892	5.72788	-1.79611	0.000590819	0.0178778	AT4G25830	Uncharacterised protein family (UPF0497)
AT4G19830	Chr4:10772401-10774023	13.0739	3.85557	-1.76167	0.00141133	0.0336698	AT4G19830	FKBP-like peptidyl-prolyl cis-trans isomerase family protein
AT2G30930	Chr2:13162368-13163398	92.565	27.446	-1.75387	0.000335792	0.0113144	AT2G30930
AT2G38310	Chr2:16050062-16051168	95.589	28.4818	-1.7468	0.000398051	0.0130656	PYL4	PYR1-like 4
AT2G02950	Chr2:854946-856538	7.90824	2.35865	-1.7454	0.00129754	0.0320077	PKS1	phytochrome kinase substrate 1
AT5G02160	Chr5:426225-427297	179.78	53.7629	-1.74155	0.000474137	0.0151329	AT5G02160
AT1G79790	Chr1:30015872-30018231	42.4462	12.7505	-1.73509	0.00021093	0.00786088	AT1G79790	Haloacid dehalogenase-like hydrolase (HAD) superfamily protein
AT4G12690	Chr4:7480640-7482150	9.62657	2.89879	-1.73157	0.000220943	0.00813393	AT4G12690	Plant protein of unknown function (DUF868)
AT2G45180	Chr2:18626319-18626997	1103.65	336.052	-1.71553	0.00209015	0.0441867	AT2G45180	Bifunctional inhibitor/lipid-transfer protein/seed storage 2S albumin superfamily protein
AT4G30690	Chr4:14960645-14962466	31.6179	9.63553	-1.7143	4.46987e-05	0.00222795	AT4G30690	Translation initiation factor 3 protein
AT4G08950	Chr4:5740296-5741524	101.935	31.1955	-1.70824	0.000586099	0.0178778	EXO	Phosphate-responsive 1 family protein
AT4G30270	Chr4:14819191-14820592	167.002	51.1827	-1.70613	0.000803808	0.0223296	MERI5B	xyloglucan endotransglucosylase/hydrolase 24
AT1G66100	Chr1:24605670-24606537	215.355	66.4423	-1.69654	0.000630267	0.0187562	AT1G66100	Plant thionin
AT1G68190	Chr1:25559245-25561212	17.4097	5.37306	-1.69607	0.00080878	0.0224163	AT1G68190	B-box zinc finger family protein
AT4G37450	Chr4:17605757-17606755	61.361	19.1186	-1.68235	0.000593992	0.0178778	AGP18	arabinogalactan protein 18
AT3G16400	Chr3:5566085-5568545	43.6102	13.5942	-1.68167	0.000594843	0.0178778	NSP1	nitrile specifier protein 1
AT3G16410	Chr3:5571991-5574541	12.3812	3.87876	-1.67448	0.000800803	0.0223296	NSP4	nitrile specifier protein 4
AT2G06850	Chr2:2763525-2765720	173.447	54.3858	-1.67319	0.00105291	0.0276035	EXGT-A1	xyloglucan endotransglucosylase/hydrolase 4
AT5G57760	Chr5:23400714-23403130	104.601	32.9238	-1.66769	0.000666793	0.0194607	AT5G57760
AT1G12780	Chr1:4353905-4358328	25.0334	7.88499	-1.66667	0.000709332	0.0205537	UGE1	UDP-D-glucose/UDP-D-galactose 4-epimerase 1
AT3G27690	Chr3:10255946-10257011	454.015	143.188	-1.66483	0.00188933	0.0417583	LHCB2.4	photosystem II light harvesting complex gene 2.3
AT3G58620	Chr3:21680325-21683135	9.5326	3.01272	-1.6618	0.00100615	0.0266082	TTL4	tetratricopetide-repeat thioredoxin-like 4
AT4G21870	Chr4:11603567-11604331	52.8633	16.7296	-1.65987	0.000899055	0.0244156	AT4G21870	HSP20-like chaperones superfamily protein
AT1G12090	Chr1:4089846-4090725	192.033	61.0102	-1.65423	0.000988202	0.0263057	ELP	extensin-like protein
AT5G60860	Chr5:24484621-24487824	23.5004	7.52316	-1.64328	0.0013404	0.0327977	RABA1f	RAB GTPase homolog A1F
AT2G28120	Chr2:11985686-11987738	11.0843	3.5702	-1.63444	0.00117203	0.0298228	AT2G28120	Major facilitator superfamily protein
AT5G44020	Chr5:17712408-17714336	161.173	52.475	-1.61891	0.00138979	0.0335321	AT5G44020	HAD superfamily, subfamily IIIB acid phosphatase
AT4G39710	Chr4:18427038-18428412	77.1215	25.3037	-1.60778	0.000442339	0.0142869	FKBP16-2	FK506-binding protein 16-2
AT5G55220	Chr5:22397615-22400842	25.0228	8.22056	-1.60594	0.0010125	0.0266597	AT5G55220	trigger factor type chaperone family protein
AT1G78860	Chr1:29646167-29647499	11.4137	3.75289	-1.60469	0.00231176	0.0475382	AT1G78860	D-mannose binding lectin protein with Apple-like carbohydrate-binding domain
AT3G60290	Chr3:22282626-22284556	15.5547	5.12429	-1.60193	0.00179682	0.0401799	AT3G60290	2-oxoglutarate (2OG) and Fe(II)-dependent oxygenase superfamily protein
AT5G24490	Chr5:8365600-8368736	101.664	33.5318	-1.6002	0.00133599	0.0327561	AT5G24490	30S ribosomal protein, putative
AT1G01620	Chr1:225664-227302	309.535	102.415	-1.59568	0.00228913	0.0472578	PIP1;3	plasma membrane intrinsic protein 1C
AT3G54720	Chr3:20254724-20257848	11.1867	3.70361	-1.59477	0.00138019	0.0333671	AMP1	Peptidase M28 family protein
AT1G21500	Chr1:7529881-7531025	326.154	108.572	-1.5869	0.00163097	0.0375046	AT1G21500
AT4G37920	Chr4:17828432-17830465	10.9402	3.65617	-1.58123	0.00228746	0.0472578	AT4G37920
AT5G25240	Chr5:8746604-8747197	45.9629	15.4182	-1.57584	0.00192225	0.0421019	AT5G25240
AT1G18400	Chr1:6331397-6333743	21.4819	7.21197	-1.57465	0.00198168	0.0430145	BEE1	BR enhanced expression 1
AT1G76090	Chr1:28550408-28551781	43.1925	14.5065	-1.57409	0.00126149	0.0315685	SMT3	sterol methyltransferase 3
AT2G17230	Chr2:7494535-7496016	43.795	14.7259	-1.57241	0.00128833	0.0318455	EXL5	EXORDIUM like 5
AT5G44050	Chr5:17722483-17726379	16.6772	5.63325	-1.56584	0.00163185	0.0375046	AT5G44050	MATE efflux family protein
AT3G16570	Chr3:5644697-5645414	115.961	39.2133	-1.56423	0.00137835	0.0333671	RALF23	rapid alkalinization factor 23
AT1G33760	Chr1:12237877-12238598	39.2544	13.3189	-1.55938	0.00191306	0.0419765	AT1G33760	Integrase-type DNA-binding superfamily protein
AT4G34750	Chr4:16577403-16578452	24.6446	8.39812	-1.55313	0.000262817	0.00936246	AT4G34750	SAUR-like auxin-responsive protein family
AT1G04040	Chr1:1040382-1043864	93.0639	31.7184	-1.5529	0.00161621	0.0372868	AT1G04040	HAD superfamily, subfamily IIIB acid phosphatase
AT5G46420	Chr5:18829954-18832953	15.4181	5.28861	-1.54366	0.00172283	0.0391499	AT5G46420	16S rRNA processing protein RimM family
AT1G27460	Chr1:9534531-9537561	8.98355	3.0842	-1.54239	0.00209452	0.0441867	NPGR1	no pollen germination related 1
AT2G30990	Chr2:13187582-13190419	10.6463	3.66307	-1.53923	0.00073464	0.0210589	AT2G30990	Protein of unknown function (DUF688)
AT4G19530	Chr4:10651743-10657282	10.293	3.55746	-1.53274	0.00170837	0.0388944	AT4G19530	disease resistance protein (TIR-NBS-LRR class) family
AT1G48520	Chr1:17940087-17942822	14.9281	5.16676	-1.53069	0.000648244	0.0191035	GATB	GLU-ADT subunit B
AT5G44520	Chr5:17934286-17936527	19.0351	6.60199	-1.52769	0.00229189	0.0472578	AT5G44520	NagB/RpiA/CoA transferase-like superfamily protein
AT2G17780	Chr2:7724884-7727404	8.67292	3.01033	-1.52659	0.00095123	0.0255461	MCA2	PLAC8 family protein
AT5G65470	Chr5:26172130-26175033	17.8259	6.19333	-1.52518	0.00189286	0.0417603	AT5G65470	O-fucosyltransferase family protein
AT5G03120	Chr5:733978-734943	112.527	39.1922	-1.52163	0.00182361	0.0405277	AT5G03120
AT5G18660	Chr5:6220780-6222228	58.7354	20.5376	-1.51596	0.00202875	0.0434138	PCB2	NAD(P)-binding Rossmann-fold superfamily protein
AT5G64580	Chr5:25817091-25821530	11.1711	3.91084	-1.51422	0.00207987	0.044118	AT5G64580	AAA-type ATPase family protein
AT2G28930	Chr2:12424302-12426674	13.3584	4.67931	-1.51338	0.000205556	0.00773196	PK1B	protein kinase 1B
AT5G21170	Chr5:7205561-7208496	43.1168	15.1153	-1.51224	0.00125958	0.0315685	AKINBETA1	5'-AMP-activated protein kinase beta-2 subunit protein
AT2G46330	Chr2:19018507-19019255	378.542	133.433	-1.50433	0.00107842	0.0281504	AGP16	arabinogalactan protein 16
AT2G42380	Chr2:17646899-17648945	17.8026	6.29933	-1.49881	0.00112889	0.0291313	ATBZIP34	Basic-leucine zipper (bZIP) transcription factor family protein
AT2G24020	Chr2:10217640-10219396	121.476	43.2642	-1.48943	0.000463701	0.0148975	AT2G24020	Uncharacterised BCR, YbaB family COG0718
AT1G65390	Chr1:24292477-24294631	14.839	5.32058	-1.47974	0.000477491	0.0151419	ATPP2-A5	phloem protein 2 A5
AT2G21385	Chr2:9149638-9151913	42.6369	15.4082	-1.4684	0.000229892	0.00832045	AT2G21385
AT1G60940	Chr1:22439122-22442217	46.0043	16.7477	-1.4578	0.000128633	0.00520823	SRK2B	SNF1-related protein kinase 2.10
AT2G31810	Chr2:13524220-13528557	39.572	14.4117	-1.45724	2.17254e-05	0.00125903	AT2G31810	ACT domain-containing small subunit of acetolactate synthase protein
AT4G25100	Chr4:12884299-12887011	560.815	207.65	-1.43337	0.000180749	0.00690609	FSD1	Fe superoxide dismutase 1
AT2G18300	Chr2:7952441-7954739	43.2407	16.0292	-1.43169	5.54647e-06	0.000395169	AT2G18300	basic helix-loop-helix (bHLH) DNA-binding superfamily protein
AT3G27770	Chr3:10284807-10287775	40.2758	15.1518	-1.41043	0.00081799	0.0226199	AT3G27770
AT1G68580	Chr1:25752734-25756076	14.2891	5.54152	-1.36656	0.00199559	0.0430511	AT1G68580	agenet domain-containing protein / bromo-adjacent homology (BAH) domain-containing protein
AT2G01910	Chr2:416910-420588	13.4174	5.30418	-1.33891	0.00139956	0.0336073	ATMAP65-6	Microtubule associated protein (MAP65/ASE1) family protein
AT4G27440	Chr4:13725545-13727353	43.4883	17.3551	-1.32527	0.000982464	0.0262106	PORB	protochlorophyllide oxidoreductase B
AT5G59750	Chr5:24073274-24075542	15.9172	6.36368	-1.32265	0.000760869	0.0214817	AT5G59750	DHBP synthase RibB-like alpha/beta domain;GTP cyclohydrolase II
AT1G32540	Chr1:11767503-11769898	18.3925	7.43463	-1.30678	0.00114879	0.0294121	LOL1	lsd one like 1
AT3G04910	Chr3:1354634-1358219	16.7625	6.79646	-1.30239	6.19095e-05	0.00286201	WNK1	with no lysine (K) kinase 1
AT2G26980	Chr2:11514702-11518734	19.6185	7.96431	-1.30059	4.63863e-05	0.00229177	CIPK3	CBL-interacting protein kinase 3
AT2G14170	Chr2:5977355-5981899	12.8065	5.27211	-1.28043	0.00220653	0.0459634	ALDH6B2	aldehyde dehydrogenase 6B2
AT3G06770	Chr3:2134799-2137228	18.3273	7.54738	-1.27995	0.000915161	0.024742	AT3G06770	Pectin lyase-like superfamily protein
AT5G18630	Chr5:6202608-6205737	33.4341	14.1697	-1.23851	0.00168094	0.0384141	AT5G18630	alpha/beta-Hydrolases superfamily protein
AT1G61100	Chr1:22508537-22512333	14.0121	5.98124	-1.22816	0.00113043	0.0291313	AT1G61100	disease resistance protein (TIR class), putative
AT1G67900	Chr1:25464725-25470017	15.0309	6.50726	-1.2078	0.00118792	0.0301005	AT1G67900	Phototropic-responsive NPH3 family protein
AT5G23210	Chr5:7810682-7815039	27.9968	12.1661	-1.2024	0.00175265	0.0396046	SCPL34	serine carboxypeptidase-like 34
AT4G18740	Chr4:10303413-10304576	29.9171	13.1203	-1.18917	0.00212183	0.0445401	AT4G18740	Rho termination factor
AT5G07440	Chr5:2355936-2358194	48.0566	21.4845	-1.16144	0.00194992	0.042554	GDH2	glutamate dehydrogenase 2
AT5G63470	Chr5:25415700-25417117	62.9796	28.1567	-1.1614	0.00144026	0.0342719	NF-YC4	nuclear factor Y, subunit C4
AT5G51460	Chr5:20900976-20904539	12.7095	5.69516	-1.15809	0.00201868	0.0433821	ATTPPA	Haloacid dehalogenase-like hydrolase (HAD) superfamily protein
AT2G34860	Chr2:14708359-14710197	128.292	59.2383	-1.11483	0.00241922	0.049496	EDA3	DnaJ/Hsp40 cysteine-rich domain superfamily protein
AT4G25740	Chr4:13107249-13108827	175.188	82.0232	-1.0948	0.00190087	0.0418606	AT4G25740	RNA binding Plectin/S10 domain-containing protein
AT4G19160	Chr4:10477295-10480141	23.7994	11.7387	-1.01965	0.00214255	0.0448197	AT4G19160
